# Supplementary material for: The effect of inhibition of PP1 and TNFα signaling on pathogenesis of SARS coronavirus
Source: BMC Syst Biol. 2016 Sep 23;10:93. doi: 10.1186/s12918-016-0336-6 (PMC5035469; doi:10.1186/s12918-016-0336-6)
Supplement: Additional file 1: — Network degree centrality scores – degree centrality identifies the network hub genes. (XLSX 665 kb) [file 12918_2016_336_MOESM1_ESM.xlsx]

## Sheet: tableS1
probeID	RefseqID	Symbol	EntrezID	Description	network degree centrality metric
A_52_P251703	NM_001081249	Vcan	13003	Mus musculus versican (Vcan), mRNA [NM_001081249]	2877
A_51_P112734	NM_016972	Slc7a8	50934	Mus musculus solute carrier family 7 (cationic amino acid transporter, y+ system), member 8 (Slc7a8), mRNA [NM_016972]	2869
A_52_P271244	NM_133692	Pold3	67967	Mus musculus polymerase (DNA-directed), delta 3, accessory subunit (Pold3), mRNA [NM_133692]	2866
A_51_P277216	NM_027836	Ms4a7	109225	Mus musculus membrane-spanning 4-domains, subfamily A, member 7 (Ms4a7), transcript variant 1, mRNA [NM_027836]	2841
A_52_P127130	NM_031195	Msr1	20288	Mus musculus macrophage scavenger receptor 1 (Msr1), mRNA [NM_031195]	2829
A_52_P59124	NM_027836	Ms4a7	109225	Mus musculus membrane-spanning 4-domains, subfamily A, member 7 (Ms4a7), transcript variant 1, mRNA [NM_027836]	2827
A_51_P285736	NM_008798	Pdcd1	18566	Mus musculus programmed cell death 1 (Pdcd1), mRNA [NM_008798]	2775
A_51_P267239	NM_019980	Litaf	56722	Mus musculus LPS-induced TN factor (Litaf), mRNA [NM_019980]	2772
A_51_P461319	NM_025961	Gatm	67092	Mus musculus glycine amidinotransferase (L-arginine:glycine amidinotransferase) (Gatm), mRNA [NM_025961]	2772
A_52_P329197	NM_010049	Dhfr	13361	Mus musculus dihydrofolate reductase (Dhfr), mRNA [NM_010049]	2768
A_51_P404846	NM_031195	Msr1	20288	Mus musculus macrophage scavenger receptor 1 (Msr1), mRNA [NM_031195]	2753
A_51_P408946	NM_007633	Ccne1	12447	Mus musculus cyclin E1 (Ccne1), mRNA [NM_007633]	2744
A_51_P440535	NM_029005	Mlkl	74568	Mus musculus mixed lineage kinase domain-like (Mlkl), mRNA [NM_029005]	2736
A_52_P210893	NM_019980	Litaf	56722	Mus musculus LPS-induced TN factor (Litaf), mRNA [NM_019980]	2722
A_52_P435154	NM_172648	Ifi205	226695	Mus musculus interferon activated gene 205 (Ifi205), mRNA [NM_172648]	2718
A_52_P714621	AK008061	2010003D24Rik	76725	Mus musculus adult male small intestine cDNA, RIKEN full-length enriched library, clone:2010003D24 product:unclassifiable, full insert sequence. [AK008061]	2709
A_51_P153765	NM_024495	Car13	71934	Mus musculus carbonic anhydrase 13 (Car13), mRNA [NM_024495]	2708
A_51_P369200	NM_028109	Tpx2	72119	Mus musculus TPX2, microtubule-associated protein homolog (Xenopus laevis) (Tpx2), mRNA [NM_028109]	2696
A_52_P117576	NM_009810	Casp3	12367	Mus musculus caspase 3 (Casp3), mRNA [NM_009810]	2696
A_52_P110052	NM_010045	Darc	13349	Mus musculus Duffy blood group, chemokine receptor (Darc), mRNA [NM_010045]	2694
A_52_P622641	NM_008905	Ppfibp2	19024	Mus musculus protein tyrosine phosphatase, receptor-type, F interacting protein, binding protein 2 (Ppfibp2), mRNA [NM_008905]	2693
A_51_P324110	NM_144808	Slc39a14	213053	Mus musculus solute carrier family 39 (zinc transporter), member 14 (Slc39a14), mRNA [NM_144808]	2688
A_51_P351860	NM_009777	C1qb	12260	Mus musculus complement component 1, q subcomponent, beta polypeptide (C1qb), mRNA [NM_009777]	2688
A_52_P244005	NM_009855	Cd80	12519	Mus musculus CD80 antigen (Cd80), mRNA [NM_009855]	2681
A_52_P175242	AK141842	Irs1	16367	Mus musculus 12 days embryo spinal ganglion cDNA, RIKEN full-length enriched library, clone:D130017A09 product:insulin receptor substrate 1, full insert sequence. [AK141842]	2672
A_51_P461444	L26316	Dhfr	13361	Mus musculus dihydrofolate reductase (dhfr) mRNA, complete cds. [L26316]	2672
A_52_P73134	NM_130796	Snag1	170625	Mus musculus sorting nexin associated golgi protein 1 (Snag1), mRNA [NM_130796]	2671
A_51_P278136	AK050886	2210408I21Rik	72371	Mus musculus 9 days embryo whole body cDNA, RIKEN full-length enriched library, clone:D030029P14 product:hypothetical protein, full insert sequence. [AK050886]	2670
A_52_P81345	NM_009779	C3ar1	12267	Mus musculus complement component 3a receptor 1 (C3ar1), mRNA [NM_009779]	2667
A_52_P234073	NM_013463	Gla	11605	Mus musculus galactosidase, alpha (Gla), mRNA [NM_013463]	2659
A_51_P402575	NM_172963	1110012J17Rik	68617	Mus musculus RIKEN cDNA 1110012J17 gene (1110012J17Rik), mRNA [NM_172963]	2657
A_51_P275976	NM_010070	Dok1	13448	Mus musculus docking protein 1 (Dok1), mRNA [NM_010070]	2651
A_51_P437309	NM_145209	Oasl1	231655	Mus musculus 2'-5' oligoadenylate synthetase-like 1 (Oasl1), mRNA [NM_145209]	2641
A_51_P399853	NM_133218	Zfp704	170753	Mus musculus zinc finger protein 704 (Zfp704), mRNA [NM_133218]	2638
A_51_P268193	NM_017394	Slc7a10	53896	Mus musculus solute carrier family 7 (cationic amino acid transporter, y+ system), member 10 (Slc7a10), mRNA [NM_017394]	2638
A_51_P475155	AK015966	Ibrdc3	75234	Mus musculus adult male testis cDNA, RIKEN full-length enriched library, clone:4930534K13 product:hypothetical protein, full insert sequence. [AK015966]	2638
A_51_P457481	NM_145373	Sectm1a	209588	Mus musculus secreted and transmembrane 1A (Sectm1a), mRNA [NM_145373]	2637
A_51_P395011	NM_007523	Bak1	12018	Mus musculus BCL2-antagonist/killer 1 (Bak1), mRNA [NM_007523]	2625
A_51_P408346	NM_008329	Ifi204	15951	Mus musculus interferon activated gene 204 (Ifi204), mRNA [NM_008329]	2622
A_52_P607128	NM_031195	Msr1	20288	Mus musculus macrophage scavenger receptor 1 (Msr1), mRNA [NM_031195]	2617
A_52_P105078	AK122232	Slc9a6	236794	Mus musculus mRNA for mKIAA0267 protein [AK122232]	2595
A_51_P194306	NM_172528	Lrrc1	214345	Mus musculus leucine rich repeat containing 1 (Lrrc1), mRNA [NM_172528]	2591
A_51_P164219	NM_011909	Usp18	24110	Mus musculus ubiquitin specific peptidase 18 (Usp18), mRNA [NM_011909]	2590
A_52_P86965	XM_980696	AI607873	226691	PREDICTED: Mus musculus expressed sequence AI607873 (AI607873), mRNA [XM_980696]	2589
A_51_P270083	NM_029631	Abhd14b	76491	Mus musculus abhydrolase domain containing 14b (Abhd14b), mRNA [NM_029631]	2583
A_51_P268953	AK170682	Tmem64	100201	Mus musculus NOD-derived CD11c +ve dendritic cells cDNA, RIKEN full-length enriched library, clone:F630113L19 product:Similar to LD47277p homolog [Mus musculus], full insert sequence [AK170682]	2582
A_52_P284889	NM_008860	Prkcz	18762	Mus musculus protein kinase C, zeta (Prkcz), transcript variant 1, mRNA [NM_008860]	2582
A_52_P681495	NM_027930	2610016C23Rik	71804	Mus musculus RIKEN cDNA 2610016C23 gene (2610016C23Rik), mRNA [NM_027930]	2582
A_51_P438820	NM_023258	Pycard	66824	Mus musculus PYD and CARD domain containing (Pycard), mRNA [NM_023258]	2581
A_51_P374571	NM_008344	Igfbp6	16012	Mus musculus insulin-like growth factor binding protein 6 (Igfbp6), mRNA [NM_008344]	2578
A_52_P542388	NM_008332	Ifit2	15958	Mus musculus interferon-induced protein with tetratricopeptide repeats 2 (Ifit2), mRNA [NM_008332]	2569
A_52_P545613	NM_010187	Fcgr2b	14130	Mus musculus Fc receptor, IgG, low affinity IIb (Fcgr2b), transcript variant 2, mRNA [NM_010187]	2567
A_51_P295206	NM_178309	Brip1	237911	Mus musculus BRCA1 interacting protein C-terminal helicase 1 (Brip1), mRNA [NM_178309]	2566
A_51_P491835	AK013507	2900009J20Rik	72876	Mus musculus adult male hippocampus cDNA, RIKEN full-length enriched library, clone:2900009J20 product:inferred: RIKEN cDNA 2900009J20 gene, full insert sequence. [AK013507]	2558
A_52_P422494	NM_145634	Cd300lf	246746	Mus musculus CD300 antigen like family member F (Cd300lf), mRNA [NM_145634]	2558
A_51_P468005	NM_010232	Fmo5	14263	Mus musculus flavin containing monooxygenase 5 (Fmo5), mRNA [NM_010232]	2557
A_51_P130101	NM_010187	Fcgr2b	14130	Mus musculus Fc receptor, IgG, low affinity IIb (Fcgr2b), transcript variant 2, mRNA [NM_010187]	2550
A_52_P286098	ENSMUST00000030142	ENSMUST00000030142	NA	erythrocyte protein band 4.1-like 4b [Source:MarkerSymbol;Acc:MGI:1859149] [ENSMUST00000030142]	2550
A_51_P479311	NM_010358	Gstm1	14862	Mus musculus glutathione S-transferase, mu 1 (Gstm1), mRNA [NM_010358]	2546
A_51_P501773	NM_175434	Slc35f3	210027	Mus musculus solute carrier family 35, member F3 (Slc35f3), mRNA [NM_175434]	2545
A_52_P124734	AK162525	Cybrd1	73649	Mus musculus adult male urinary bladder cDNA, RIKEN full-length enriched library, clone:9530059N16 product:cytochrome b reductase 1, full insert sequence [AK162525]	2540
A_51_P270939	NM_019650	Gosr2	56494	Mus musculus golgi SNAP receptor complex member 2 (Gosr2), mRNA [NM_019650]	2539
A_51_P407675	NM_011663	Zrsr1	22183	Mus musculus zinc finger (CCCH type), RNA binding motif and serine/arginine rich 1 (Zrsr1), mRNA [NM_011663]	2534
A_52_P496924	NM_173870	Mgat4a	269181	Mus musculus mannoside acetylglucosaminyltransferase 4, isoenzyme A (Mgat4a), mRNA [NM_173870]	2534
A_51_P494863	NM_178926	AI662250	106639	Mus musculus expressed sequence AI662250 (AI662250), mRNA [NM_178926]	2533
A_52_P686136	NM_172661	5830434P21Rik	227723	Mus musculus RIKEN cDNA 5830434P21 gene (5830434P21Rik), mRNA [NM_172661]	2533
A_51_P508289	NM_010145	Ephx1	13849	Mus musculus epoxide hydrolase 1, microsomal (Ephx1), mRNA [NM_010145]	2531
A_51_P130095	NM_010187	Fcgr2b	14130	Mus musculus Fc receptor, IgG, low affinity IIb (Fcgr2b), transcript variant 2, mRNA [NM_010187]	2524
A_51_P308048	NM_027294	Cmtm8	70031	Mus musculus CKLF-like MARVEL transmembrane domain containing 8 (Cmtm8), mRNA [NM_027294]	2524
A_52_P883283	AK034355	AK034355	NA	Mus musculus adult male diencephalon cDNA, RIKEN full-length enriched library, clone:9330181K24 product:unclassifiable, full insert sequence. [AK034355]	2521
A_51_P125067	NM_019401	Nmi	64685	Mus musculus N-myc (and STAT) interactor (Nmi), mRNA [NM_019401]	2519
A_51_P404875	NM_201639	Dmn	233335	Mus musculus desmuslin (Dmn), transcript variant 1, mRNA [NM_201639]	2519
A_51_P308628	XM_990954	Nbeal1	269198	PREDICTED: Mus musculus neurobeachin like 1 (Nbeal1), mRNA [XM_990954]	2516
A_52_P463936	NM_015783	Isg15	53606	Mus musculus ISG15 ubiquitin-like modifier (Isg15), mRNA [NM_015783]	2515
A_51_P490397	NM_133692	Pold3	67967	Mus musculus polymerase (DNA-directed), delta 3, accessory subunit (Pold3), mRNA [NM_133692]	2514
A_52_P415215	NM_010358	Gstm1	14862	Mus musculus glutathione S-transferase, mu 1 (Gstm1), mRNA [NM_010358]	2513
A_52_P272217	NM_031373	Ogfr	72075	Mus musculus opioid growth factor receptor (Ogfr), mRNA [NM_031373]	2513
A_51_P253074	NM_027979	Chit1	71884	Mus musculus chitinase 1 (chitotriosidase) (Chit1), mRNA [NM_027979]	2511
A_52_P577384	NM_010531	Il18bp	16068	Mus musculus interleukin 18 binding protein (Il18bp), mRNA [NM_010531]	2511
A_51_P420918	NM_020498	Ly6i	57248	Mus musculus lymphocyte antigen 6 complex, locus I (Ly6i), mRNA [NM_020498]	2509
A_52_P325918	AK148051	5930430L01Rik	319982	Mus musculus B16 F10Y cells cDNA, RIKEN full-length enriched library, clone:G370004A16 product:unclassifiable, full insert sequence [AK148051]	2509
A_51_P518940	NM_173788	Npr2	230103	Mus musculus natriuretic peptide receptor 2 (Npr2), mRNA [NM_173788]	2507
A_51_P387810	NM_027835	Ifih1	71586	Mus musculus interferon induced with helicase C domain 1 (Ifih1), mRNA [NM_027835]	2507
A_51_P408343	NM_008329	Ifi204	15951	Mus musculus interferon activated gene 204 (Ifi204), mRNA [NM_008329]	2504
A_52_P131458	NM_027238	1810054D07Rik	69863	Mus musculus RIKEN cDNA 1810054D07 gene (1810054D07Rik), mRNA [NM_027238]	2502
A_52_P639064	NM_176932	6430510M02Rik	319517	Mus musculus RIKEN cDNA 6430510M02 gene (6430510M02Rik), mRNA [NM_176932]	2500
A_52_P473953	NM_133710	Ctdspl	69274	Mus musculus CTD (carboxy-terminal domain, RNA polymerase II, polypeptide A) small phosphatase-like (Ctdspl), mRNA [NM_133710]	2496
A_52_P180373	NM_010821	Mpeg1	NA	Mus musculus macrophage expressed gene 1 (Mpeg1), mRNA [NM_010821]	2492
A_52_P578732	NM_009917	Ccr5	12774	Mus musculus chemokine (C-C motif) receptor 5 (Ccr5), mRNA [NM_009917]	2492
A_51_P197910	NM_001081215	BC013672	NA	Mus musculus cDNA sequence BC013672 (BC013672), mRNA [NM_001081215]	2487
A_51_P161021	NM_008332	Ifit2	15958	Mus musculus interferon-induced protein with tetratricopeptide repeats 2 (Ifit2), mRNA [NM_008332]	2484
A_52_P577386	NM_010531	Il18bp	16068	Mus musculus interleukin 18 binding protein (Il18bp), mRNA [NM_010531]	2481
A_52_P577748	NM_134152	Lpxn	107321	Mus musculus leupaxin (Lpxn), mRNA [NM_134152]	2481
A_51_P152489	NM_026388	1200015A19Rik	67808	Mus musculus RIKEN cDNA 1200015A19 gene (1200015A19Rik), mRNA [NM_026388]	2479
A_51_P135340	NM_019482	Panx1	55991	Mus musculus pannexin 1 (Panx1), mRNA [NM_019482]	2478
A_51_P382152	NM_011171	Procr	19124	Mus musculus protein C receptor, endothelial (Procr), mRNA [NM_011171]	2478
A_52_P231610	NM_028864	Zc3hav1	78781	Mus musculus zinc finger CCCH type, antiviral 1 (Zc3hav1), mRNA [NM_028864]	2477
A_51_P149714	NM_026835	Ms4a6d	68774	Mus musculus membrane-spanning 4-domains, subfamily A, member 6D (Ms4a6d), mRNA [NM_026835]	2475
A_51_P325281	ENSMUST00000042610	ENSMUST00000042610	NA	expressed sequence AI607873 [Source:MarkerSymbol;Acc:MGI:2138302] [ENSMUST00000042610]	2474
A_52_P670026	NM_021384	Rsad2	58185	Mus musculus radical S-adenosyl methionine domain containing 2 (Rsad2), mRNA [NM_021384]	2474
A_52_P153302	NM_027238	1810054D07Rik	69863	Mus musculus RIKEN cDNA 1810054D07 gene (1810054D07Rik), mRNA [NM_027238]	2472
A_52_P416072	NM_010145	Ephx1	13849	Mus musculus epoxide hydrolase 1, microsomal (Ephx1), mRNA [NM_010145]	2470
A_51_P491987	NM_019955	Ripk3	56532	Mus musculus receptor-interacting serine-threonine kinase 3 (Ripk3), mRNA [NM_019955]	2469
A_52_P463687	AK133434	AI426330	101563	Mus musculus adult male testis cDNA, RIKEN full-length enriched library, clone:4933430M05 product:unclassifiable, full insert sequence [AK133434]	2469
A_51_P517105	NM_012054	Aoah	27052	Mus musculus acyloxyacyl hydrolase (Aoah), mRNA [NM_012054]	2467
A_51_P246339	NM_028128	Rfc5	72151	Mus musculus replication factor C (activator 1) 5 (Rfc5), mRNA [NM_028128]	2466
A_51_P255373	AK077895	2810013P06Rik	67206	Mus musculus 13 days embryo male testis cDNA, RIKEN full-length enriched library, clone:6030419N23 product:unclassifiable, full insert sequence [AK077895]	2464
A_51_P177744	NM_028864	Zc3hav1	78781	Mus musculus zinc finger CCCH type, antiviral 1 (Zc3hav1), mRNA [NM_028864]	2464
A_51_P363258	NM_133731	Prss22	70835	Mus musculus protease, serine, 22 (Prss22), mRNA [NM_133731]	2463
A_51_P275233	AK147212	Zbtb4	75580	Mus musculus 16 days embryo whole body cDNA, RIKEN full-length enriched library, clone:M421004K18 product:KAISO-like zinc finger protein 1 homolog [Homo sapiens], full insert sequence. [AK147212]	2461
A_51_P314547	AK019935	AK019935	NA	Mus musculus adult male pituitary gland cDNA, RIKEN full-length enriched library, clone:5330437D01 product:serine protease inhibitor 2-1, full insert sequence. [AK019935]	2459
A_52_P794665	NM_001080755	Zzz3	108946	Mus musculus zinc finger, ZZ domain containing 3 (Zzz3), transcript variant 2, mRNA [NM_001080755]	2459
A_51_P185593	NM_201639	Dmn	233335	Mus musculus desmuslin (Dmn), transcript variant 1, mRNA [NM_201639]	2459
A_51_P500215	NM_173743	2310016F22Rik	71898	Mus musculus RIKEN cDNA 2310016F22 gene (2310016F22Rik), mRNA [NM_173743]	2458
A_51_P181517	NM_144559	Fcgr4	246256	Mus musculus Fc fragment of IgG, low affinity IIIa, receptor (Fcgr3a), mRNA [NM_144559]	2456
A_51_P282557	NM_009779	C3ar1	12267	Mus musculus complement component 3a receptor 1 (C3ar1), mRNA [NM_009779]	2456
A_51_P327751	NM_008331	Ifit1	15957	Mus musculus interferon-induced protein with tetratricopeptide repeats 1 (Ifit1), mRNA [NM_008331]	2452
A_52_P449718	BC039980	Megf6	230971	Mus musculus multiple EGF-like-domains 6, mRNA (cDNA clone IMAGE:4951563), complete cds. [BC039980]	2447
A_52_P564706	NM_013834	Sfrp1	20377	Mus musculus secreted frizzled-related sequence protein 1 (Sfrp1), mRNA [NM_013834]	2444
A_52_P282186	AK173104	Slc45a4	106068	Mus musculus mRNA for mKIAA1126 protein [AK173104]	2442
A_51_P313337	AK077261	2700089E24Rik	381820	Mus musculus 11 days pregnant adult female ovary and uterus cDNA, RIKEN full-length enriched library, clone:5031431L04 product:unclassifiable, full insert sequence [AK077261]	2440
A_51_P272563	NM_172722	C330023M02Rik	231713	Mus musculus RIKEN cDNA C330023M02 gene (C330023M02Rik), mRNA [NM_172722]	2440
A_51_P500813	NM_010708	Lgals9	16859	Mus musculus lectin, galactose binding, soluble 9 (Lgals9), mRNA [NM_010708]	2439
A_51_P118704	NM_007823	Cyp4b1	13120	Mus musculus cytochrome P450, family 4, subfamily b, polypeptide 1 (Cyp4b1), mRNA [NM_007823]	2439
A_51_P108901	NM_023731	Ccdc86	108673	Mus musculus coiled-coil domain containing 86 (Ccdc86), mRNA [NM_023731]	2438
A_51_P212682	NM_027290	Mcm10	70024	Mus musculus minichromosome maintenance deficient 10 (S. cerevisiae) (Mcm10), mRNA [NM_027290]	2438
A_51_P234274	NM_001081215	BC013672	234311	Mus musculus cDNA sequence BC013672 (BC013672), mRNA [NM_001081215]	2438
A_51_P114049	NM_134142	Tmem109	68539	Mus musculus transmembrane protein 109 (Tmem109), mRNA [NM_134142]	2437
A_51_P345714	NM_011647	Tsc2	22084	Mus musculus tuberous sclerosis 2 (Tsc2), transcript variant 1, mRNA [NM_011647]	2436
A_52_P466090	NM_018851	Samhd1	56045	Mus musculus SAM domain and HD domain, 1 (Samhd1), mRNA [NM_018851]	2435
A_52_P541175	ENSMUST00000061111	Marveld1	NA	MARVEL (membrane-associating) domain containing 1 [Source:MarkerSymbol;Acc:MGI:2147570] [ENSMUST00000061111]	2435
A_51_P383991	NM_011129	2016-09-04	18952	Mus musculus septin 4 (Sept4), mRNA [NM_011129]	2434
A_51_P402393	NM_178741	Klhl8	246293	Mus musculus kelch-like 8 (Drosophila) (Klhl8), mRNA [NM_178741]	2432
A_52_P50329	NM_028839	Tmem110	69179	Mus musculus transmembrane protein 110 (Tmem110), mRNA [NM_028839]	2432
A_52_P635388	AB026047	Ms4a6d	68774	Mus musculus mRNA for MS4A11, complete cds. [AB026047]	2432
A_51_P483544	NM_013930	Aass	30956	Mus musculus aminoadipate-semialdehyde synthase (Aass), nuclear gene encoding mitochondrial protein, mRNA [NM_013930]	2431
A_52_P489373	NM_173788	Npr2	230103	Mus musculus natriuretic peptide receptor 2 (Npr2), mRNA [NM_173788]	2430
A_52_P380369	NM_199015	D14Ertd668e	219132	Mus musculus DNA segment, Chr 14, ERATO Doi 668, expressed (D14Ertd668e), mRNA [NM_199015]	2430
A_51_P438821	NM_023258	Pycard	66824	Mus musculus PYD and CARD domain containing (Pycard), mRNA [NM_023258]	2429
A_51_P400166	NM_011637	Trex1	22040	Mus musculus three prime repair exonuclease 1 (Trex1), transcript variant 1, mRNA [NM_011637]	2429
A_51_P419147	NM_134152	Lpxn	107321	Mus musculus leupaxin (Lpxn), mRNA [NM_134152]	2429
A_52_P541270	NM_177687	Crebl2	232430	Mus musculus cAMP responsive element binding protein-like 2 (Crebl2), mRNA [NM_177687]	2427
A_52_P641892	NM_021345	Ptplad1	57874	Mus musculus protein tyrosine phosphatase-like A domain containing 1 (Ptplad1), mRNA [NM_021345]	2427
A_52_P796682	NM_007633	Ccne1	12447	Mus musculus cyclin E1 (Ccne1), mRNA [NM_007633]	2425
A_52_P564908	AK013903	AK013903	NA	Mus musculus 12 days embryo head cDNA, RIKEN full-length enriched library, clone:3010033P07 product:40S RIBOSOMAL PROTEIN S9 (FRAGMENT) homolog [Sus scrofa], full insert sequence. [AK013903]	2422
A_51_P262515	NM_172603	Phf11	219131	Mus musculus PHD finger protein 11 (Phf11), mRNA [NM_172603]	2421
A_51_P218984	NM_030253	Parp9	80285	Mus musculus poly (ADP-ribose) polymerase family, member 9 (Parp9), mRNA [NM_030253]	2419
A_52_P239536	NM_181595	Ppp1r9a	243725	Mus musculus protein phosphatase 1, regulatory (inhibitor) subunit 9A (Ppp1r9a), mRNA [NM_181595]	2416
A_52_P413646	NM_007556	Bmp6	12161	Mus musculus bone morphogenetic protein 6 (Bmp6), mRNA [NM_007556]	2415
A_52_P574653	NM_007544	Bid	12122	Mus musculus BH3 interacting domain death agonist (Bid), mRNA [NM_007544]	2414
A_52_P230938	NM_010741	Ly6c	17067	Mus musculus lymphocyte antigen 6 complex, locus C (Ly6c), mRNA [NM_010741]	2413
A_51_P421140	NM_026473	Tubb6	67951	Mus musculus tubulin, beta 6 (Tubb6), mRNA [NM_026473]	2412
A_52_P236426	NM_026058	Lass4	67260	Mus musculus longevity assurance homolog 4 (S. cerevisiae) (Lass4), mRNA [NM_026058]	2410
A_51_P302566	NM_172778	Maob	109731	Mus musculus monoamine oxidase B (Maob), mRNA [NM_172778]	2409
A_51_P186161	NM_001033135	Rnf149	67702	Mus musculus ring finger protein 149 (Rnf149), mRNA [NM_001033135]	2407
A_52_P368473	NM_011845	Mid2	23947	Mus musculus midline 2 (Mid2), mRNA [NM_011845]	2407
A_52_P523946	NM_172689	Ddx58	230073	Mus musculus DEAD (Asp-Glu-Ala-Asp) box polypeptide 58 (Ddx58), mRNA [NM_172689]	2407
A_51_P486943	NM_133710	Ctdspl	69274	Mus musculus CTD (carboxy-terminal domain, RNA polymerase II, polypeptide A) small phosphatase-like (Ctdspl), mRNA [NM_133710]	2406
A_52_P669451	AK135586	AK135586	NA	Mus musculus 1 day pregnant adult female ovary cDNA, RIKEN full-length enriched library, clone:7230401B09 product:hypothetical protein, full insert sequence. [AK135586]	2404
A_52_P679860	AK147960	Herc5	67138	Mus musculus melanocyte cDNA, RIKEN full-length enriched library, clone:G270118L02 product:Adult male thymus cDNA, RIKEN full-length enriched library, clone:5830400N15 product:hypothetical regulator of chromosome condensation (RCC1) containing protei...	2402
A_51_P424868	NM_026524	Mid1ip1	68041	Mus musculus Mid1 interacting protein 1 (gastrulation specific G12-like (zebrafish)) (Mid1ip1), mRNA [NM_026524]	2401
A_51_P353947	NM_010549	Il11ra1	16157	Mus musculus interleukin 11 receptor, alpha chain 1 (Il11ra1), mRNA [NM_010549]	2400
A_51_P164539	NM_033474	Arvcf	11877	Mus musculus armadillo repeat gene deleted in velo-cardio-facial syndrome (Arvcf), mRNA [NM_033474]	2398
A_52_P223809	NM_030150	D11Lgp2e	80861	Mus musculus DNA segment, Chr 11, Lothar Hennighausen 2, expressed (D11Lgp2e), mRNA [NM_030150]	2398
A_51_P142515	NM_133738	Antxr2	71914	Mus musculus anthrax toxin receptor 2 (Antxr2), mRNA [NM_133738]	2397
A_51_P352296	NM_013834	Sfrp1	20377	Mus musculus secreted frizzled-related sequence protein 1 (Sfrp1), mRNA [NM_013834]	2395
A_51_P293516	NM_019636	Tbc1d1	57915	Mus musculus TBC1 domain family, member 1 (Tbc1d1), mRNA [NM_019636]	2395
A_52_P342015	TC1651772	TC1651772	NA	Q8C9D3_MOUSE (Q8C9D3) 3 days neonate thymus cDNA, RIKEN full-length enriched library, clone:A630086M08 product:RA8 homolog, partial (21%) [TC1651772]	2395
A_51_P324330	NM_138599	Tomm70a	28185	Mus musculus translocase of outer mitochondrial membrane 70 homolog A (yeast) (Tomm70a), mRNA [NM_138599]	2395
A_52_P197402	BC072607	4930505D03Rik	74694	Mus musculus RIKEN cDNA 4930505D03 gene, mRNA (cDNA clone IMAGE:6834536), containing frame-shift errors. [BC072607]	2394
A_52_P62303	BC060141	Nbeal1	269198	Mus musculus neurobeachin like 1, mRNA (cDNA clone IMAGE:6835095). [BC060141]	2394
A_51_P420726	NM_028372	2900024O10Rik	72852	Mus musculus RIKEN cDNA 2900024O10 gene (2900024O10Rik), mRNA [NM_028372]	2393
A_51_P411297	NM_016714	Nup50	18141	Mus musculus nucleoporin 50 (Nup50), mRNA [NM_016714]	2388
A_51_P519108	NM_172859	6330439K17Rik	241688	Mus musculus RIKEN cDNA 6330439K17 gene (6330439K17Rik), mRNA [NM_172859]	2386
A_52_P211197	NM_026629	2410066E13Rik	68235	Mus musculus RIKEN cDNA 2410066E13 gene (2410066E13Rik), mRNA [NM_026629]	2386
A_51_P505132	NM_021384	Rsad2	58185	Mus musculus radical S-adenosyl methionine domain containing 2 (Rsad2), mRNA [NM_021384]	2386
A_51_P311434	NM_025797	Cyb5	109672	Mus musculus cytochrome b-5 (Cyb5), mRNA [NM_025797]	2385
A_51_P377620	NM_172648	Ifi205	381308	Mus musculus interferon activated gene 205 (Ifi205), mRNA [NM_172648]	2385
A_51_P261340	NM_028224	Faim2	72393	Mus musculus Fas apoptotic inhibitory molecule 2 (Faim2), transcript variant 1, mRNA [NM_028224]	2384
A_51_P517843	NM_027450	Glipr2	384009	Mus musculus GLI pathogenesis-related 2 (Glipr2), mRNA [NM_027450]	2382
A_52_P391718	NM_009079	Rpl22	19934	Mus musculus ribosomal protein L22 (Rpl22), mRNA [NM_009079]	2381
A_51_P292127	NM_027629	Pgm2l1	70974	Mus musculus phosphoglucomutase 2-like 1 (Pgm2l1), mRNA [NM_027629]	2380
A_51_P218910	BC042507	2410066E13Rik	68235	Mus musculus RIKEN cDNA 2410066E13 gene, mRNA (cDNA clone MGC:30499 IMAGE:4235651), complete cds. [BC042507]	2379
A_52_P762966	AK035834	AK035834	68617	Mus musculus 16 days neonate cerebellum cDNA, RIKEN full-length enriched library, clone:9630009A21 product:unclassifiable, full insert sequence. [AK035834]	2379
A_52_P32453	AK011222	2600015P10Rik	76587	Mus musculus 10 days embryo whole body cDNA, RIKEN full-length enriched library, clone:2600015P10 product:unclassifiable, full insert sequence. [AK011222]	2377
A_51_P514647	NM_026420	Paip2	67869	Mus musculus polyadenylate-binding protein-interacting protein 2 (Paip2), mRNA [NM_026420]	2376
A_52_P460767	NM_010232	Fmo5	14263	Mus musculus flavin containing monooxygenase 5 (Fmo5), mRNA [NM_010232]	2376
A_51_P257134	NM_019655	Adar	56417	Mus musculus adenosine deaminase, RNA-specific (Adar), transcript variant 1, mRNA [NM_019655]	2376
A_52_P559919	NM_011163	Eif2ak2	19106	Mus musculus eukaryotic translation initiation factor 2-alpha kinase 2 (Eif2ak2), mRNA [NM_011163]	2375
A_52_P592230	NM_021422	Dnaja4	58233	Mus musculus DnaJ (Hsp40) homolog, subfamily A, member 4 (Dnaja4), mRNA [NM_021422]	2369
A_51_P190791	AK152160	Dcp2	70640	Mus musculus bone marrow macrophage cDNA, RIKEN full-length enriched library, clone:I830052E14 product:mRNA-decapping enzyme (Decapping enzyme hDcp2) homolog [Homo sapiens], full insert sequence. [AK152160]	2369
A_51_P494403	AK046736	Fbxo39	327959	Mus musculus adult male cortex cDNA, RIKEN full-length enriched library, clone:B530033B21 product:unclassifiable, full insert sequence. [AK046736]	2369
A_52_P83479	NM_008329	Ifi204	15951	Mus musculus interferon activated gene 204 (Ifi204), mRNA [NM_008329]	2367
A_52_P123665	NM_029929	Vps33a	77573	Mus musculus vacuolar protein sorting 33A (yeast) (Vps33a), mRNA [NM_029929]	2367
A_51_P301117	AK156961	Csprs	NA	Mus musculus activated spleen cDNA, RIKEN full-length enriched library, clone:F830110B15 product:Putative G-protein coupled receptor homolog [Mus musculus domesticus], full insert sequence [AK156961]	2364
A_51_P477414	NM_026728	Echdc2	52430	Mus musculus enoyl Coenzyme A hydratase domain containing 2 (Echdc2), mRNA [NM_026728]	2363
A_51_P116289	NM_027930	2610016C23Rik	71804	Mus musculus RIKEN cDNA 2610016C23 gene (2610016C23Rik), mRNA [NM_027930]	2360
A_51_P406020	NM_134076	Abhd4	105501	Mus musculus abhydrolase domain containing 4 (Abhd4), mRNA [NM_134076]	2359
A_52_P764117	A_52_P764117	A_52_P764117	NA	Unknown	2359
A_51_P241457	NM_013532	Lilrb4	14728	Mus musculus leukocyte immunoglobulin-like receptor, subfamily B, member 4 (Lilrb4), mRNA [NM_013532]	2359
A_52_P24439	NM_023134	Sftpa1	20387	Mus musculus surfactant associated protein A1 (Sftpa1), mRNA [NM_023134]	2358
A_51_P321531	AF479672	Purg	75029	Mus musculus Pur-gamma B-form (Purg) mRNA, complete cds; alternatively spliced. [AF479672]	2357
A_51_P356536	AK020330	9230110I02Rik	77698	Mus musculus adult male epididymis cDNA, RIKEN full-length enriched library, clone:9230110I02 product:unclassifiable, full insert sequence. [AK020330]	2357
A_51_P458873	NM_019806	Vapb	56491	Mus musculus vesicle-associated membrane protein, associated protein B and C (Vapb), mRNA [NM_019806]	2357
A_52_P707884	AK086563	Ptgfr	19220	Mus musculus 15 days embryo head cDNA, RIKEN full-length enriched library, clone:D930037F10 product:unclassifiable, full insert sequence. [AK086563]	2355
A_51_P257419	NM_010710	Lhx2	16870	Mus musculus LIM homeobox protein 2 (Lhx2), mRNA [NM_010710]	2355
A_51_P337089	AK013116	Gins1	69270	Mus musculus 10, 11 days embryo whole body cDNA, RIKEN full-length enriched library, clone:2810418N01 product:HYPOTHETICAL PROTEIN KIAA0186 homolog [Homo sapiens], full insert sequence. [AK013116]	2355
A_51_P511315	NM_011193	Pstpip1	19200	Mus musculus proline-serine-threonine phosphatase-interacting protein 1 (Pstpip1), mRNA [NM_011193]	2354
A_52_P571746	XM_357399	Sh2d5	230863	PREDICTED: Mus musculus SH2 domain containing 5 (Sh2d5), mRNA [XM_357399]	2352
A_52_P1179878	AK036012	AK036012	NA	Mus musculus 16 days neonate cerebellum cDNA, RIKEN full-length enriched library, clone:9630027C04 product:unclassifiable, full insert sequence. [AK036012]	2351
A_51_P216219	NM_007982	Ptk2	14083	Mus musculus PTK2 protein tyrosine kinase 2 (Ptk2), mRNA [NM_007982]	2350
A_52_P199633	NM_199146	AI451617	209387	Mus musculus expressed sequence AI451617 (AI451617), mRNA [NM_199146]	2350
A_52_P371494	AK136456	AI451617	209387	Mus musculus adult male colon cDNA, RIKEN full-length enriched library, clone:9030414N23 product:similar to Tripartite motif protein 30 (Down regulatory protein of interleukin 2 receptor) [Mus musculus], full insert sequence. [AK136456]	2350
A_51_P134030	NM_145210	Oas1e	231699	Mus musculus 2'-5' oligoadenylate synthetase 1E (Oas1e), mRNA [NM_145210]	2348
A_52_P203833	NM_026913	Mitd1	69028	Mus musculus MIT, microtubule interacting and transport, domain containing 1 (Mitd1), mRNA [NM_026913]	2345
A_52_P269143	AK052608	D630004D15Rik	319746	Mus musculus 0 day neonate kidney cDNA, RIKEN full-length enriched library, clone:D630004D15 product:unclassifiable, full insert sequence [AK052608]	2344
A_51_P512379	NAP109359-1	NAP109359-1	NA	Unknown	2343
A_51_P474688	NM_027236	2010003J03Rik	69860	Mus musculus RIKEN cDNA 2010003J03 gene (2010003J03Rik), mRNA [NM_027236]	2341
A_51_P155997	NM_029850	Bcl7a	77045	Mus musculus B-cell CLL/lymphoma 7A (Bcl7a), mRNA [NM_029850]	2340
A_51_P125716	NM_031373	Ogfr	72075	Mus musculus opioid growth factor receptor (Ogfr), mRNA [NM_031373]	2337
A_52_P647393	NM_153158	E130308A19Rik	230259	Mus musculus RIKEN cDNA E130308A19 gene (E130308A19Rik), transcript variant 1, mRNA [NM_153158]	2335
A_51_P447835	NM_013737	Pla2g7	27226	Mus musculus phospholipase A2, group VII (platelet-activating factor acetylhydrolase, plasma) (Pla2g7), mRNA [NM_013737]	2335
A_52_P614259	NM_010846	Mx1	17857	Mus musculus myxovirus (influenza virus) resistance 1 (Mx1), mRNA [NM_010846]	2334
A_51_P344407	NM_013543	H2-Ke6	14979	Mus musculus H2-K region expressed gene 6 (H2-Ke6), mRNA [NM_013543]	2332
A_52_P8444	NM_153177	Eif2c4	76850	Mus musculus eukaryotic translation initiation factor 2C, 4 (Eif2c4), mRNA [NM_153177]	2332
A_51_P154842	NM_145153	Oas1f	243262	Mus musculus 2'-5' oligoadenylate synthetase 1F (Oas1f), mRNA [NM_145153]	2328
A_51_P475156	XM_204030	Ibrdc3	75234	PREDICTED: Mus musculus IBR domain containing 3 (Ibrdc3), mRNA [XM_204030]	2328
A_52_P654161	NM_009546	Trim25	217069	Mus musculus tripartite motif protein 25 (Trim25), mRNA [NM_009546]	2328
A_52_P174386	NM_025821	Carhsp1	52502	Mus musculus calcium regulated heat stable protein 1 (Carhsp1), mRNA [NM_025821]	2325
A_52_P422172	NM_011932	Dapp1	26377	Mus musculus dual adaptor for phosphotyrosine and 3-phosphoinositides 1 (Dapp1), mRNA [NM_011932]	2325
A_51_P170725	NM_028788	1300002K09Rik	74152	Mus musculus RIKEN cDNA 1300002K09 gene (1300002K09Rik), mRNA [NM_028788]	2324
A_51_P515883	NM_139198	Plac8	231507	Mus musculus placenta-specific 8 (Plac8), mRNA [NM_139198]	2324
A_51_P192800	NM_008175	Grn	14824	Mus musculus granulin (Grn), mRNA [NM_008175]	2323
A_51_P103007	NM_008401	Itgam	16409	Mus musculus integrin alpha M (Itgam), transcript variant 2, mRNA [NM_008401]	2321
A_51_P450365	NM_153162	Txnrd3	232223	Mus musculus thioredoxin reductase 3 (Txnrd3), mRNA [NM_153162]	2320
A_51_P505134	NM_021384	Rsad2	58185	Mus musculus radical S-adenosyl methionine domain containing 2 (Rsad2), mRNA [NM_021384]	2318
A_52_P188261	NM_023813	Camk2d	108058	Mus musculus calcium/calmodulin-dependent protein kinase II, delta (Camk2d), transcript variant 3, mRNA [NM_023813]	2318
A_51_P516456	NM_007387	Acp2	11432	Mus musculus acid phosphatase 2, lysosomal (Acp2), mRNA [NM_007387]	2313
A_52_P134083	NM_180962	Cyhr1	54151	Mus musculus cysteine and histidine rich 1 (Cyhr1), transcript variant 2, mRNA [NM_180962]	2309
A_52_P477286	NM_173413	Rab8b	235442	Mus musculus RAB8B, member RAS oncogene family (Rab8b), mRNA [NM_173413]	2308
A_51_P262721	ENSMUST00000050697	ENSMUST00000050697	NA	RIKEN cDNA 0610009L18 gene [Source:MarkerSymbol;Acc:MGI:1914088] [ENSMUST00000050697]	2308
A_52_P139569	BE650457	BE650457	71306	UI-M-BH2.1-apx-b-12-0-UI.r1 NIH_BMAP_M_S3.1 Mus musculus cDNA clone UI-M-BH2.1-apx-b-12-0-UI 5'. [BE650457]	2307
A_51_P512384	NM_011593	Timp1	21857	Mus musculus tissue inhibitor of metalloproteinase 1 (Timp1), transcript variant 2, mRNA [NM_011593]	2303
A_51_P504991	NM_181542	Slfn10	237887	Mus musculus schlafen 10 (Slfn10), mRNA [NM_181542]	2302
A_52_P485891	NM_133365	Dnahc5	110082	Mus musculus dynein, axonemal, heavy chain 5 (Dnahc5), mRNA [NM_133365]	2301
A_52_P676403	NM_019494	Cxcl11	56066	Mus musculus chemokine (C-X-C motif) ligand 11 (Cxcl11), mRNA [NM_019494]	2298
A_51_P110576	NM_011175	Lgmn	19141	Mus musculus legumain (Lgmn), mRNA [NM_011175]	2298
A_51_P401659	NM_010656	Sspn	16651	Mus musculus sarcospan (Sspn), mRNA [NM_010656]	2296
A_52_P87713	NM_011593	Timp1	21857	Mus musculus tissue inhibitor of metalloproteinase 1 (Timp1), transcript variant 2, mRNA [NM_011593]	2294
A_51_P363947	NM_007669	Cdkn1a	12575	Mus musculus cyclin-dependent kinase inhibitor 1A (P21) (Cdkn1a), mRNA [NM_007669]	2294
A_52_P512201	NM_175397	Sp110	109032	Mus musculus Sp110 nuclear body protein (Sp110), mRNA [NM_175397]	2294
A_51_P255805	NM_001033301	6330505N24Rik	229474	Mus musculus RIKEN cDNA 6330505N24 gene (6330505N24Rik), mRNA [NM_001033301]	2293
A_51_P486660	NM_172275	Trafd1	231712	Mus musculus TRAF type zinc finger domain containing 1 (Trafd1), mRNA [NM_172275]	2293
A_52_P263774	NM_144811	Cbx7	52609	Mus musculus chromobox homolog 7 (Cbx7), mRNA [NM_144811]	2293
A_51_P133612	NM_026014	Cdt1	67177	Mus musculus chromatin licensing and DNA replication factor 1 (Cdt1), mRNA [NM_026014]	2293
A_51_P123077	NM_011955	Nubp1	26425	Mus musculus nucleotide binding protein 1 (Nubp1), mRNA [NM_011955]	2291
A_51_P224872	NM_001005510	Syne2	319565	Mus musculus synaptic nuclear envelope 2 (Syne2), mRNA [NM_001005510]	2291
A_51_P152990	NM_011825	Grem2	23893	Mus musculus gremlin 2 homolog, cysteine knot superfamily (Xenopus laevis) (Grem2), mRNA [NM_011825]	2291
A_51_P381260	NM_008761	Fxyd5	18301	Mus musculus FXYD domain-containing ion transport regulator 5 (Fxyd5), mRNA [NM_008761]	2290
A_51_P304170	NM_023386	Rtp4	67775	Mus musculus receptor transporter protein 4 (Rtp4), mRNA [NM_023386]	2290
A_51_P247157	NM_008258	Hn1	15374	Mus musculus hematological and neurological expressed sequence 1 (Hn1), mRNA [NM_008258]	2288
A_51_P505689	U92949	Kifc2	16581	Mus musculus kinesin motor protein KIFC2 mRNA, complete cds. [U92949]	2287
A_52_P507537	NM_001024468	Bcat1	12035	Mus musculus branched chain aminotransferase 1, cytosolic (Bcat1), transcript variant 1, mRNA [NM_001024468]	2286
A_51_P384136	BC020108	Arsi	545260	Mus musculus arylsulfatase i, mRNA (cDNA clone IMAGE:3991175), partial cds. [BC020108]	2285
A_52_P127720	NM_013673	Sp100	20684	Mus musculus nuclear antigen Sp100 (Sp100), mRNA [NM_013673]	2285
A_52_P281145	NM_172872	Ankrd38	242553	Mus musculus ankyrin repeat domain 38 (Ankrd38), mRNA [NM_172872]	2284
A_51_P108131	AK147212	Zbtb4	75580	Mus musculus 16 days embryo whole body cDNA, RIKEN full-length enriched library, clone:M421004K18 product:KAISO-like zinc finger protein 1 homolog [Homo sapiens], full insert sequence. [AK147212]	2283
A_52_P550858	AK085407	Ifi44	99899	Mus musculus 0 day neonate kidney cDNA, RIKEN full-length enriched library, clone:D630022O22 product:inferred: microtubule associated protein 44 {Mus musculus}, full insert sequence [AK085407]	2282
A_51_P216303	NM_008608	Mmp14	17387	Mus musculus matrix metallopeptidase 14 (membrane-inserted) (Mmp14), mRNA [NM_008608]	2281
A_51_P513504	NM_016810	Gosr1	53334	Mus musculus golgi SNAP receptor complex member 1 (Gosr1), mRNA [NM_016810]	2279
A_52_P228621	NM_011610	Tnfrsf1b	21938	Mus musculus tumor necrosis factor receptor superfamily, member 1b (Tnfrsf1b), mRNA [NM_011610]	2279
A_52_P451485	NM_172496	Cobl	12808	Mus musculus cordon-bleu (Cobl), mRNA [NM_172496]	2279
A_51_P430766	NM_010548	Il10	16153	Mus musculus interleukin 10 (Il10), mRNA [NM_010548]	2278
A_52_P26794	NM_027395	Basp1	70350	Mus musculus brain abundant, membrane attached signal protein 1 (Basp1), mRNA [NM_027395]	2276
A_51_P102789	NM_007574	C1qc	12262	Mus musculus complement component 1, q subcomponent, C chain (C1qc), mRNA [NM_007574]	2275
A_51_P325124	NM_177583	Aph1b	208117	Mus musculus anterior pharynx defective 1b homolog (C. elegans) (Aph1b), mRNA [NM_177583]	2271
A_51_P423578	NM_011408	Slfn2	20556	Mus musculus schlafen 2 (Slfn2), mRNA [NM_011408]	2270
A_52_P308465	NM_172775	Plxnb1	235611	Mus musculus plexin B1 (Plxnb1), mRNA [NM_172775]	2269
A_52_P525519	AK142182	Pkn3	263803	Mus musculus 13 days embryo heart cDNA, RIKEN full-length enriched library, clone:D330006L06 product:protein kinase N3, full insert sequence. [AK142182]	2269
A_52_P243249	NM_011952	Mapk3	26417	Mus musculus mitogen activated protein kinase 3 (Mapk3), mRNA [NM_011952]	2269
A_52_P184149	NM_008638	Mthfd2	17768	Mus musculus methylenetetrahydrofolate dehydrogenase (NAD+ dependent), methenyltetrahydrofolate cyclohydrolase (Mthfd2), mRNA [NM_008638]	2267
A_52_P146719	NM_010733	Lrrn3	16981	Mus musculus leucine rich repeat protein 3, neuronal (Lrrn3), mRNA [NM_010733]	2267
A_51_P311611	NM_010045	Darc	13349	Mus musculus Duffy blood group, chemokine receptor (Darc), mRNA [NM_010045]	2264
A_51_P451588	NM_013746	Plekhb1	27276	Mus musculus pleckstrin homology domain containing, family B (evectins) member 1 (Plekhb1), mRNA [NM_013746]	2264
A_51_P362373	ENSMUST00000096320	Gprasp2	NA	G protein-coupled receptor associated sorting protein 2 [Source:MarkerSymbol;Acc:MGI:2442071] [ENSMUST00000096320]	2264
A_52_P439407	NM_011348	Sema3e	20349	Mus musculus sema domain, immunoglobulin domain (Ig), short basic domain, secreted, (semaphorin) 3E (Sema3e), mRNA [NM_011348]	2264
A_51_P151586	NM_010353	Gsg2	14841	Mus musculus germ cell-specific gene 2 (Gsg2), mRNA [NM_010353]	2263
A_51_P479434	NM_027009	Rfc3	69263	Mus musculus replication factor C (activator 1) 3 (Rfc3), mRNA [NM_027009]	2261
A_51_P160754	NM_031159	Apobec1	11810	Mus musculus apolipoprotein B editing complex 1 (Apobec1), mRNA [NM_031159]	2261
A_51_P234359	NM_011328	Sct	20287	Mus musculus secretin (Sct), mRNA [NM_011328]	2261
A_52_P121468	NM_027835	Ifih1	71586	Mus musculus interferon induced with helicase C domain 1 (Ifih1), mRNA [NM_027835]	2261
A_52_P14600	BC003824	Cd72	12517	Mus musculus CD72 antigen, mRNA (cDNA clone MGC:6220 IMAGE:3599554), complete cds. [BC003824]	2259
A_52_P247788	NM_172625	D030070L09Rik	225280	Mus musculus RIKEN cDNA D030070L09 gene (D030070L09Rik), mRNA [NM_172625]	2259
A_51_P386612	NM_027153	Pir	69656	Mus musculus pirin (Pir), mRNA [NM_027153]	2258
A_51_P518600	NM_133699	Atp6v1c2	68775	Mus musculus ATPase, H+ transporting, lysosomal V1 subunit C2 (Atp6v1c2), mRNA [NM_133699]	2258
A_51_P325374	NM_133905	Papd4	100715	Mus musculus PAP associated domain containing 4 (Papd4), mRNA [NM_133905]	2258
A_51_P504988	NM_172796	Slfn9	237886	Mus musculus schlafen 9 (Slfn9), mRNA [NM_172796]	2258
A_51_P430952	NM_009068	Ripk1	19766	Mus musculus receptor (TNFRSF)-interacting serine-threonine kinase 1 (Ripk1), mRNA [NM_009068]	2257
A_51_P340038	XM_357399	Sh2d5	230863	PREDICTED: Mus musculus SH2 domain containing 5 (Sh2d5), mRNA [XM_357399]	2257
A_52_P394395	NM_008991	Abcd3	19299	Mus musculus ATP-binding cassette, sub-family D (ALD), member 3 (Abcd3), mRNA [NM_008991]	2256
A_52_P499499	NM_029021	4833422F24Rik	74614	Mus musculus RIKEN cDNA 4833422F24 gene (4833422F24Rik), mRNA [NM_029021]	2256
A_52_P288251	NM_001001183	BC054438	407831	Mus musculus cDNA sequence BC054438 (BC054438), mRNA [NM_001001183]	2255
A_52_P419678	NM_001033335	Serpina3f	238393	Mus musculus serine (or cysteine) peptidase inhibitor, clade A, member 3F (Serpina3f), mRNA [NM_001033335]	2255
A_52_P611213	BC005604	ORF28	246738	Mus musculus open reading frame 28, mRNA (cDNA clone IMAGE:3483507), partial cds [BC005604]	2255
A_51_P228768	NM_011409	Slfn3	20557	Mus musculus schlafen 3 (Slfn3), mRNA [NM_011409]	2255
A_52_P419679	NM_001033335	Serpina3f	238393	Mus musculus serine (or cysteine) peptidase inhibitor, clade A, member 3F (Serpina3f), mRNA [NM_001033335]	2254
A_52_P336629	ENSMUST00000102563	Arrb2	NA	arrestin, beta 2 [Source:MarkerSymbol;Acc:MGI:99474] [ENSMUST00000102563]	2254
A_51_P199552	NM_028166	1600014C10Rik	72244	Mus musculus RIKEN cDNA 1600014C10 gene (1600014C10Rik), transcript variant 2, mRNA [NM_028166]	2253
A_52_P599964	XM_136331	EG240921	240921	PREDICTED: Mus musculus similar to Interferon-activatable protein 204 (Ifi-204) (Interferon-inducible protein p204) (LOC240921), mRNA [XM_136331]	2252
A_51_P430973	NM_027995	Paqr7	71904	Mus musculus progestin and adipoQ receptor family member VII (Paqr7), mRNA [NM_027995]	2250
A_52_P15490	NM_021496	Pvrl3	58998	Mus musculus poliovirus receptor-related 3 (Pvrl3), transcript variant beta, mRNA [NM_021496]	2250
A_51_P492595	NM_172518	Fbxo42	213499	Mus musculus F-box protein 42 (Fbxo42), mRNA [NM_172518]	2250
A_52_P803082	AK050122	BC020489	223672	Mus musculus adult male liver tumor cDNA, RIKEN full-length enriched library, clone:C730018G06 product:unclassifiable, full insert sequence [AK050122]	2250
A_51_P208121	NM_182782	Klhl25	207952	Mus musculus kelch-like 25 (Drosophila) (Klhl25), mRNA [NM_182782]	2249
A_52_P205695	NM_027334	Mettl7a	70152	Mus musculus methyltransferase like 7A (Mettl7a), mRNA [NM_027334]	2249
A_51_P109508	NM_134250	Havcr2	171285	Mus musculus hepatitis A virus cellular receptor 2 (Havcr2), mRNA [NM_134250]	2248
A_51_P454949	NM_010359	Gstm3	14864	Mus musculus glutathione S-transferase, mu 3 (Gstm3), mRNA [NM_010359]	2245
A_52_P668543	NM_178611	Lair1	52855	Mus musculus leukocyte-associated Ig-like receptor 1 (Lair1), mRNA [NM_178611]	2245
A_51_P487690	NM_133871	Ifi44	99899	Mus musculus interferon-induced protein 44 (Ifi44), mRNA [NM_133871]	2245
A_51_P194853	NM_146013	Sec14l4	103655	Mus musculus SEC14-like 4 (S. cerevisiae) (Sec14l4), mRNA [NM_146013]	2244
A_52_P528505	NM_026353	4930570C03Rik	67739	Mus musculus RIKEN cDNA 4930570C03 gene (4930570C03Rik), mRNA [NM_026353]	2244
A_51_P220615	AF150755	Macf1	11426	Mus musculus microtubule-actin crosslinking factor (Macf) mRNA, complete cds. [AF150755]	2242
A_51_P337210	NM_138682	Lrrc4	192198	Mus musculus leucine rich repeat containing 4 (Lrrc4), mRNA [NM_138682]	2242
A_51_P457397	AK009140	Dpp8	74388	Mus musculus adult male tongue cDNA, RIKEN full-length enriched library, clone:2310004I03 product:unclassifiable, full insert sequence [AK009140]	2241
A_52_P314421	AK047174	Fbxo30	71865	Mus musculus 10 days neonate cerebellum cDNA, RIKEN full-length enriched library, clone:B930031N04 product:similar to NEPRILYSIN-LIKE PEPTIDASE GAMMA [Mus musculus], full insert sequence [AK047174]	2241
A_51_P340255	Y18276	Nbea	26422	Mus musculus mRNA for neurobeachin [Y18276]	2240
A_52_P389595	NM_030711	Arts1	80898	Mus musculus type 1 tumor necrosis factor receptor shedding aminopeptidase regulator (Arts1), mRNA [NM_030711]	2240
A_52_P542763	NM_025824	Bzw1	66882	Mus musculus basic leucine zipper and W2 domains 1 (Bzw1), mRNA [NM_025824]	2239
A_51_P472867	NM_145226	Oas3	246727	Mus musculus 2'-5' oligoadenylate synthetase 3 (Oas3), mRNA [NM_145226]	2239
A_52_P533280	NM_013637	Prm1	19118	Mus musculus protamine 1 (Prm1), mRNA [NM_013637]	2239
A_51_P120137	NM_201361	AW061290	381110	Mus musculus expressed sequence AW061290 (AW061290), mRNA [NM_201361]	2237
A_51_P500082	XM_001000875	OTTMUSG00000016644	667373	PREDICTED: Mus musculus similar to interferon-induced protein with tetratricopeptide repeats 1, transcript variant 1 (LOC667373), mRNA [XM_001000875]	2237
A_51_P426739	NM_182805	Gpt1	76282	Mus musculus glutamic pyruvic transaminase 1, soluble (Gpt1), mRNA [NM_182805]	2237
A_51_P331429	NM_177756	Glt25d2	269132	Mus musculus glycosyltransferase 25 domain containing 2 (Glt25d2), mRNA [NM_177756]	2237
A_51_P430071	NM_178214	Hist2h2be	319190	Mus musculus histone cluster 2, H2be (Hist2h2be), mRNA [NM_178214]	2236
A_52_P714830	AK028495	AK028495	NA	Mus musculus 0 day neonate skin cDNA, RIKEN full-length enriched library, clone:4632404B13 product:unclassifiable, full insert sequence. [AK028495]	2235
A_52_P1173329	BQ944386	BQ944386	NA	AGENCOURT_8860919 NCI_CGAP_Mam2 Mus musculus cDNA clone IMAGE:6440736 5', mRNA sequence [BQ944386]	2234
A_51_P121134	XM_913416	Dnahc6	330355	PREDICTED: Mus musculus dynein, axonemal, heavy chain 6 (Dnahc6), mRNA [XM_913416]	2233
A_51_P212754	NM_009369	Tgfbi	21810	Mus musculus transforming growth factor, beta induced (Tgfbi), mRNA [NM_009369]	2233
A_51_P400543	NM_019467	Aif1	11629	Mus musculus allograft inflammatory factor 1 (Aif1), mRNA [NM_019467]	2233
A_52_P557293	NM_015775	Tmprss2	50528	Mus musculus transmembrane protease, serine 2 (Tmprss2), mRNA [NM_015775]	2233
A_52_P75348	NM_027411	Ccdc99	70385	Mus musculus coiled-coil domain containing 99 (Ccdc99), mRNA [NM_027411]	2233
A_51_P275454	NM_009099	Trim30	20128	Mus musculus tripartite motif protein 30 (Trim30), mRNA [NM_009099]	2233
A_51_P470079	NM_010555	Il1r2	16178	Mus musculus interleukin 1 receptor, type II (Il1r2), mRNA [NM_010555]	2233
A_52_P182118	NAP058998-1	NAP058998-1	NA	Unknown	2233
A_52_P241640	AK016417	4930599N23Rik	75379	Mus musculus adult male testis cDNA, RIKEN full-length enriched library, clone:4930599N23 product:hypothetical protein, full insert sequence. [AK016417]	2230
A_51_P464588	NM_138664	ORF28	246738	Mus musculus open reading frame 28 (ORF28), mRNA [NM_138664]	2228
A_51_P468876	NM_178118	Dixdc1	330938	Mus musculus DIX domain containing 1 (Dixdc1), mRNA [NM_178118]	2228
A_52_P497553	NM_010049	Dhfr	13361	Mus musculus dihydrofolate reductase (Dhfr), mRNA [NM_010049]	2228
A_51_P414412	NM_172275	Trafd1	231712	Mus musculus TRAF type zinc finger domain containing 1 (Trafd1), mRNA [NM_172275]	2227
A_51_P434737	BC023105	BC023105	NA	Mus musculus cDNA sequence BC023105, mRNA (cDNA clone MGC:28198 IMAGE:3989161), complete cds [BC023105]	2227
A_51_P240801	BC046640	2610307O08Rik	72512	Mus musculus cDNA clone MGC:49267 IMAGE:5067343, complete cds. [BC046640]	2226
A_51_P248819	NM_026505	Bambi	68010	Mus musculus BMP and activin membrane-bound inhibitor, homolog (Xenopus laevis) (Bambi), mRNA [NM_026505]	2226
A_51_P469252	NM_172817	Zfp647	239546	Mus musculus zinc finger protein 647 (Zfp647), mRNA [NM_172817]	2225
A_52_P354520	NM_138677	Edem1	192193	Mus musculus ER degradation enhancer, mannosidase alpha-like 1 (Edem1), mRNA [NM_138677]	2225
A_51_P385351	NM_145394	Slc44a3	213603	Mus musculus solute carrier family 44, member 3 (Slc44a3), mRNA [NM_145394]	2224
A_52_P55029	NM_031159	Apobec1	11810	Mus musculus apolipoprotein B editing complex 1 (Apobec1), mRNA [NM_031159]	2222
A_51_P169693	NM_198095	Bst2	69550	Mus musculus bone marrow stromal cell antigen 2 (Bst2), mRNA [NM_198095]	2222
A_52_P359958	NM_145525	Osbpl6	99031	Mus musculus oxysterol binding protein-like 6 (Osbpl6), mRNA [NM_145525]	2221
A_52_P218058	NM_001038604	Clec5a	23845	Mus musculus C-type lectin domain family 5, member a (Clec5a), transcript variant 1, mRNA [NM_001038604]	2220
A_52_P672496	NM_153119	Plekhq1	102595	Mus musculus pleckstrin homology domain containing, family Q member 1 (Plekhq1), mRNA [NM_153119]	2220
A_52_P501167	NM_001081268	BC039632	NA	Mus musculus cDNA sequence BC039632 (BC039632), mRNA [NM_001081268]	2219
A_51_P179907	NM_145220	Appl2	216190	Mus musculus adaptor protein, phosphotyrosine interaction, PH domain and leucine zipper containing 2 (Appl2), mRNA [NM_145220]	2217
A_51_P423804	AK079182	9530010C24Rik	109279	Mus musculus adult male urinary bladder cDNA, RIKEN full-length enriched library, clone:9530010C24 product:unclassifiable, full insert sequence. [AK079182]	2217
A_51_P510849	NM_030018	Tmem50b	77975	Mus musculus transmembrane protein 50B (Tmem50b), mRNA [NM_030018]	2216
A_51_P237797	AK046563	AK046563	NA	Mus musculus 4 days neonate male adipose cDNA, RIKEN full-length enriched library, clone:B430020H24 product:unclassifiable, full insert sequence. [AK046563]	2215
A_52_P452315	NM_001005510	Syne2	319565	Mus musculus synaptic nuclear envelope 2 (Syne2), mRNA [NM_001005510]	2215
A_52_P161707	XM_125901	Cand1	71902	PREDICTED: Mus musculus cullin associated and neddylation disassociated 1, transcript variant 1 (Cand1), mRNA [XM_125901]	2214
A_52_P571457	NM_027642	Phf6	70998	Mus musculus PHD finger protein 6 (Phf6), mRNA [NM_027642]	2214
A_51_P248666	NM_021893	Cd274	60533	Mus musculus CD274 antigen (Cd274), mRNA [NM_021893]	2214
A_52_P203837	NM_026913	Mitd1	69028	Mus musculus MIT, microtubule interacting and transport, domain containing 1 (Mitd1), mRNA [NM_026913]	2213
A_52_P586004	NM_001033245	Hk3	212032	Mus musculus hexokinase 3 (Hk3), mRNA [NM_001033245]	2213
A_52_P243412	NM_013881	Ulk2	29869	Mus musculus Unc-51 like kinase 2 (C. elegans) (Ulk2), mRNA [NM_013881]	2211
A_52_P476560	NM_145853	Tpcn1	252972	Mus musculus two pore channel 1 (Tpcn1), mRNA [NM_145853]	2211
A_51_P109496	NM_027285	1700029I01Rik	70005	Mus musculus RIKEN cDNA 1700029I01 gene (1700029I01Rik), mRNA [NM_027285]	2210
A_51_P296755	NM_010186	Fcgr1	14129	Mus musculus Fc receptor, IgG, high affinity I (Fcgr1), mRNA [NM_010186]	2210
A_51_P507172	NM_175107	2310022A10Rik	66367	Mus musculus RIKEN cDNA 2310022A10 gene (2310022A10Rik), mRNA [NM_175107]	2209
A_51_P413866	NM_008198	Cfb	14962	Mus musculus complement factor B (Cfb), mRNA [NM_008198]	2208
A_52_P225959	NM_013927	Cngb3	30952	Mus musculus cyclic nucleotide gated channel beta 3 (Cngb3), mRNA [NM_013927]	2208
A_52_P446431	NM_010846	Mx1	17857	Mus musculus myxovirus (influenza virus) resistance 1 (Mx1), mRNA [NM_010846]	2208
A_52_P553443	NM_175518	D730040F13Rik	242474	Mus musculus RIKEN cDNA D730040F13 gene (D730040F13Rik), mRNA [NM_175518]	2207
A_52_P11441	NM_173781	Rab6b	270192	Mus musculus RAB6B, member RAS oncogene family (Rab6b), mRNA [NM_173781]	2207
A_51_P212515	NM_178726	Ppm1l	242083	Mus musculus protein phosphatase 1 (formerly 2C)-like (Ppm1l), mRNA [NM_178726]	2206
A_52_P282762	NM_010851	Myd88	17874	Mus musculus myeloid differentiation primary response gene 88 (Myd88), mRNA [NM_010851]	2205
A_52_P160955	AK004158	Sox11	20666	Mus musculus 18-day embryo whole body cDNA, RIKEN full-length enriched library, clone:1110038H03 product:unclassifiable, full insert sequence. [AK004158]	2203
A_52_P508167	NM_010093	E2f3	13557	Mus musculus E2F transcription factor 3 (E2f3), mRNA [NM_010093]	2203
A_51_P398260	NM_182839	2900041A09Rik	72948	Mus musculus RIKEN cDNA 2900041A09 gene (2900041A09Rik), mRNA [NM_182839]	2201
A_51_P417854	NM_011227	Rab20	19332	Mus musculus RAB20, member RAS oncogene family (Rab20), mRNA [NM_011227]	2201
A_51_P264825	NM_008479	Lag3	16768	Mus musculus lymphocyte-activation gene 3 (Lag3), mRNA [NM_008479]	2199
A_52_P214740	NM_019949	Ube2l6	56791	Mus musculus ubiquitin-conjugating enzyme E2L 6 (Ube2l6), mRNA [NM_019949]	2199
A_52_P448205	BC053843	Clstn1	65945	Mus musculus calsyntenin 1, mRNA (cDNA clone MGC:54504 IMAGE:6315355), complete cds. [BC053843]	2199
A_51_P172131	NM_026821	D4Bwg0951e	52829	Mus musculus DNA segment, Chr 4, Brigham & Women's Genetics 0951 expressed (D4Bwg0951e), mRNA [NM_026821]	2198
A_51_P391432	NM_145449	1810023F06Rik	217845	Mus musculus RIKEN cDNA 1810023F06 gene (1810023F06Rik), mRNA [NM_145449]	2198
A_52_P153019	NM_008966	Ptgfr	19220	Mus musculus prostaglandin F receptor (Ptgfr), mRNA [NM_008966]	2198
A_51_P421876	NM_016850	Irf7	54123	Mus musculus interferon regulatory factor 7 (Irf7), mRNA [NM_016850]	2198
A_52_P121087	NM_008884	Pml	18854	Mus musculus promyelocytic leukemia (Pml), transcript variant 1, mRNA [NM_008884]	2198
A_52_P47846	BC025535	Fcgr1	14129	Mus musculus Fc receptor, IgG, high affinity I, mRNA (cDNA clone IMAGE:5249690), partial cds. [BC025535]	2196
A_51_P247799	NM_009812	Casp8	12370	Mus musculus caspase 8 (Casp8), transcript variant 1, mRNA [NM_009812]	2196
A_51_P222264	AK054453	Etl4	208618	Mus musculus 2 days pregnant adult female ovary cDNA, RIKEN full-length enriched library, clone:E330027G05 product:similar to HYPOTHETICAL 97.0 KDA PROTEIN [Homo sapiens], full insert sequence. [AK054453]	2195
A_51_P445487	NM_026629	2410066E13Rik	68235	Mus musculus RIKEN cDNA 2410066E13 gene (2410066E13Rik), mRNA [NM_026629]	2195
A_52_P467389	NM_023044	Slc15a3	65221	Mus musculus solute carrier family 15, member 3 (Slc15a3), mRNA [NM_023044]	2194
A_52_P280425	BU530502	BU530502	NA	AGENCOURT_10183257 NIH_MGC_143 Mus musculus cDNA clone IMAGE:6543985 5', mRNA sequence [BU530502]	2193
A_52_P328492	NM_001079876	Gas2l3	237436	Mus musculus growth arrest-specific 2 like 3 (Gas2l3), transcript variant 2, mRNA [NM_001079876]	2193
A_51_P488888	NM_013632	Pnp	18950	Mus musculus purine-nucleoside phosphorylase (Pnp), mRNA [NM_013632]	2193
A_52_P787894	AK089636	AK089636	23962	Mus musculus activated spleen cDNA, RIKEN full-length enriched library, clone:F830006B06 product:unclassifiable, full insert sequence. [AK089636]	2190
A_52_P421992	AK042600	A730009E18Rik	319603	Mus musculus 7 days neonate cerebellum cDNA, RIKEN full-length enriched library, clone:A730009E18 product:unclassifiable, full insert sequence. [AK042600]	2189
A_51_P408227	NM_030218	9130017N09Rik	78906	Mus musculus RIKEN cDNA 9130017N09 gene (9130017N09Rik), mRNA [NM_030218]	2189
A_51_P419971	AK078219	Tmem106b	71900	Mus musculus adult male olfactory brain cDNA, RIKEN full-length enriched library, clone:6430519M21 product:unclassifiable, full insert sequence. [AK078219]	2188
A_51_P299632	NM_027641	Spef1	70997	Mus musculus sperm flagellar 1 (Spef1), mRNA [NM_027641]	2188
A_52_P148184	NM_028166	1600014C10Rik	72244	Mus musculus RIKEN cDNA 1600014C10 gene (1600014C10Rik), transcript variant 2, mRNA [NM_028166]	2188
A_52_P112641	NM_198611	B3gnt4	231727	Mus musculus UDP-GlcNAc:betaGal beta-1,3-N-acetylglucosaminyltransferase 4 (B3gnt4), mRNA [NM_198611]	2184
A_51_P363564	NM_173378	Trp53bp2	209456	Mus musculus transformation related protein 53 binding protein 2 (Trp53bp2), mRNA [NM_173378]	2183
A_51_P365189	NM_133990	Il13ra1	16164	Mus musculus interleukin 13 receptor, alpha 1 (Il13ra1), mRNA [NM_133990]	2181
A_52_P543489	NM_181545	Slfn8	276950	Mus musculus schlafen 8 (Slfn8), mRNA [NM_181545]	2180
A_51_P120093	NM_028035	Snx10	71982	Mus musculus sorting nexin 10 (Snx10), mRNA [NM_028035]	2177
A_51_P359570	NM_010501	Ifit3	15959	Mus musculus interferon-induced protein with tetratricopeptide repeats 3 (Ifit3), mRNA [NM_010501]	2176
A_51_P189777	NM_009834	Ccrn4l	12457	Mus musculus CCR4 carbon catabolite repression 4-like (S. cerevisiae) (Ccrn4l), mRNA [NM_009834]	2175
A_52_P64514	AK007221	Herc5	67138	Mus musculus adult male testis cDNA, RIKEN full-length enriched library, clone:1700121D12 product:EST AI451296, full insert sequence. [AK007221]	2175
A_52_P648759	U76754	Rnf213	NA	Mus musculus IFN-alpha induced mouse embryonic fibroblast mRNA, partial cds. [U76754]	2175
A_51_P400190	NM_020557	Tyki	22169	Mus musculus thymidylate kinase family LPS-inducible member (Tyki), mRNA [NM_020557]	2174
A_52_P601055	AK129139	Mtss1	211401	Mus musculus mRNA for mKIAA0429 protein [AK129139]	2174
A_52_P271099	NM_028195	Pscd4	72318	Mus musculus pleckstrin homology, Sec7 and coiled/coil domains 4 (Pscd4), mRNA [NM_028195]	2173
A_51_P376959	NM_019790	Tmeff2	56363	Mus musculus transmembrane protein with EGF-like and two follistatin-like domains 2 (Tmeff2), mRNA [NM_019790]	2173
A_51_P403536	NM_175641	Ltbp4	108075	Mus musculus latent transforming growth factor beta binding protein 4 (Ltbp4), mRNA [NM_175641]	2171
A_51_P400498	NM_001081102	Whsc1	107823	Mus musculus Wolf-Hirschhorn syndrome candidate 1 (human) (Whsc1), mRNA [NM_001081102]	2171
A_51_P303725	NM_144534	Tmem38a	74166	Mus musculus transmembrane protein 38a (Tmem38a), mRNA [NM_144534]	2170
A_52_P46665	AK076602	Dnajc19	67713	Mus musculus adult male testis cDNA, RIKEN full-length enriched library, clone:4921531D08 product:weakly similar to CG7394 PROTEIN [Drosophila melanogaster], full insert sequence [AK076602]	2169
A_51_P227564	NM_027411	Ccdc99	70385	Mus musculus coiled-coil domain containing 99 (Ccdc99), mRNA [NM_027411]	2169
A_51_P502092	BC024137	BC024137	234757	Mus musculus cDNA sequence BC024137, mRNA (cDNA clone IMAGE:5136153), partial cds [BC024137]	2167
A_52_P408826	AK079287	9530083O12Rik	319610	Mus musculus adult male urinary bladder cDNA, RIKEN full-length enriched library, clone:9530083O12 product:unclassifiable, full insert sequence. [AK079287]	2167
A_51_P326191	NM_009251	Serpina3g	20715	Mus musculus serine (or cysteine) peptidase inhibitor, clade A, member 3G (Serpina3g), mRNA [NM_009251]	2167
A_52_P666059	NM_019732	Runx3	12399	Mus musculus runt related transcription factor 3 (Runx3), mRNA [NM_019732]	2167
A_51_P119670	NM_010265	Gcnt1	14537	Mus musculus glucosaminyl (N-acetyl) transferase 1, core 2 (Gcnt1), mRNA [NM_010265]	2166
A_52_P330739	AK048582	B930063P07Rik	321002	Mus musculus 16 days embryo head cDNA, RIKEN full-length enriched library, clone:C130080E16 product:unclassifiable, full insert sequence. [AK048582]	2164
A_52_P174313	NM_010241	Aktip	14339	Mus musculus thymoma viral proto-oncogene 1 interacting protein (Aktip), mRNA [NM_010241]	2163
A_51_P193146	NM_028595	Ms4a6c	73656	Mus musculus membrane-spanning 4-domains, subfamily A, member 6C (Ms4a6c), mRNA [NM_028595]	2163
A_51_P269084	NM_175329	Ndg2	103172	Mus musculus Nur77 downstream gene 2 (Ndg2), mRNA [NM_175329]	2162
A_51_P421279	NM_001043335	Eml1	68519	Mus musculus echinoderm microtubule associated protein like 1 (Eml1), transcript variant 1, mRNA [NM_001043335]	2162
A_52_P680681	NM_175260	Myh10	77579	Mus musculus myosin, heavy polypeptide 10, non-muscle (Myh10), mRNA [NM_175260]	2162
A_51_P125338	NM_172263	Pde8b	218461	Mus musculus phosphodiesterase 8B (Pde8b), mRNA [NM_172263]	2161
A_51_P437938	NM_198006	6330578E17Rik	76178	Mus musculus RIKEN cDNA 6330578E17 gene (6330578E17Rik), mRNA [NM_198006]	2160
A_51_P511787	NM_007609	Casp4	12363	Mus musculus caspase 4, apoptosis-related cysteine peptidase (Casp4), mRNA [NM_007609]	2159
A_51_P375187	NM_023323	Bxdc1	67239	Mus musculus brix domain containing 1 (Bxdc1), transcript variant 1, mRNA [NM_023323]	2158
A_52_P209527	NM_001081069	Rgs11	50782	Mus musculus regulator of G-protein signaling 11 (Rgs11), mRNA [NM_001081069]	2158
A_51_P143805	NM_025339	Tmem42	66079	Mus musculus transmembrane protein 42 (Tmem42), mRNA [NM_025339]	2158
A_51_P260683	NM_015811	Rgs1	50778	Mus musculus regulator of G-protein signaling 1 (Rgs1), mRNA [NM_015811]	2158
A_52_P1019965	AK048091	AK048091	NA	Mus musculus 16 days embryo head cDNA, RIKEN full-length enriched library, clone:C130034B02 product:unclassifiable, full insert sequence. [AK048091]	2158
A_52_P458177	AB099518	Ubie	393082	Mus musculus UbiE2 mRNA for UbiE2, complete cds. [AB099518]	2158
A_51_P311319	NM_029022	Scrn3	74616	Mus musculus secernin 3 (Scrn3), mRNA [NM_029022]	2156
A_52_P679769	NM_009804	Cat	12359	Mus musculus catalase (Cat), mRNA [NM_009804]	2156
A_51_P168439	AK004187	Klhl24	75785	Mus musculus 18-day embryo whole body cDNA, RIKEN full-length enriched library, clone:1110046J11 product:unclassifiable, full insert sequence [AK004187]	2155
A_51_P444669	NM_144830	Tmem106a	217203	Mus musculus transmembrane protein 106A (Tmem106a), mRNA [NM_144830]	2155
A_51_P331431	NM_177756	Glt25d2	269132	Mus musculus glycosyltransferase 25 domain containing 2 (Glt25d2), mRNA [NM_177756]	2155
A_52_P468441	NM_007556	Bmp6	12161	Mus musculus bone morphogenetic protein 6 (Bmp6), mRNA [NM_007556]	2154
A_51_P514085	NM_013606	Mx2	17858	Mus musculus myxovirus (influenza virus) resistance 2 (Mx2), mRNA [NM_013606]	2153
A_51_P409694	NM_019976	Psrc1	56742	Mus musculus proline/serine-rich coiled-coil 1 (Psrc1), mRNA [NM_019976]	2153
A_51_P198179	NM_023141	Tor3a	30935	Mus musculus torsin family 3, member A (Tor3a), mRNA [NM_023141]	2152
A_52_P509297	NM_001038609	Mapt	17762	Mus musculus microtubule-associated protein tau (Mapt), transcript variant 1, mRNA [NM_001038609]	2152
A_51_P244303	NM_080470	Smc1b	140557	Mus musculus structural maintenace of chromosomes 1B (Smc1b), mRNA [NM_080470]	2151
A_52_P214408	NM_198657	EG381438	381438	Mus musculus predicted gene, EG381438 (EG381438), mRNA [NM_198657]	2150
A_51_P165244	NM_018734	Gbp3	55932	Mus musculus guanylate nucleotide binding protein 3 (Gbp3), mRNA [NM_018734]	2150
A_51_P503797	NM_178611	Lair1	52855	Mus musculus leukocyte-associated Ig-like receptor 1 (Lair1), mRNA [NM_178611]	2149
A_52_P174014	CA561520	CA561520	NA	K0288C02-5N NIA Mouse Unfertilized Egg cDNA Library (Long) Mus musculus cDNA clone NIA:K0288C02 IMAGE:30053113 5', mRNA sequence [CA561520]	2149
A_51_P108108	NM_153074	Lrrc25	211228	Mus musculus leucine rich repeat containing 25 (Lrrc25), mRNA [NM_153074]	2149
A_51_P158628	NM_011952	Mapk3	26417	Mus musculus mitogen activated protein kinase 3 (Mapk3), mRNA [NM_011952]	2149
A_52_P148514	NM_152803	Hpse	15442	Mus musculus heparanase (Hpse), mRNA [NM_152803]	2149
A_52_P261262	NM_144539	Slamf7	75345	Mus musculus SLAM family member 7 (Slamf7), mRNA [NM_144539]	2149
A_51_P292030	NM_030250	D10Ertd438e	52014	Mus musculus DNA segment, Chr 10, ERATO Doi 438, expressed (D10Ertd438e), mRNA [NM_030250]	2148
A_51_P297671	NM_008194	Gyk	14933	Mus musculus glycerol kinase (Gyk), transcript variant 1, mRNA [NM_008194]	2147
A_51_P157033	NM_178692	C130074G19Rik	226777	Mus musculus RIKEN cDNA C130074G19 gene (C130074G19Rik), mRNA [NM_178692]	2146
A_52_P627833	NM_008588	Mesp1	17292	Mus musculus mesoderm posterior 1 (Mesp1), mRNA [NM_008588]	2146
A_51_P492648	AK140220	Bmpr2	NA	Mus musculus adult male corpora quadrigemina cDNA, RIKEN full-length enriched library, clone:B230350M15 product:unclassifiable, full insert sequence [AK140220]	2146
A_51_P464300	NM_008107	Gdf1	14559	Mus musculus growth differentiation factor 1 (Gdf1), mRNA [NM_008107]	2145
A_52_P123018	NM_010498	Ids	15931	Mus musculus iduronate 2-sulfatase (Ids), transcript variant 1, mRNA [NM_010498]	2145
A_52_P453411	BY709238	2310031A07Rik	NA	BY709238 RIKEN full-length enriched, adult male tongue Mus musculus cDNA clone 2310031A07 5'. [BY709238]	2144
A_51_P325776	NM_144942	Csad	246277	Mus musculus cysteine sulfinic acid decarboxylase (Csad), mRNA [NM_144942]	2143
A_52_P296677	AK139726	Iqca	74918	Mus musculus 2 cells egg cDNA, RIKEN full-length enriched library, clone:B020013L18 product:weakly similar to Hypothetical AAA-protein [Mus musculus], full insert sequence [AK139726]	2143
A_52_P329408	AK147591	Sipa1l1	217692	Mus musculus adult male brain UNDEFINED_CELL_LINE cDNA, RIKEN full-length enriched library, clone:M5C1085H19 product:signal-induced proliferation-associated 1 like 1, full insert sequence [AK147591]	2143
A_52_P587071	NM_145227	Oas2	246728	Mus musculus 2'-5' oligoadenylate synthetase 2 (Oas2), mRNA [NM_145227]	2143
A_52_P1042732	AK014386	3526401B18Rik	238276	Mus musculus adult male brain cDNA, RIKEN full-length enriched library, clone:3526401B18 product:unclassifiable, full insert sequence [AK014386]	2141
A_51_P123623	NM_207232	AW456874	218232	Mus musculus expressed sequence AW456874 (AW456874), mRNA [NM_207232]	2140
A_51_P103222	NM_028064	Slc39a4	72027	Mus musculus solute carrier family 39 (zinc transporter), member 4 (Slc39a4), mRNA [NM_028064]	2140
A_51_P297434	AK004158	Sox11	20666	Mus musculus 18-day embryo whole body cDNA, RIKEN full-length enriched library, clone:1110038H03 product:unclassifiable, full insert sequence. [AK004158]	2138
A_51_P214747	NM_172893	Parp12	243771	Mus musculus poly (ADP-ribose) polymerase family, member 12 (Parp12), mRNA [NM_172893]	2138
A_51_P246066	NM_029612	Slamf9	98365	Mus musculus SLAM family member 9 (Slamf9), mRNA [NM_029612]	2137
A_52_P350512	NM_145996	Arid5a	214855	Mus musculus AT rich interactive domain 5A (Mrf1 like) (Arid5a), mRNA [NM_145996]	2137
A_51_P300936	NM_001081223	Rbbp8	225182	Mus musculus retinoblastoma binding protein 8 (Rbbp8), mRNA [NM_001081223]	2136
A_52_P176865	NM_001024230	EG432555	432555	Mus musculus predicted gene, EG432555 (EG432555), mRNA [NM_001024230]	2136
A_51_P450052	NM_026003	Smarca2	67155	Mus musculus SWI/SNF related, matrix associated, actin dependent regulator of chromatin, subfamily a, member 2 (Smarca2), transcript variant 2, mRNA [NM_026003]	2135
A_52_P355169	NM_011607	Tnc	21923	Mus musculus tenascin C (Tnc), mRNA [NM_011607]	2133
A_51_P511270	NM_011141	Pou3f1	18991	Mus musculus POU domain, class 3, transcription factor 1 (Pou3f1), mRNA [NM_011141]	2133
A_51_P241861	NM_016921	Tcirg1	27060	Mus musculus T-cell, immune regulator 1, ATPase, H+ transporting, lysosomal V0 protein A3 (Tcirg1), mRNA [NM_016921]	2132
A_51_P443508	NM_026438	Ppa1	67895	Mus musculus pyrophosphatase (inorganic) 1 (Ppa1), mRNA [NM_026438]	2132
A_52_P284162	NM_009456	Ube2l3	22195	Mus musculus ubiquitin-conjugating enzyme E2L 3 (Ube2l3), mRNA [NM_009456]	2132
A_51_P359636	NM_011150	Lgals3bp	19039	Mus musculus lectin, galactoside-binding, soluble, 3 binding protein (Lgals3bp), mRNA [NM_011150]	2131
A_51_P521084	NM_025626	3110001A13Rik	66540	Mus musculus RIKEN cDNA 3110001A13 gene (3110001A13Rik), mRNA [NM_025626]	2131
A_51_P261059	NM_153507	Cpne2	234577	Mus musculus copine II (Cpne2), mRNA [NM_153507]	2131
A_51_P163038	NM_148933	Slco4a1	108115	Mus musculus solute carrier organic anion transporter family, member 4a1 (Slco4a1), mRNA [NM_148933]	2129
A_51_P310040	NM_144904	Rod1	230257	Mus musculus ROD1 regulator of differentiation 1 (S. pombe) (Rod1), transcript variant 1, mRNA [NM_144904]	2129
A_51_P317887	NM_026907	Sectm1b	58210	Mus musculus secreted and transmembrane 1B (Sectm1b), mRNA [NM_026907]	2128
A_52_P193657	NM_175026	AI447904	236312	Mus musculus expressed sequence AI447904 (AI447904), mRNA [NM_175026]	2128
A_51_P362069	NM_029906	9530003J23Rik	77397	Mus musculus RIKEN cDNA 9530003J23 gene (9530003J23Rik), mRNA [NM_029906]	2127
A_52_P13612	NM_009761	Bnip3l	12177	Mus musculus BCL2/adenovirus E1B interacting protein 3-like (Bnip3l), mRNA [NM_009761]	2127
A_52_P356343	NM_153574	D430015B01Rik	58909	Mus musculus RIKEN cDNA D430015B01 gene (D430015B01Rik), mRNA [NM_153574]	2126
A_51_P138502	BC002262	Ttc28	209683	Mus musculus tetratricopeptide repeat domain 28, mRNA (cDNA clone MGC:7623 IMAGE:3495045), complete cds. [BC002262]	2126
A_51_P494122	NM_025462	1810009K13Rik	107522	Mus musculus RIKEN cDNA 1810009K13 gene (1810009K13Rik), mRNA [NM_025462]	2126
A_51_P217039	NM_008108	Gdf3	14562	Mus musculus growth differentiation factor 3 (Gdf3), mRNA [NM_008108]	2125
A_52_P645410	NM_030255	Apobec3	80287	Mus musculus apolipoprotein B editing complex 3 (Apobec3), mRNA [NM_030255]	2124
A_52_P817975	BY711602	Klf12	NA	BY711602 RIKEN full-length enriched, 11 days embryo whole body Mus musculus cDNA clone 2700063E05 5'. [BY711602]	2124
A_51_P237599	NM_009691	Aplp2	11804	Mus musculus amyloid beta (A4) precursor-like protein 2 (Aplp2), mRNA [NM_009691]	2124
A_52_P404329	NM_011316	Saa4	20211	Mus musculus serum amyloid A 4 (Saa4), mRNA [NM_011316]	2123
A_52_P586865	NM_178928	Afap1l1	106877	Mus musculus actin filament associated protein 1-like 1 (Afap1l1), mRNA [NM_178928]	2123
A_51_P415688	NM_025278	Gng12	14701	Mus musculus guanine nucleotide binding protein (G protein), gamma 12 (Gng12), mRNA [NM_025278]	2122
A_52_P126158	NM_008326	Irgm	15944	Mus musculus immunity-related GTPase family, M (Irgm), mRNA [NM_008326]	2122
A_51_P320980	NM_053198	Sfxn4	94281	Mus musculus sideroflexin 4 (Sfxn4), mRNA [NM_053198]	2122
A_52_P146403	NM_029953	9130221D24Rik	77669	Mus musculus RIKEN cDNA 9130221D24 gene (9130221D24Rik), mRNA [NM_029953]	2121
A_52_P300331	NM_177327	Wwp1	107568	Mus musculus WW domain containing E3 ubiquitin protein ligase 1 (Wwp1), mRNA [NM_177327]	2121
A_52_P328621	NAP043130-1	NAP043130-1	NA	Unknown	2121
A_51_P381373	AK033138	Wwp1	107568	Mus musculus 15 days embryo male testis cDNA, RIKEN full-length enriched library, clone:8030445B08 product:WWP1 (FRAGMENT) homolog [Homo sapiens], full insert sequence. [AK033138]	2120
A_52_P549190	NM_018778	Cldn8	54420	Mus musculus claudin 8 (Cldn8), mRNA [NM_018778]	2120
A_51_P303089	AK122427	Ttc28	209683	Mus musculus mRNA for mKIAA1043 protein [AK122427]	2120
A_51_P270364	NM_133823	Mmaa	109136	Mus musculus methylmalonic aciduria (cobalamin deficiency) type A (Mmaa), mRNA [NM_133823]	2120
A_51_P432538	NM_010395	H2-T10	15039	Mus musculus histocompatibility 2, T region locus 10 (H2-T10), mRNA [NM_010395]	2119
A_52_P508991	NM_010231	Fmo1	14261	Mus musculus flavin containing monooxygenase 1 (Fmo1), mRNA [NM_010231]	2118
A_52_P117393	NM_011604	Tlr6	21899	Mus musculus toll-like receptor 6 (Tlr6), mRNA [NM_011604]	2117
A_52_P304128	NM_008608	Mmp14	17387	Mus musculus matrix metallopeptidase 14 (membrane-inserted) (Mmp14), mRNA [NM_008608]	2116
A_52_P274496	NM_183180	Tspan18	241556	Mus musculus tetraspanin 18 (Tspan18), mRNA [NM_183180]	2115
A_52_P598309	NM_001081005	1500012F01Rik	68949	Mus musculus RIKEN cDNA 1500012F01 gene (1500012F01Rik), mRNA [NM_001081005]	2115
A_51_P273405	NM_175836	Spnb2	20742	Mus musculus spectrin beta 2 (Spnb2), transcript variant 1, mRNA [NM_175836]	2114
A_51_P438905	NM_172696	Inadl	12695	Mus musculus InaD-like (Drosophila) (Inadl), transcript variant 1, mRNA [NM_172696]	2114
A_51_P237565	NM_172872	Ankrd38	242553	Mus musculus ankyrin repeat domain 38 (Ankrd38), mRNA [NM_172872]	2113
A_51_P292736	NM_007654	Cd72	12517	Mus musculus CD72 antigen (Cd72), mRNA [NM_007654]	2113
A_52_P366842	NM_010070	Dok1	13448	Mus musculus docking protein 1 (Dok1), mRNA [NM_010070]	2113
A_52_P252348	NM_029077	Trim14	74735	Mus musculus tripartite motif-containing 14 (Trim14), mRNA [NM_029077]	2111
A_52_P532559	AK158826	Thrb	21834	Mus musculus visual cortex cDNA, RIKEN full-length enriched library, clone:K430339A03 product:thyroid hormone receptor beta, full insert sequence. [AK158826]	2110
A_52_P326187	XM_136331	EG240921	240921	PREDICTED: Mus musculus similar to Interferon-activatable protein 204 (Ifi-204) (Interferon-inducible protein p204) (LOC240921), mRNA [XM_136331]	2110
A_52_P276397	NM_009001	Rab3a	19339	Mus musculus RAB3A, member RAS oncogene family (Rab3a), mRNA [NM_009001]	2109
A_51_P237668	NM_009749	Bex2	12069	Mus musculus brain expressed X-linked 2 (Bex2), mRNA [NM_009749]	2109
A_51_P331424	NM_175138	Dnaic1	68922	Mus musculus dynein, axonemal, intermediate chain 1 (Dnaic1), mRNA [NM_175138]	2109
A_51_P266168	NM_023314	Eif4e2	26987	Mus musculus eukaryotic translation initiation factor 4E member 2 (Eif4e2), transcript variant 3, mRNA [NM_023314]	2108
A_52_P2754	NM_019467	Aif1	11629	Mus musculus allograft inflammatory factor 1 (Aif1), mRNA [NM_019467]	2107
A_51_P271887	NM_016678	Reck	53614	Mus musculus reversion-inducing-cysteine-rich protein with kazal motifs (Reck), mRNA [NM_016678]	2105
A_51_P435348	NM_145586	Tmem159	233806	Mus musculus transmembrane protein 159 (Tmem159), mRNA [NM_145586]	2105
A_52_P669155	NM_001082960	Itgam	16409	Mus musculus integrin alpha M (Itgam), transcript variant 1, mRNA [NM_001082960]	2105
A_51_P378789	NM_018866	Cxcl13	55985	Mus musculus chemokine (C-X-C motif) ligand 13 (Cxcl13), mRNA [NM_018866]	2105
A_51_P361150	AK002772	Pcp4l1	66425	Mus musculus adult male kidney cDNA, RIKEN full-length enriched library, clone:0610037I05 product:hypothetical protein, full insert sequence. [AK002772]	2105
A_51_P213334	NM_144919	Hdac11	232232	Mus musculus histone deacetylase 11 (Hdac11), mRNA [NM_144919]	2104
A_51_P380129	AK018651	Dnase2a	13423	Mus musculus adult male cecum cDNA, RIKEN full-length enriched library, clone:9130026D18 product:syntrophin associated serine/threonine kinase, full insert sequence. [AK018651]	2104
A_51_P352245	NM_018744	Sema6a	20358	Mus musculus sema domain, transmembrane domain (TM), and cytoplasmic domain, (semaphorin) 6A (Sema6a), mRNA [NM_018744]	2104
A_51_P246924	NM_026481	2700055K07Rik	67971	Mus musculus RIKEN cDNA 2700055K07 gene (2700055K07Rik), mRNA [NM_026481]	2104
A_52_P480044	TC1591095	TC1591095	NA	Q8R5A7_MOUSE (Q8R5A7) CDNA sequence BC023105, complete [TC1591095]	2102
A_52_P294064	XM_001000875	OTTMUSG00000016644	667373	PREDICTED: Mus musculus similar to interferon-induced protein with tetratricopeptide repeats 1, transcript variant 1 (LOC667373), mRNA [XM_001000875]	2101
A_51_P476689	NM_010838	Mapt	17762	Mus musculus microtubule-associated protein tau (Mapt), transcript variant 2, mRNA [NM_010838]	2101
A_52_P39575	NM_008165	Gria1	14799	Mus musculus glutamate receptor, ionotropic, AMPA1 (alpha 1) (Gria1), mRNA [NM_008165]	2100
A_51_P278653	NM_023396	Rprm	67874	Mus musculus reprimo, TP53 dependent G2 arrest mediator candidate (Rprm), mRNA [NM_023396]	2099
A_51_P183025	NM_133893	Oas1d	100535	Mus musculus 2'-5' oligoadenylate synthetase 1D (Oas1d), mRNA [NM_133893]	2099
A_52_P591166	NM_009955	Dpysl2	12934	Mus musculus dihydropyrimidinase-like 2 (Dpysl2), mRNA [NM_009955]	2097
A_51_P324535	NM_019835	B4galt5	56336	Mus musculus UDP-Gal:betaGlcNAc beta 1,4-galactosyltransferase, polypeptide 5 (B4galt5), mRNA [NM_019835]	2095
A_51_P159503	NM_001040005	Rnf213	629974	Mus musculus ring finger protein 213 (Rnf213), mRNA [NM_001040005]	2095
A_51_P338485	NM_134042	Aldh6a1	104776	Mus musculus aldehyde dehydrogenase family 6, subfamily A1 (Aldh6a1), mRNA [NM_134042]	2094
A_52_P185552	NM_198305	Klhl17	231003	Mus musculus kelch-like 17 (Drosophila) (Klhl17), mRNA [NM_198305]	2094
A_52_P467718	NM_029505	Ap3m2	64933	Mus musculus adaptor-related protein complex 3, mu 2 subunit (Ap3m2), mRNA [NM_029505]	2093
A_52_P947847	AK041062	EG240327	240327	Mus musculus adult male aorta and vein cDNA, RIKEN full-length enriched library, clone:A530076D18 product:unclassifiable, full insert sequence [AK041062]	2092
A_51_P144052	BC035551	Aim1	11630	Mus musculus absent in melanoma 1, mRNA (cDNA clone IMAGE:5370522), partial cds. [BC035551]	2091
A_51_P160536	NM_029335	1700026D08Rik	75556	Mus musculus RIKEN cDNA 1700026D08 gene (1700026D08Rik), mRNA [NM_029335]	2091
A_51_P262171	NM_008326	Irgm	15944	Mus musculus immunity-related GTPase family, M (Irgm), mRNA [NM_008326]	2090
A_52_P835711	AK043497	AK043497	NA	Mus musculus 10 days neonate cortex cDNA, RIKEN full-length enriched library, clone:A830001K22 product:unclassifiable, full insert sequence. [AK043497]	2090
A_51_P245789	NM_029620	Pcolce2	76477	Mus musculus procollagen C-endopeptidase enhancer 2 (Pcolce2), mRNA [NM_029620]	2089
A_52_P541118	NM_175692	A930034L06Rik	319317	Mus musculus RIKEN cDNA A930034L06 gene (A930034L06Rik), mRNA [NM_175692]	2089
A_51_P517215	NM_016719	Grb14	50915	Mus musculus growth factor receptor bound protein 14 (Grb14), mRNA [NM_016719]	2089
A_51_P303095	AK122427	Ttc28	NA	Mus musculus mRNA for mKIAA1043 protein [AK122427]	2088
A_51_P364600	NM_011815	Fyb	23880	Mus musculus FYN binding protein (Fyb), mRNA [NM_011815]	2088
A_51_P459108	NM_013754	Insl6	27356	Mus musculus insulin-like 6 (Insl6), mRNA [NM_013754]	2088
A_52_P442567	NM_009099	Trim30	20128	Mus musculus tripartite motif protein 30 (Trim30), mRNA [NM_009099]	2087
A_52_P530958	NM_027353	Cd2bp2	70233	Mus musculus CD2 antigen (cytoplasmic tail) binding protein 2 (Cd2bp2), mRNA [NM_027353]	2087
A_51_P394394	NM_027533	Tspan2	70747	Mus musculus tetraspanin 2 (Tspan2), mRNA [NM_027533]	2086
A_52_P627967	NM_023396	Rprm	67874	Mus musculus reprimo, TP53 dependent G2 arrest mediator candidate (Rprm), mRNA [NM_023396]	2086
A_51_P469968	NM_013819	H2-M3	14991	Mus musculus histocompatibility 2, M region locus 3 (H2-M3), mRNA [NM_013819]	2086
A_52_P663686	NM_001005858	LOC667370	667370	Mus musculus similar to interferon-induced protein with tetratricopeptide repeats 3 (LOC667370), mRNA [NM_001005858]	2085
A_51_P288162	NM_197982	Ddx39	68278	Mus musculus DEAD (Asp-Glu-Ala-Asp) box polypeptide 39 (Ddx39), mRNA [NM_197982]	2085
A_51_P432544	NM_010397	H2-T22	15039	Mus musculus histocompatibility 2, T region locus 22 (H2-T22), mRNA [NM_010397]	2084
A_52_P678833	AK152160	Dcp2	70640	Mus musculus bone marrow macrophage cDNA, RIKEN full-length enriched library, clone:I830052E14 product:mRNA-decapping enzyme (Decapping enzyme hDcp2) homolog [Homo sapiens], full insert sequence. [AK152160]	2084
A_51_P497993	BC026382	Gpr155	NA	Mus musculus G protein-coupled receptor 155, mRNA (cDNA clone IMAGE:4167684), partial cds [BC026382]	2083
A_51_P170285	AK044394	Apobec3	80287	Mus musculus adult retina cDNA, RIKEN full-length enriched library, clone:A930010L09 product:hypothetical protein, MGC:7002, full insert sequence. [AK044394]	2083
A_52_P391639	AK005560	1600029I14Rik	69797	Mus musculus adult female placenta cDNA, RIKEN full-length enriched library, clone:1600029I14 product:hypothetical protein, full insert sequence. [AK005560]	2083
A_51_P111962	AK134633	Bean	65115	Mus musculus adult male medulla oblongata cDNA, RIKEN full-length enriched library, clone:6330505E14 product:brain expressed, associated with Nedd4, full insert sequence [AK134633]	2082
A_51_P192654	NM_026536	Atp5s	68055	Mus musculus ATP synthase, H+ transporting, mitochondrial F0 complex, subunit s (Atp5s), mRNA [NM_026536]	2082
A_51_P171107	NM_026239	Tmem35	67564	Mus musculus transmembrane protein 35 (Tmem35), mRNA [NM_026239]	2081
A_51_P277994	NM_145227	Oas2	246728	Mus musculus 2'-5' oligoadenylate synthetase 2 (Oas2), mRNA [NM_145227]	2080
A_51_P185639	NM_011213	Ptprf	19268	Mus musculus protein tyrosine phosphatase, receptor type, F (Ptprf), mRNA [NM_011213]	2079
A_52_P581082	NM_008207	H2-T24	15042	Mus musculus histocompatibility 2, T region locus 24 (H2-T24), mRNA [NM_008207]	2079
A_51_P145631	AK158571	6620401M08Rik	75744	Mus musculus visual cortex cDNA, RIKEN full-length enriched library, clone:K230015A11 product:hypothetical Arginine-rich region profile containing protein, full insert sequence. [AK158571]	2077
A_51_P242930	NM_022964	Lat2	56743	Mus musculus linker for activation of T cells family, member 2 (Lat2), transcript variant 2, mRNA [NM_022964]	2077
A_51_P447614	NM_177606	Plekhh2	213556	Mus musculus pleckstrin homology domain containing, family H (with MyTH4 domain) member 2 (Plekhh2), mRNA [NM_177606]	2077
A_52_P172619	NM_053207	Egln1	112405	Mus musculus EGL nine homolog 1 (C. elegans) (Egln1), mRNA [NM_053207]	2077
A_51_P291247	NM_008646	Mug2	17837	Mus musculus murinoglobulin 2 (Mug2), mRNA [NM_008646]	2077
A_51_P142529	NM_011316	Saa4	20211	Mus musculus serum amyloid A 4 (Saa4), mRNA [NM_011316]	2076
A_52_P570266	NM_013640	Psmb10	19171	Mus musculus proteasome (prosome, macropain) subunit, beta type 10 (Psmb10), mRNA [NM_013640]	2076
A_51_P318710	AK052650	D630013G24Rik	319825	Mus musculus 0 day neonate kidney cDNA, RIKEN full-length enriched library, clone:D630013G24 product:hypothetical Src homology 3 (SH3) domain profile [AK052650]	2075
A_52_P661503	AK080874	Depdc6	97998	Mus musculus 4 days neonate male adipose cDNA, RIKEN full-length enriched library, clone:B430113B11 product:unclassifiable, full insert sequence. [AK080874]	2074
A_51_P328613	NM_010188	Fcgr3	14131	Mus musculus Fc receptor, IgG, low affinity III (Fcgr3), mRNA [NM_010188]	2073
A_52_P379531	NM_011589	Timeless	21853	Mus musculus timeless homolog (Drosophila) (Timeless), mRNA [NM_011589]	2073
A_52_P262209	NM_016745	Atp2a3	53313	Mus musculus ATPase, Ca++ transporting, ubiquitous (Atp2a3), mRNA [NM_016745]	2073
A_51_P494342	NM_212457	Bex4	406217	Mus musculus brain expressed gene 4 (Bex4), mRNA [NM_212457]	2072
A_52_P337427	NM_027829	9030607L17Rik	71564	Mus musculus RIKEN cDNA 9030607L17 gene (9030607L17Rik), mRNA [NM_027829]	2072
A_52_P1004509	NM_001033001	BC065397	436230	Mus musculus cDNA sequence BC065397 (BC065397), mRNA [NM_001033001]	2072
A_51_P318580	NM_028021	Myh14	71960	Mus musculus myosin, heavy polypeptide 14 (Myh14), mRNA [NM_028021]	2071
A_52_P639751	NM_001033785	Akap14	434756	Mus musculus A kinase (PRKA) anchor protein 14 (Akap14), mRNA [NM_001033785]	2071
A_52_P625118	NM_007592	Car8	12319	Mus musculus carbonic anhydrase 8 (Car8), mRNA [NM_007592]	2071
A_51_P413111	AK147389	Ppm1l	242083	Mus musculus cDNA, RIKEN full-length enriched library, clone:M5C1026H21 product:protein phosphatase 1 (formerly 2C)-like, full insert sequence [AK147389]	2069
A_52_P663475	AK047448	B930063P07Rik	321002	Mus musculus 10 days neonate cerebellum cDNA, RIKEN full-length enriched library, clone:B930063P07 product:unclassifiable, full insert sequence. [AK047448]	2069
A_52_P566665	NM_025809	Clec14a	66864	Mus musculus C-type lectin domain family 14, member a (Clec14a), mRNA [NM_025809]	2069
A_52_P438359	AK076602	Dnajc19	67713	Mus musculus adult male testis cDNA, RIKEN full-length enriched library, clone:4921531D08 product:weakly similar to CG7394 PROTEIN [Drosophila melanogaster], full insert sequence [AK076602]	2068
A_51_P209807	XM_001001771	Ccnyl1	227210	PREDICTED: Mus musculus RIKEN cDNA 9630037P07 gene, transcript variant 2 (9630037P07Rik), mRNA [XM_001001771]	2068
A_51_P129229	NM_008330	Ifi47	15953	Mus musculus interferon gamma inducible protein 47 (Ifi47), mRNA [NM_008330]	2067
A_51_P510713	NM_020583	Isg20	57444	Mus musculus interferon-stimulated protein (Isg20), mRNA [NM_020583]	2067
A_52_P533287	NM_013637	Prm1	19118	Mus musculus protamine 1 (Prm1), mRNA [NM_013637]	2067
A_52_P557265	NM_018887	Cyp39a1	56050	Mus musculus cytochrome P450, family 39, subfamily a, polypeptide 1 (Cyp39a1), mRNA [NM_018887]	2066
A_51_P225808	NM_019963	Stat2	20847	Mus musculus signal transducer and activator of transcription 2 (Stat2), mRNA [NM_019963]	2066
A_52_P191210	AK028720	9530091C08Rik	320440	Mus musculus 10 days neonate skin cDNA, RIKEN full-length enriched library, clone:4732444G10 product:unclassifiable, full insert sequence. [AK028720]	2066
A_51_P208361	NM_021299	Ak3	56248	Mus musculus adenylate kinase 3 (Ak3), mRNA [NM_021299]	2065
A_51_P236412	NM_016912	Cdkl2	53886	Mus musculus cyclin-dependent kinase-like 2 (CDC2-related kinase) (Cdkl2), transcript variant 1, mRNA [NM_016912]	2063
A_51_P500713	NM_007832	Dck	13178	Mus musculus deoxycytidine kinase (Dck), mRNA [NM_007832]	2063
A_51_P446678	NM_018736	Mre11a	17535	Mus musculus meiotic recombination 11 homolog A (S. cerevisiae) (Mre11a), mRNA [NM_018736]	2063
A_51_P363218	AK021012	D11Lgp2e	80861	Mus musculus 4 days neonate male adipose cDNA, RIKEN full-length enriched library, clone:B430001I08 product:hypothetical DEAD/DEAH box helicase containing protein, full insert sequence. [AK021012]	2062
A_51_P349367	BC082602	Ccpg1	72278	Mus musculus cell cycle progression 1, mRNA (cDNA clone MGC:105235 IMAGE:30663407), complete cds. [BC082602]	2061
A_52_P116120	NM_178893	Coro2a	107684	Mus musculus coronin, actin binding protein 2A (Coro2a), mRNA [NM_178893]	2061
A_52_P374681	NM_177394	A730011L01Rik	338371	Mus musculus RIKEN cDNA A730011L01 gene (A730011L01Rik), mRNA [NM_177394]	2061
A_51_P417074	NM_028455	3110043J09Rik	73167	Mus musculus RIKEN cDNA 3110043J09 gene (3110043J09Rik), mRNA [NM_028455]	2060
A_52_P144925	NM_029248	Josd3	75316	Mus musculus Josephin domain containing 3 (Josd3), transcript variant 2, mRNA [NM_029248]	2060
A_52_P68235	XR_004813	LOC675674	NA	PREDICTED: Mus musculus hypothetical protein LOC675674 (LOC675674), mRNA [XR_004813]	2059
A_52_P169764	AK053225	E030046B03Rik	105283	Mus musculus 0 day neonate lung cDNA, RIKEN full-length enriched library, clone:E030046B03 product:unclassifiable, full insert sequence [AK053225]	2059
A_52_P409570	NM_001081064	Pdzd2	NA	Mus musculus PDZ domain containing 2 (Pdzd2), mRNA [NM_001081064]	2059
A_51_P175303	NM_019725	Tle2	21886	Mus musculus transducin-like enhancer of split 2, homolog of Drosophila E(spl) (Tle2), mRNA [NM_019725]	2059
A_52_P70888	NM_175692	A930034L06Rik	319317	Mus musculus RIKEN cDNA A930034L06 gene (A930034L06Rik), mRNA [NM_175692]	2058
A_52_P262914	NM_024215	Zfp593	68040	Mus musculus zinc finger protein 593 (Zfp593), mRNA [NM_024215]	2057
A_52_P602719	NM_007832	Dck	13178	Mus musculus deoxycytidine kinase (Dck), mRNA [NM_007832]	2057
A_52_P632742	NM_025858	Scotin	66940	Mus musculus scotin gene (Scotin), transcript variant 1, mRNA [NM_025858]	2057
A_51_P268673	AK008737	2210016H18Rik	70125	Mus musculus adult male stomach cDNA, RIKEN full-length enriched library, clone:2210016H18 product:unclassifiable, full insert sequence [AK008737]	2056
A_52_P148883	NM_011213	Ptprf	19268	Mus musculus protein tyrosine phosphatase, receptor type, F (Ptprf), mRNA [NM_011213]	2055
A_51_P239750	NM_008380	Inhba	16323	Mus musculus inhibin beta-A (Inhba), mRNA [NM_008380]	2054
A_51_P231398	NM_028195	Pscd4	72318	Mus musculus pleckstrin homology, Sec7 and coiled/coil domains 4 (Pscd4), mRNA [NM_028195]	2054
A_52_P417890	NM_010555	Il1r2	16178	Mus musculus interleukin 1 receptor, type II (Il1r2), mRNA [NM_010555]	2054
A_52_P448253	NM_020583	Isg20	57444	Mus musculus interferon-stimulated protein (Isg20), mRNA [NM_020583]	2052
A_51_P137094	NM_015772	Sall2	50524	Mus musculus sal-like 2 (Drosophila) (Sall2), mRNA [NM_015772]	2051
A_51_P231320	NM_008611	Mmp8	17394	Mus musculus matrix metallopeptidase 8 (Mmp8), mRNA [NM_008611]	2050
A_51_P127367	NM_008394	Isgf3g	16391	Mus musculus interferon dependent positive acting transcription factor 3 gamma (Isgf3g), mRNA [NM_008394]	2050
A_52_P173726	NM_011691	Vav1	22324	Mus musculus vav 1 oncogene (Vav1), mRNA [NM_011691]	2050
A_51_P392303	NM_010733	Lrrn3	16981	Mus musculus leucine rich repeat protein 3, neuronal (Lrrn3), mRNA [NM_010733]	2050
A_51_P278464	AK013920	3100002J23Rik	75429	Mus musculus 13 days embryo head cDNA, RIKEN full-length enriched library, clone:3100002J23 product:hypothetical protein, full insert sequence. [AK013920]	2049
A_51_P265444	NM_172980	Slc28a2	269346	Mus musculus solute carrier family 28 (sodium-coupled nucleoside transporter), member 2 (Slc28a2), mRNA [NM_172980]	2049
A_51_P386810	NM_177910	Gmppb	331026	Mus musculus GDP-mannose pyrophosphorylase B (Gmppb), mRNA [NM_177910]	2049
A_52_P654130	NM_010952	Oaz2	18247	Mus musculus ornithine decarboxylase antizyme 2 (Oaz2), mRNA [NM_010952]	2049
A_52_P665768	NM_001033310	Cox18	231430	Mus musculus COX18 cytochrome c oxidase assembly homolog (S. cerevisiae) (Cox18), mRNA [NM_001033310]	2049
A_51_P307954	NM_010137	Epas1	13819	Mus musculus endothelial PAS domain protein 1 (Epas1), mRNA [NM_010137]	2048
A_51_P377856	NM_133994	Gstt3	103140	Mus musculus glutathione S-transferase, theta 3 (Gstt3), mRNA [NM_133994]	2048
A_52_P128283	NM_001033135	Rnf149	67702	Mus musculus ring finger protein 149 (Rnf149), mRNA [NM_001033135]	2047
A_51_P247385	AK052909	AK052909	100040769	Mus musculus 16 days neonate heart cDNA, RIKEN full-length enriched library, clone:D830036I24 product:weakly similar to CYTOCHROME C OXIDASE POLYPEPTIDE VA, MITOCHONDRIAL PRECURSOR (EC 1.9.3.1) [Rattus norvegicus], full insert sequence [AK052909]	2045
A_51_P417477	NM_010241	Aktip	14339	Mus musculus thymoma viral proto-oncogene 1 interacting protein (Aktip), mRNA [NM_010241]	2045
A_51_P140576	NM_001038609	Mapt	17762	Mus musculus microtubule-associated protein tau (Mapt), transcript variant 1, mRNA [NM_001038609]	2045
A_51_P124886	NM_144791	Tor1aip1	208263	Mus musculus torsin A interacting protein 1 (Tor1aip1), mRNA [NM_144791]	2044
A_51_P275729	BC048766	Dnahc7c	100101919	Mus musculus dynein, axonemal, heavy chain 7c, mRNA (cDNA clone IMAGE:6773387) [BC048766]	2043
A_51_P143200	NM_153523	Tcstv3	236219	Mus musculus 2-cell-stage, variable group, member 3 (Tcstv3), mRNA [NM_153523]	2043
A_51_P341066	NM_009192	Sla	20491	Mus musculus src-like adaptor (Sla), transcript variant 2, mRNA [NM_009192]	2043
A_51_P296036	NM_144847	Nrbp2	223649	Mus musculus nuclear receptor binding protein 2 (Nrbp2), mRNA [NM_144847]	2043
A_52_P281924	NM_016872	Vamp5	53620	Mus musculus vesicle-associated membrane protein 5 (Vamp5), transcript variant 1, mRNA [NM_016872]	2042
A_51_P520191	NM_022320	Gpr35	64095	Mus musculus G protein-coupled receptor 35 (Gpr35), mRNA [NM_022320]	2042
A_51_P334785	NM_175026	AI447904	236312	Mus musculus expressed sequence AI447904 (AI447904), mRNA [NM_175026]	2040
A_51_P488890	NM_013632	Pnp	18950	Mus musculus purine-nucleoside phosphorylase (Pnp), mRNA [NM_013632]	2040
A_51_P388826	NM_026081	Gprasp1	67298	Mus musculus G protein-coupled receptor associated sorting protein 1 (Gprasp1), transcript variant 1, mRNA [NM_026081]	2040
A_52_P337899	NM_010220	Fkbp5	14229	Mus musculus FK506 binding protein 5 (Fkbp5), mRNA [NM_010220]	2040
A_51_P424828	NM_026425	Nat5	67877	Mus musculus N-acetyltransferase 5 (ARD1 homolog, S. cerevisiae) (Nat5), mRNA [NM_026425]	2039
A_51_P118527	AK039594	Pitpnm3	327958	Mus musculus adult male spinal cord cDNA, RIKEN full-length enriched library, clone:A330068P14 product:similar to NIR1 [Homo sapiens], full insert sequence. [AK039594]	2038
A_51_P157255	NM_008304	Sdc2	15529	Mus musculus syndecan 2 (Sdc2), mRNA [NM_008304]	2038
A_51_P279606	NM_009896	Socs1	12703	Mus musculus suppressor of cytokine signaling 1 (Socs1), mRNA [NM_009896]	2037
A_52_P630964	NM_027533	Tspan2	70747	Mus musculus tetraspanin 2 (Tspan2), mRNA [NM_027533]	2036
A_52_P516296	NM_145226	Oas3	246727	Mus musculus 2'-5' oligoadenylate synthetase 3 (Oas3), mRNA [NM_145226]	2036
A_52_P229278	NM_001001980	3732412D22Rik	77569	Mus musculus RIKEN cDNA 3732412D22 gene (3732412D22Rik), mRNA [NM_001001980]	2035
A_52_P420216	BC004022	BC004022	80750	Mus musculus cDNA sequence BC004022, mRNA (cDNA clone IMAGE:3494358), complete cds. [BC004022]	2035
A_51_P488063	NM_172122	Crocc	230872	Mus musculus ciliary rootlet coiled-coil, rootletin (Crocc), mRNA [NM_172122]	2034
A_51_P504073	NM_028778	Nuak2	74137	Mus musculus NUAK family, SNF1-like kinase, 2 (Nuak2), mRNA [NM_028778]	2034
A_51_P465758	BC006619	LOC100049166	100049166	Mus musculus RIKEN cDNA 1200009O22 gene, mRNA (cDNA clone IMAGE:3967858), partial cds [BC006619]	2033
A_51_P387123	NM_011854	Oasl2	23962	Mus musculus 2'-5' oligoadenylate synthetase-like 2 (Oasl2), mRNA [NM_011854]	2033
A_51_P498031	NM_008165	Gria1	14799	Mus musculus glutamate receptor, ionotropic, AMPA1 (alpha 1) (Gria1), mRNA [NM_008165]	2033
A_52_P747143	AK029415	AK029415	NA	Mus musculus 0 day neonate head cDNA, RIKEN full-length enriched library, clone:4833431P16 product:unclassifiable, full insert sequence. [AK029415]	2033
A_51_P119460	NM_133196	Cstf2	108062	Mus musculus cleavage stimulation factor, 3' pre-RNA subunit 2 (Cstf2), mRNA [NM_133196]	2033
A_52_P102783	NM_029851	Dync2h1	110350	Mus musculus dynein cytoplasmic 2 heavy chain 1 (Dync2h1), mRNA [NM_029851]	2032
A_52_P623211	AK053175	2610301F02Rik	545428	Mus musculus 0 day neonate lung cDNA, RIKEN full-length enriched library, clone:E030025K17 product:hypothetical protein, full insert sequence [AK053175]	2032
A_52_P398122	NM_010574	Irx2	16372	Mus musculus Iroquois related homeobox 2 (Drosophila) (Irx2), mRNA [NM_010574]	2032
A_51_P345867	NM_011939	Hsf4	26386	Mus musculus heat shock transcription factor 4 (Hsf4), mRNA [NM_011939]	2031
A_51_P129199	BC024074	Plec1	18810	Mus musculus plectin 1, mRNA (cDNA clone MGC:37782 IMAGE:5097449), complete cds. [BC024074]	2031
A_51_P283516	NM_009234	Sox11	20666	Mus musculus SRY-box containing gene 11 (Sox11), mRNA [NM_009234]	2031
A_51_P108459	NM_008152	Gpr65	14744	Mus musculus G-protein coupled receptor 65 (Gpr65), mRNA [NM_008152]	2029
A_51_P137018	AK015331	4930438A08Rik	NA	Mus musculus adult male testis cDNA, RIKEN full-length enriched library, clone:4930438A08 product:hypothetical FAD-linked reductases, C-terminal domain [AK015331]	2029
A_51_P335000	NM_010211	Fhl1	14199	Mus musculus four and a half LIM domains 1 (Fhl1), transcript variant 3, mRNA [NM_010211]	2029
A_51_P345366	NM_010724	Psmb8	16913	Mus musculus proteosome (prosome, macropain) subunit, beta type 8 (large multifunctional peptidase 7) (Psmb8), mRNA [NM_010724]	2028
A_51_P442327	NM_153406	Specc1l	74392	Mus musculus SPECC1-like (Specc1l), mRNA [NM_153406]	2028
A_51_P114616	NM_016767	Batf	53314	Mus musculus basic leucine zipper transcription factor, ATF-like (Batf), mRNA [NM_016767]	2027
A_52_P274028	AK078039	Ssr1	107513	Mus musculus adult male medulla oblongata cDNA, RIKEN full-length enriched library, clone:6330400D04 product:unclassifiable, full insert sequence [AK078039]	2026
A_52_P15495	NM_021496	Pvrl3	58998	Mus musculus poliovirus receptor-related 3 (Pvrl3), transcript variant beta, mRNA [NM_021496]	2026
A_52_P515880	NM_012038	Vsnl1	26950	Mus musculus visinin-like 1 (Vsnl1), mRNA [NM_012038]	2026
A_51_P180891	NM_028341	2810439F02Rik	72747	Mus musculus RIKEN cDNA 2810439F02 gene (2810439F02Rik), mRNA [NM_028341]	2026
A_52_P91724	NM_026353	4930570C03Rik	67739	Mus musculus RIKEN cDNA 4930570C03 gene (4930570C03Rik), mRNA [NM_026353]	2025
A_52_P74229	CB590425	CB590425	100040792	AGENCOURT_12770436 NIH_MGC_136 Mus musculus cDNA clone IMAGE:30287052 5', mRNA sequence [CB590425]	2025
A_52_P836389	DV062564	DV062564	NA	NEONATAL_12_O05.x1 FH NEONATAL Mus musculus cDNA clone NEONATAL_12_O05, mRNA sequence [DV062564]	2024
A_51_P125009	NM_021495	Pvrl3	58998	Mus musculus poliovirus receptor-related 3 (Pvrl3), transcript variant alpha, mRNA [NM_021495]	2024
A_52_P600975	BC050818	Chrdl1	83453	Mus musculus chordin-like 1, mRNA (cDNA clone IMAGE:6511005). [BC050818]	2022
A_51_P197354	NM_023647	Nipa2	93790	Mus musculus non imprinted in Prader-Willi/Angelman syndrome 2 homolog (human) (Nipa2), mRNA [NM_023647]	2022
A_51_P347494	U52826	Sdc3	20970	Mus musculus syndecan-3 mRNA, complete cds. [U52826]	2022
A_52_P118138	NM_028349	Sass6	72776	Mus musculus spindle assembly 6 homolog (C. elegans) (Sass6), mRNA [NM_028349]	2021
A_52_P337357	NM_145211	Oas1a	246730	Mus musculus 2'-5' oligoadenylate synthetase 1A (Oas1a), mRNA [NM_145211]	2021
A_52_P408757	NM_010188	Fcgr3	14131	Mus musculus Fc receptor, IgG, low affinity III (Fcgr3), mRNA [NM_010188]	2020
A_51_P154780	NM_011691	Vav1	22324	Mus musculus vav 1 oncogene (Vav1), mRNA [NM_011691]	2020
A_51_P438149	NM_153058	Mapre2	212307	Mus musculus microtubule-associated protein, RP/EB family, member 2 (Mapre2), mRNA [NM_153058]	2020
A_51_P279154	NM_009052	Bex1	19716	Mus musculus brain expressed gene 1 (Bex1), mRNA [NM_009052]	2020
A_52_P243542	NM_010160	Cugbp2	NA	Mus musculus CUG triplet repeat, RNA binding protein 2 (Cugbp2), mRNA [NM_010160]	2018
A_51_P374707	NM_173007	Tspan12	269831	Mus musculus tetraspanin 12 (Tspan12), mRNA [NM_173007]	2018
A_52_P725041	BC048766	Dnahc7c	100101919	Mus musculus dynein, axonemal, heavy chain 7c, mRNA (cDNA clone IMAGE:6773387) [BC048766]	2017
A_51_P368823	NM_010346	Grb7	14786	Mus musculus growth factor receptor bound protein 7 (Grb7), mRNA [NM_010346]	2016
A_51_P374991	NM_175237	6430701C03Rik	NA	Mus musculus RIKEN cDNA 6430701C03 gene (6430701C03Rik), mRNA [NM_175237]	2016
A_51_P474459	NM_007707	Socs3	12702	Mus musculus suppressor of cytokine signaling 3 (Socs3), mRNA [NM_007707]	2016
A_52_P795929	AK081614	AK081614	NA	Mus musculus 16 days embryo head cDNA, RIKEN full-length enriched library, clone:C130051K14 product:unclassifiable, full insert sequence [AK081614]	2016
A_52_P249514	NM_011331	Ccl12	20293	Mus musculus chemokine (C-C motif) ligand 12 (Ccl12), mRNA [NM_011331]	2014
A_51_P361286	NM_026792	Agpat5	52123	Mus musculus 1-acylglycerol-3-phosphate O-acyltransferase 5 (lysophosphatidic acid acyltransferase, epsilon) (Agpat5), mRNA [NM_026792]	2013
A_52_P8632	NM_021431	Nudt11	58242	Mus musculus nudix (nucleoside diphosphate linked moiety X)-type motif 11 (Nudt11), mRNA [NM_021431]	2013
A_52_P415335	NM_019588	Plce1	74055	Mus musculus phospholipase C, epsilon 1 (Plce1), mRNA [NM_019588]	2013
A_51_P202911	NM_144882	2810022L02Rik	67198	Mus musculus RIKEN cDNA 2810022L02 gene (2810022L02Rik), mRNA [NM_144882]	2012
A_52_P257625	NM_023612	Esm1	71690	Mus musculus endothelial cell-specific molecule 1 (Esm1), mRNA [NM_023612]	2012
A_51_P444092	NM_011999	Clec4a2	26888	Mus musculus C-type lectin domain family 4, member a2 (Clec4a2), mRNA [NM_011999]	2012
A_52_P460703	NM_138956	Rassf3	192678	Mus musculus Ras association (RalGDS/AF-6) domain family 3 (Rassf3), mRNA [NM_138956]	2012
A_51_P427171	NM_172488	9030625A04Rik	210808	Mus musculus RIKEN cDNA 9030625A04 gene (9030625A04Rik), mRNA [NM_172488]	2011
A_52_P241676	NM_023449	Slc9a3r2	65962	Mus musculus solute carrier family 9 (sodium/hydrogen exchanger), isoform 3 regulator 2 (Slc9a3r2), transcript variant B, mRNA [NM_023449]	2011
A_51_P204286	AK033552	2900064A13Rik	73024	Mus musculus adult male colon cDNA, RIKEN full-length enriched library, clone:9030618C06 product:unclassifiable, full insert sequence [AK033552]	2009
A_51_P187018	NM_025564	2010012C16Rik	66441	Mus musculus RIKEN cDNA 2010012C16 gene (2010012C16Rik), mRNA [NM_025564]	2009
A_52_P144794	NM_025617	2210012G02Rik	66526	Mus musculus RIKEN cDNA 2210012G02 gene (2210012G02Rik), mRNA [NM_025617]	2008
A_52_P451378	NM_023053	Twsg1	65960	Mus musculus twisted gastrulation homolog 1 (Drosophila) (Twsg1), mRNA [NM_023053]	2008
A_51_P451458	NM_174857	Mamdc2	71738	Mus musculus MAM domain containing 2 (Mamdc2), mRNA [NM_174857]	2008
A_52_P665335	NM_133998	1810008A18Rik	108707	Mus musculus RIKEN cDNA 1810008A18 gene (1810008A18Rik), mRNA [NM_133998]	2006
A_52_P96898	AK002636	Srr	27364	Mus musculus adult male kidney cDNA, RIKEN full-length enriched library, clone:0610015N12 product:serine racemase, full insert sequence. [AK002636]	2005
A_51_P359891	NM_011426	Siglec1	20612	Mus musculus sialic acid binding Ig-like lectin 1, sialoadhesin (Siglec1), mRNA [NM_011426]	2005
A_52_P17422	NM_153177	Eif2c4	76850	Mus musculus eukaryotic translation initiation factor 2C, 4 (Eif2c4), mRNA [NM_153177]	2005
A_52_P441294	NM_007697	Chl1	12661	Mus musculus cell adhesion molecule with homology to L1CAM (Chl1), mRNA [NM_007697]	2003
A_51_P211854	NM_011347	Selp	20344	Mus musculus selectin, platelet (Selp), mRNA [NM_011347]	2002
A_52_P186937	NM_020557	Tyki	22169	Mus musculus thymidylate kinase family LPS-inducible member (Tyki), mRNA [NM_020557]	2002
A_52_P614910	AK040310	Rsbn1l	242860	Mus musculus 0 day neonate thymus cDNA, RIKEN full-length enriched library, clone:A430085L23 product:unclassifiable, full insert sequence. [AK040310]	2002
A_52_P674593	NM_153422	Pde5a	242202	Mus musculus phosphodiesterase 5A, cGMP-specific (Pde5a), mRNA [NM_153422]	2002
A_51_P256246	NM_025359	Tspan13	66109	Mus musculus tetraspanin 13 (Tspan13), mRNA [NM_025359]	2002
A_52_P57843	NM_011347	Selp	20344	Mus musculus selectin, platelet (Selp), mRNA [NM_011347]	2000
A_52_P67892	BC032927	Hist1h1e	50709	Mus musculus, clone IMAGE:3465495, mRNA [BC032927]	2000
A_51_P178411	XR_003962	LOC672716	NA	PREDICTED: Mus musculus similar to RT1 class I, CE7 (LOC672716), mRNA [XR_003962]	1999
A_51_P218975	NM_173417	Kcns3	238076	Mus musculus potassium voltage-gated channel, delayed-rectifier, subfamily S, member 3 (Kcns3), mRNA [NM_173417]	1999
A_51_P369636	NM_026115	Hat1	107435	Mus musculus histone aminotransferase 1 (Hat1), mRNA [NM_026115]	1999
A_52_P219230	NM_178611	Lair1	52855	Mus musculus leukocyte-associated Ig-like receptor 1 (Lair1), mRNA [NM_178611]	1999
A_52_P504859	AK040960	A530020G20Rik	319839	Mus musculus adult male aorta and vein cDNA, RIKEN full-length enriched library, clone:A530051K04 product:unclassifiable, full insert sequence [AK040960]	1998
A_51_P200517	AK158756	Rasgef1a	70727	Mus musculus visual cortex cDNA, RIKEN full-length enriched library, clone:K230312J18 product:RasGEF domain family, member 1A, full insert sequence. [AK158756]	1998
A_51_P432403	NM_010207	Fgfr2	14183	Mus musculus fibroblast growth factor receptor 2 (Fgfr2), transcript variant 1, mRNA [NM_010207]	1997
A_51_P369550	NM_013489	Cd84	12523	Mus musculus CD84 antigen (Cd84), mRNA [NM_013489]	1997
A_52_P229052	NM_019790	Tmeff2	56363	Mus musculus transmembrane protein with EGF-like and two follistatin-like domains 2 (Tmeff2), mRNA [NM_019790]	1997
A_51_P372141	NM_019999	Pnkd	56695	Mus musculus paroxysmal nonkinesiogenic dyskinesia (Pnkd), transcript variant 1, mRNA [NM_019999]	1996
A_52_P471812	XM_001004177	LOC545342	NA	PREDICTED: Mus musculus similar to SP140 nuclear body protein (predicted) (LOC545342), mRNA [XM_001004177]	1996
A_51_P382588	NM_019709	Mbtps1	56453	Mus musculus membrane-bound transcription factor peptidase, site 1 (Mbtps1), mRNA [NM_019709]	1996
A_52_P691933	AK087708	AK087708	NA	Mus musculus 2 days pregnant adult female ovary cDNA, RIKEN full-length enriched library, clone:E330009M13 product:unclassifiable, full insert sequence. [AK087708]	1995
A_51_P111936	NM_022329	Ifrg15	64164	Mus musculus interferon alpha responsive gene (Ifrg15), mRNA [NM_022329]	1995
A_51_P432641	NM_021274	Cxcl10	15945	Mus musculus chemokine (C-X-C motif) ligand 10 (Cxcl10), mRNA [NM_021274]	1995
A_52_P372151	NM_018761	Ctnnal1	54366	Mus musculus catenin (cadherin associated protein), alpha-like 1 (Ctnnal1), mRNA [NM_018761]	1994
A_51_P385114	NM_175692	A930034L06Rik	319317	Mus musculus RIKEN cDNA A930034L06 gene (A930034L06Rik), mRNA [NM_175692]	1994
A_52_P252258	NM_013871	Mapk12	29857	Mus musculus mitogen-activated protein kinase 12 (Mapk12), mRNA [NM_013871]	1994
A_52_P432124	NM_010356	Gsta3	14859	Mus musculus glutathione S-transferase, alpha 3 (Gsta3), transcript variant 2, mRNA [NM_010356]	1994
A_51_P366542	NM_011925	Cd97	26364	Mus musculus CD97 antigen (Cd97), mRNA [NM_011925]	1994
A_51_P375267	U58884	Dbnl	13169	Mus musculus SH3-containing protein SH3P7 mRNA, complete cds. similar to Human Drebrin. [U58884]	1993
A_52_P332788	XM_001005424	LOC673370	NA	PREDICTED: Mus musculus similar to SP140 nuclear body protein (predicted) (LOC673370), mRNA [XM_001005424]	1993
A_51_P292757	NM_025988	Acbd4	67131	Mus musculus acyl-Coenzyme A binding domain containing 4 (Acbd4), transcript variant 1, mRNA [NM_025988]	1992
A_51_P329949	NM_153574	D430015B01Rik	58909	Mus musculus RIKEN cDNA D430015B01 gene (D430015B01Rik), mRNA [NM_153574]	1992
A_51_P318365	NM_010513	Igf1r	16001	Mus musculus insulin-like growth factor I receptor (Igf1r), mRNA [NM_010513]	1992
A_52_P105249	NM_027797	Tmem80	71448	Mus musculus transmembrane protein 80 (Tmem80), mRNA [NM_027797]	1992
A_52_P324882	AK033474	Aoah	27052	Mus musculus adult male colon cDNA, RIKEN full-length enriched library, clone:9030216K14 product:similar to ACYLOXYACYL HYDROLASE [Mus musculus], full insert sequence. [AK033474]	1991
A_51_P308681	NM_001081059	Ccdc90a	76137	Mus musculus coiled-coil domain containing 90A (Ccdc90a), mRNA [NM_001081059]	1990
A_51_P432180	NM_134038	Slc16a6	104681	Mus musculus solute carrier family 16 (monocarboxylic acid transporters), member 6 (Slc16a6), transcript variant 2, mRNA [NM_134038]	1988
A_52_P359301	AK087309	Mettl7a	70152	Mus musculus 0 day neonate lung cDNA, RIKEN full-length enriched library, clone:E030043F12 product:RIKEN cDNA 2210414H16 gene, full insert sequence. [AK087309]	1988
A_52_P368384	NM_028712	Rap2b	74012	Mus musculus RAP2B, member of RAS oncogene family (Rap2b), mRNA [NM_028712]	1988
A_52_P495869	NM_010658	Mafb	16658	Mus musculus v-maf musculoaponeurotic fibrosarcoma oncogene family, protein B (avian) (Mafb), mRNA [NM_010658]	1987
A_52_P390448	NAP053163-1	NAP053163-1	NA	Unknown	1986
A_51_P297679	NM_008225	Hcls1	15163	Mus musculus hematopoietic cell specific Lyn substrate 1 (Hcls1), mRNA [NM_008225]	1986
A_52_P488092	NM_001081006	Etl4	208618	Mus musculus enhancer trap locus 4 (Etl4), mRNA [NM_001081006]	1985
A_51_P230439	NM_008905	Ppfibp2	19024	Mus musculus protein tyrosine phosphatase, receptor-type, F interacting protein, binding protein 2 (Ppfibp2), mRNA [NM_008905]	1984
A_52_P425890	NM_011407	Slfn1	20555	Mus musculus schlafen 1 (Slfn1), mRNA [NM_011407]	1984
A_52_P625321	NM_144532	Cabp4	73660	Mus musculus calcium binding protein 4 (Cabp4), mRNA [NM_144532]	1984
A_52_P16752	NM_023617	Aox3	71724	Mus musculus aldehyde oxidase 3 (Aox3), mRNA [NM_023617]	1983
A_51_P189234	NM_029211	Rnf121	75212	Mus musculus ring finger protein 121 (Rnf121), mRNA [NM_029211]	1981
A_52_P251036	TC1628823	TC1628823	NA	BC007879 C9orf10 protein {Homo sapiens} (exp=0; wgp=1; cg=0), partial (28%) [TC1628823]	1981
A_52_P318673	NM_009117	Saa1	20208	Mus musculus serum amyloid A 1 (Saa1), mRNA [NM_009117]	1980
A_51_P341767	NM_001039530	Parp14	547253	Mus musculus poly (ADP-ribose) polymerase family, member 14 (Parp14), mRNA [NM_001039530]	1979
A_51_P479618	NM_134006	Rdh5	19682	Mus musculus retinol dehydrogenase 5 (Rdh5), mRNA [NM_134006]	1978
A_52_P229709	NM_025356	Ube2d3	66105	Mus musculus ubiquitin-conjugating enzyme E2D 3 (UBC4/5 homolog, yeast) (Ube2d3), mRNA [NM_025356]	1978
A_51_P186469	AK017789	BC033915	70661	Mus musculus 8 days embryo whole body cDNA, RIKEN full-length enriched library, clone:5730525O22 product:weakly similar to SNF1 FAMILY PROTEIN KINASE (FRAGMENT) [Arabidopsis thaliana], full insert sequence. [AK017789]	1978
A_52_P417859	NM_025757	4933439F18Rik	66771	Mus musculus RIKEN cDNA 4933439F18 gene (4933439F18Rik), mRNA [NM_025757]	1977
A_52_P450236	NM_172713	Sdad1	231452	Mus musculus SDA1 domain containing 1 (Sdad1), mRNA [NM_172713]	1977
A_51_P190639	AK169967	Atp8b4	NA	Mus musculus NOD-derived CD11c +ve dendritic cells cDNA, RIKEN full-length enriched library, clone:F630006B18 product:ATPase, class I, type 8B, member 4, full insert sequence [AK169967]	1977
A_51_P310773	BC004022	BC004022	80750	Mus musculus cDNA sequence BC004022, mRNA (cDNA clone IMAGE:3494358), complete cds. [BC004022]	1977
A_51_P464478	NM_001008700	Il4ra	16190	Mus musculus interleukin 4 receptor, alpha (Il4ra), mRNA [NM_001008700]	1977
A_52_P164821	XM_905096	Irgb10	631323	PREDICTED: Mus musculus similar to immunity-related GTPase family, cinema 1 (LOC631323), mRNA [XM_905096]	1977
A_51_P431531	NM_001013368	E2f8	108961	Mus musculus E2F transcription factor 8 (E2f8), mRNA [NM_001013368]	1976
A_52_P597800	NM_007961	Etv6	14011	Mus musculus ets variant gene 6 (TEL oncogene) (Etv6), mRNA [NM_007961]	1976
A_52_P657844	AK038731	Zbtb20	56490	Mus musculus adult male hypothalamus cDNA, RIKEN full-length enriched library, clone:A230057M07 product:zinc finger protein 288, full insert sequence. [AK038731]	1975
A_51_P341647	NM_007985	Fancc	14088	Mus musculus Fanconi anemia, complementation group C (Fancc), transcript variant 1, mRNA [NM_007985]	1975
A_52_P827311	AK047461	AK047461	NA	Mus musculus 10 days neonate cerebellum cDNA, RIKEN full-length enriched library, clone:B930067C23 product:unclassifiable, full insert sequence [AK047461]	1974
A_51_P172231	NM_026960	Gsdmdc1	69146	Mus musculus gasdermin domain containing 1 (Gsdmdc1), mRNA [NM_026960]	1974
A_51_P242166	NM_024434	Lap3	66988	Mus musculus leucine aminopeptidase 3 (Lap3), mRNA [NM_024434]	1973
A_52_P2745	AK008011	2010001K21Rik	69829	Mus musculus adult male small intestine cDNA, RIKEN full-length enriched library, clone:2010001K21 product:hypothetical protein, full insert sequence. [AK008011]	1972
A_52_P67637	AK080673	Sc5d	235293	Mus musculus 10 days neonate cortex cDNA, RIKEN full-length enriched library, clone:A830073K23 product:unclassifiable, full insert sequence [AK080673]	1972
A_51_P444666	NM_144830	Tmem106a	217203	Mus musculus transmembrane protein 106A (Tmem106a), mRNA [NM_144830]	1972
A_51_P232393	NM_001081322	Myo5c	208943	Mus musculus myosin VC (Myo5c), mRNA [NM_001081322]	1971
A_51_P224023	NM_144846	0910001A06Rik	223601	Mus musculus RIKEN cDNA 0910001A06 gene (0910001A06Rik), mRNA [NM_144846]	1971
A_51_P455416	NM_013871	Mapk12	29857	Mus musculus mitogen-activated protein kinase 12 (Mapk12), mRNA [NM_013871]	1971
A_51_P469401	NM_009400	Tnfrsf18	21936	Mus musculus tumor necrosis factor receptor superfamily, member 18 (Tnfrsf18), transcript variant 1, mRNA [NM_009400]	1970
A_51_P189272	NM_172051	Tmcc3	319880	Mus musculus transmembrane and coiled coil domains 3 (Tmcc3), mRNA [NM_172051]	1969
A_51_P252199	NM_146234	Tmem32	236792	Mus musculus transmembrane protein 32 (Tmem32), mRNA [NM_146234]	1969
A_51_P135416	AK165186	Mpped2	77015	Mus musculus 12 days embryo whole body cDNA, RIKEN full-length enriched library, clone:E970015H02 product:hypothetical Metallophosphoesterase containing protein, full insert sequence. [AK165186]	1968
A_51_P304412	NM_008687	Nfib	18028	Mus musculus nuclear factor I/B (Nfib), mRNA [NM_008687]	1967
A_51_P337083	BC027537	Gins1	69270	Mus musculus GINS complex subunit 1 (Psf1 homolog), mRNA (cDNA clone MGC:41228 IMAGE:3466154), complete cds. [BC027537]	1967
A_51_P461665	NM_008599	Cxcl9	17329	Mus musculus chemokine (C-X-C motif) ligand 9 (Cxcl9), mRNA [NM_008599]	1966
A_51_P303739	NM_178928	Afap1l1	106877	Mus musculus actin filament associated protein 1-like 1 (Afap1l1), mRNA [NM_178928]	1965
A_52_P208763	NM_013654	Ccl7	20306	Mus musculus chemokine (C-C motif) ligand 7 (Ccl7), mRNA [NM_013654]	1964
A_51_P148037	NM_177364	Sh3pxd2b	268396	Mus musculus SH3 and PX domains 2B (Sh3pxd2b), mRNA [NM_177364]	1964
A_52_P578266	NM_011529	Tank	21353	Mus musculus TRAF family member-associated Nf-kappa B activator (Tank), mRNA [NM_011529]	1964
A_52_P641758	NM_026637	A030007L17Rik	68252	Mus musculus RIKEN cDNA A030007L17 gene (A030007L17Rik), mRNA [NM_026637]	1964
A_51_P163587	NM_007808	Cycs	13063	Mus musculus cytochrome c, somatic (Cycs), mRNA [NM_007808]	1963
A_52_P104091	NM_028711	Slc25a27	74011	Mus musculus solute carrier family 25, member 27 (Slc25a27), mRNA [NM_028711]	1962
A_51_P121179	NM_173395	BC056923	227358	Mus musculus cDNA sequence BC056923 (BC056923), mRNA [NM_173395]	1962
A_51_P114456	NM_025617	2210012G02Rik	66526	Mus musculus RIKEN cDNA 2210012G02 gene (2210012G02Rik), mRNA [NM_025617]	1961
A_51_P294994	NM_010847	Mxi1	17859	Mus musculus Max interacting protein 1 (Mxi1), transcript variant 1, mRNA [NM_010847]	1961
A_51_P467971	NM_170728	Ank3	11735	Mus musculus ankyrin 3, epithelial (Ank3), transcript variant 1, mRNA [NM_170728]	1960
A_51_P305583	NM_013673	Sp100	20684	Mus musculus nuclear antigen Sp100 (Sp100), mRNA [NM_013673]	1960
A_52_P628615	NM_011815	Fyb	23880	Mus musculus FYN binding protein (Fyb), mRNA [NM_011815]	1960
A_51_P259774	NM_020258	Slc37a2	56857	Mus musculus solute carrier family 37 (glycerol-3-phosphate transporter), member 2 (Slc37a2), mRNA [NM_020258]	1960
A_51_P179504	ENSMUST00000096869	EG630952	NA	angiogenin, ribonuclease A family, member 6 [Source:MarkerSymbol;Acc:MGI:3528602] [ENSMUST00000096869]	1959
A_51_P207301	AK037047	AK037047	NA	Mus musculus adult female vagina cDNA, RIKEN full-length enriched library, clone:9930103A04 product:unclassifiable, full insert sequence [AK037047]	1958
A_51_P410949	NM_001081176	Polr3g	67486	Mus musculus polymerase (RNA) III (DNA directed) polypeptide G (Polr3g), mRNA [NM_001081176]	1958
A_51_P430055	NM_019634	Tspan7	21912	Mus musculus tetraspanin 7 (Tspan7), mRNA [NM_019634]	1958
A_51_P345367	NM_010724	Psmb8	16913	Mus musculus proteosome (prosome, macropain) subunit, beta type 8 (large multifunctional peptidase 7) (Psmb8), mRNA [NM_010724]	1958
A_52_P559808	NM_027144	Arhgef12	69632	Mus musculus Rho guanine nucleotide exchange factor (GEF) 12 (Arhgef12), mRNA [NM_027144]	1958
A_52_P363110	NM_010207	Fgfr2	14183	Mus musculus fibroblast growth factor receptor 2 (Fgfr2), transcript variant 1, mRNA [NM_010207]	1958
A_51_P227445	ENSMUST00000050829	ENSMUST00000050829	NA	RIKEN cDNA 2010007H06 gene [Source:MarkerSymbol;Acc:MGI:1917099] [ENSMUST00000050829]	1958
A_51_P281033	NM_178893	Coro2a	107684	Mus musculus coronin, actin binding protein 2A (Coro2a), mRNA [NM_178893]	1957
A_52_P685539	NM_183287	2610318N02Rik	70458	Mus musculus RIKEN cDNA 2610318N02 gene (2610318N02Rik), mRNA [NM_183287]	1957
A_51_P515623	NM_026111	Qpctl	67369	Mus musculus glutaminyl-peptide cyclotransferase-like (Qpctl), mRNA [NM_026111]	1957
A_51_P305213	XM_286373	1810010H24Rik	69066	PREDICTED: Mus musculus RIKEN cDNA 1810010H24 gene (1810010H24Rik), mRNA [XM_286373]	1956
A_52_P250106	AK048296	AK048296	NA	Mus musculus 16 days embryo head cDNA, RIKEN full-length enriched library, clone:C130047C08 product:unclassifiable, full insert sequence. [AK048296]	1956
A_52_P429308	NM_025994	Efhd2	27984	Mus musculus EF hand domain containing 2 (Efhd2), mRNA [NM_025994]	1955
A_52_P1020510	AK082505	AK082505	NA	Mus musculus 0 day neonate cerebellum cDNA, RIKEN full-length enriched library, clone:C230057O21 product:unclassifiable, full insert sequence. [AK082505]	1955
A_51_P374726	NM_008987	Ptx3	19288	Mus musculus pentraxin related gene (Ptx3), mRNA [NM_008987]	1953
A_52_P223508	AK081581	6720401G13Rik	103012	Mus musculus 16 days embryo head cDNA, RIKEN full-length enriched library, clone:C130046P11 product:unclassifiable, full insert sequence. [AK081581]	1952
A_51_P377452	NM_008677	Ncf4	17972	Mus musculus neutrophil cytosolic factor 4 (Ncf4), mRNA [NM_008677]	1951
A_51_P277336	NM_138741	Sdpr	20324	Mus musculus serum deprivation response (Sdpr), mRNA [NM_138741]	1951
A_52_P491569	NM_028820	1700017B05Rik	74211	Mus musculus RIKEN cDNA 1700017B05 gene (1700017B05Rik), mRNA [NM_028820]	1951
A_51_P460869	NM_145401	Prkag2	108099	Mus musculus protein kinase, AMP-activated, gamma 2 non-catalytic subunit (Prkag2), mRNA [NM_145401]	1949
A_51_P317882	NM_026907	Sectm1b	58210	Mus musculus secreted and transmembrane 1B (Sectm1b), mRNA [NM_026907]	1949
A_52_P134158	NM_024182	Riok3	66878	Mus musculus RIO kinase 3 (yeast) (Riok3), mRNA [NM_024182]	1949
A_51_P397437	NM_183103	1700112C13Rik	74306	Mus musculus RIKEN cDNA 1700112C13 gene (1700112C13Rik), mRNA [NM_183103]	1948
A_51_P106000	AK122469	C530008M17Rik	320827	Mus musculus mRNA for mKIAA1211 protein. [AK122469]	1947
A_52_P196161	NM_019535	Sh3gl2	20404	Mus musculus SH3-domain GRB2-like 2 (Sh3gl2), mRNA [NM_019535]	1947
A_52_P803797	AK085108	AK085108	NA	Mus musculus 13 days embryo lung cDNA, RIKEN full-length enriched library, clone:D430037I24 product:unclassifiable, full insert sequence. [AK085108]	1947
A_52_P627816	NM_019984	Tgm1	21816	Mus musculus transglutaminase 1, K polypeptide (Tgm1), mRNA [NM_019984]	1946
A_51_P382618	U49929	Casp3	12367	Mus musculus ICE-like cysteine protease (Lice) mRNA, complete cds. [U49929]	1946
A_52_P163489	NM_025284	Tmsb10	19240	Mus musculus thymosin, beta 10 (Tmsb10), mRNA [NM_025284]	1946
A_51_P341725	NM_008588	Mesp1	17292	Mus musculus mesoderm posterior 1 (Mesp1), mRNA [NM_008588]	1946
A_51_P286737	NM_011333	Ccl2	20296	Mus musculus chemokine (C-C motif) ligand 2 (Ccl2), mRNA [NM_011333]	1945
A_52_P660945	NM_019861	Ctsf	56464	Mus musculus cathepsin F (Ctsf), mRNA [NM_019861]	1944
A_51_P207988	NM_008965	Ptger4	19219	Mus musculus prostaglandin E receptor 4 (subtype EP4) (Ptger4), mRNA [NM_008965]	1943
A_51_P412835	NM_007829	Daxx	13163	Mus musculus Fas death domain-associated protein (Daxx), mRNA [NM_007829]	1942
A_52_P589268	NM_001005507	Smg7	226517	Mus musculus Smg-7 homolog, nonsense mediated mRNA decay factor (C. elegans) (Smg7), mRNA [NM_001005507]	1942
A_51_P177819	NM_030743	Zfp313	81018	Mus musculus zinc finger protein 313 (Zfp313), mRNA [NM_030743]	1941
A_52_P359071	ENSMUST00000101511	ENSMUST00000101511	75379	RIKEN cDNA 4930599N23 gene [Source:MarkerSymbol;Acc:MGI:1922629] [ENSMUST00000101511]	1941
A_51_P403814	AK049248	C330016K18Rik	232156	Mus musculus ES cells cDNA, RIKEN full-length enriched library, clone:C330016K18 product:similar to SODIUM BICARBONATE COTRANSPORTER ISOFORM 1 (FRAGMENT) [Canis familiaris], full insert sequence. [AK049248]	1941
A_52_P10037	NM_025541	Asf1a	66403	Mus musculus ASF1 anti-silencing function 1 homolog A (S. cerevisiae) (Asf1a), mRNA [NM_025541]	1940
A_51_P109939	NM_144897	Apoa1bp	246703	Mus musculus apolipoprotein A-I binding protein (Apoa1bp), mRNA [NM_144897]	1939
A_52_P309376	NM_008413	Jak2	16452	Mus musculus Janus kinase 2 (Jak2), transcript variant 1, mRNA [NM_008413]	1939
A_51_P353946	NM_010549	Il11ra1	16157	Mus musculus interleukin 11 receptor, alpha chain 1 (Il11ra1), mRNA [NM_010549]	1938
A_52_P395220	NM_026609	Leprotl1	68192	Mus musculus leptin receptor overlapping transcript-like 1 (Leprotl1), mRNA [NM_026609]	1938
A_52_P418602	NM_207301	Wrb	71446	Mus musculus tryptophan rich basic protein (Wrb), mRNA [NM_207301]	1938
A_51_P432199	NM_021788	Sap30	60406	Mus musculus sin3 associated polypeptide (Sap30), mRNA [NM_021788]	1937
A_52_P569218	NM_011682	Utrn	22288	Mus musculus utrophin (Utrn), mRNA [NM_011682]	1937
A_51_P157270	XM_126991	3830431G21Rik	217682	PREDICTED: Mus musculus RIKEN cDNA 3830431G21 gene, transcript variant 1 (3830431G21Rik), mRNA [XM_126991]	1937
A_52_P456410	AK019912	5330426P16Rik	68190	Mus musculus adult male pituitary gland cDNA, RIKEN full-length enriched library, clone:5330426P16 product:hypothetical protein, full insert sequence [AK019912]	1936
A_51_P414889	NM_027320	Ifi35	70110	Mus musculus interferon-induced protein 35 (Ifi35), mRNA [NM_027320]	1936
A_51_P493771	AK163840	8030462N17Rik	212163	Mus musculus 16 days embryo head cDNA, RIKEN full-length enriched library, clone:C130075L17 product:hypothetical protein, full insert sequence. [AK163840]	1935
A_51_P501538	NM_009624	Adcy9	11515	Mus musculus adenylate cyclase 9 (Adcy9), mRNA [NM_009624]	1935
A_51_P137947	NM_009441	Ttc3	22129	Mus musculus tetratricopeptide repeat domain 3 (Ttc3), mRNA [NM_009441]	1934
A_52_P462239	AK084087	D130020G16Rik	320972	Mus musculus 12 days embryo spinal ganglion cDNA, RIKEN full-length enriched library, clone:D130085P08 product:unclassifiable, full insert sequence. [AK084087]	1933
A_51_P249127	NM_013630	Pkd1	18763	Mus musculus polycystic kidney disease 1 homolog (Pkd1), mRNA [NM_013630]	1933
A_51_P356871	NAP057003-1	NAP057003-1	NA	Unknown	1932
A_51_P478061	NM_207676	Cadm1	54725	Mus musculus cell adhesion molecule 1 (Cadm1), transcript variant 2, mRNA [NM_207676]	1932
A_51_P509573	NM_013652	Ccl4	20303	Mus musculus chemokine (C-C motif) ligand 4 (Ccl4), mRNA [NM_013652]	1931
A_52_P26161	NM_008987	Ptx3	19288	Mus musculus pentraxin related gene (Ptx3), mRNA [NM_008987]	1931
A_52_P413805	AK028505	Rad18	58186	Mus musculus 0 day neonate skin cDNA, RIKEN full-length enriched library, clone:4632409J05 product:RAD18 homolog (S.cerevisiae), full insert sequence [AK028505]	1931
A_51_P258409	NM_010423	Hey1	15213	Mus musculus hairy/enhancer-of-split related with YRPW motif 1 (Hey1), mRNA [NM_010423]	1930
A_51_P422300	NM_027209	Ms4a6b	69774	Mus musculus membrane-spanning 4-domains, subfamily A, member 6B (Ms4a6b), mRNA [NM_027209]	1930
A_51_P257960	NM_011967	Psma5	26442	Mus musculus proteasome (prosome, macropain) subunit, alpha type 5 (Psma5), mRNA [NM_011967]	1929
A_51_P500718	NM_007832	Dck	13178	Mus musculus deoxycytidine kinase (Dck), mRNA [NM_007832]	1929
A_52_P116204	NM_207675	Cadm1	54725	Mus musculus cell adhesion molecule 1 (Cadm1), transcript variant 1, mRNA [NM_207675]	1929
A_51_P155196	NM_178890	Abtb2	99382	Mus musculus ankyrin repeat and BTB (POZ) domain containing 2 (Abtb2), mRNA [NM_178890]	1928
A_52_P479001	NM_172689	Ddx58	230073	Mus musculus DEAD (Asp-Glu-Ala-Asp) box polypeptide 58 (Ddx58), mRNA [NM_172689]	1928
A_52_P638457	NM_001045526	A430084P05Rik	327957	Mus musculus RIKEN cDNA A430084P05 gene (A430084P05Rik), mRNA [NM_001045526]	1928
A_51_P334942	NM_013467	Aldh1a1	11668	Mus musculus aldehyde dehydrogenase family 1, subfamily A1 (Aldh1a1), mRNA [NM_013467]	1928
A_51_P142767	NM_029102	Glt8d2	74782	Mus musculus glycosyltransferase 8 domain containing 2 (Glt8d2), mRNA [NM_029102]	1928
A_51_P436652	NM_013654	Ccl7	20306	Mus musculus chemokine (C-C motif) ligand 7 (Ccl7), mRNA [NM_013654]	1927
A_52_P67678	NM_028788	1300002K09Rik	74152	Mus musculus RIKEN cDNA 1300002K09 gene (1300002K09Rik), mRNA [NM_028788]	1927
A_51_P444335	NM_019800	Acp6	66659	Mus musculus acid phosphatase 6, lysophosphatidic (Acp6), mRNA [NM_019800]	1926
A_52_P282741	NM_011520	Sdc3	20970	Mus musculus syndecan 3 (Sdc3), mRNA [NM_011520]	1926
A_52_P653054	NAP007796-001	NAP007796-001	NA	Unknown	1925
A_52_P5982	AK032421	Clpb	20480	Mus musculus adult male olfactory brain cDNA, RIKEN full-length enriched library, clone:6430542E19 product:suppressor of K+ transport defect 3, full insert sequence. [AK032421]	1925
A_52_P7400	NM_007793	Cstb	13014	Mus musculus cystatin B (Cstb), mRNA [NM_007793]	1924
A_51_P105078	NM_011311	S100a4	20198	Mus musculus S100 calcium binding protein A4 (S100a4), mRNA [NM_011311]	1923
A_51_P483118	NM_016660	Hmga1	15361	Mus musculus high mobility group AT-hook 1 (Hmga1), transcript variant 1, mRNA [NM_016660]	1923
A_52_P311597	NM_144852	Slc7a4	224022	Mus musculus solute carrier family 7 (cationic amino acid transporter, y+ system), member 4 (Slc7a4), mRNA [NM_144852]	1922
A_51_P293982	NM_153119	Plekhq1	102595	Mus musculus pleckstrin homology domain containing, family Q member 1 (Plekhq1), mRNA [NM_153119]	1922
A_52_P483799	AK143015	E030037K03Rik	NA	Mus musculus 0 day neonate lung cDNA, RIKEN full-length enriched library, clone:E030037K03 product:hypothetical protein, full insert sequence [AK143015]	1922
A_52_P877015	BC089035	Thrb	21834	Mus musculus thyroid hormone receptor beta, mRNA (cDNA clone MGC:115768 IMAGE:30695885), complete cds [BC089035]	1921
A_52_P665767	NM_001033310	Cox18	231430	Mus musculus COX18 cytochrome c oxidase assembly homolog (S. cerevisiae) (Cox18), mRNA [NM_001033310]	1921
A_52_P560535	NM_134250	Havcr2	171285	Mus musculus hepatitis A virus cellular receptor 2 (Havcr2), mRNA [NM_134250]	1920
A_52_P485573	NM_153484	Tef	21685	Mus musculus thyrotroph embryonic factor (Tef), transcript variant 2, mRNA [NM_153484]	1920
A_52_P117482	AK016037	Rnf121	75212	Mus musculus adult male testis cDNA, RIKEN full-length enriched library, clone:4930544L10 product:hypothetical RING finger containing protein, full insert sequence. [AK016037]	1920
A_52_P1140098	AK038241	AK038241	100169865	Mus musculus 16 days neonate thymus cDNA, RIKEN full-length enriched library, clone:A130089I23 product:hypothetical protein, full insert sequence. [AK038241]	1919
A_52_P656455	AK136060	Sec14l3	380683	Mus musculus in vitro fertilized eggs cDNA, RIKEN full-length enriched library, clone:7420451P20 product:SEC14-like protein 3 (45 kDa secretory protein) (rsec45) homolog [Rattus norvegicus], full insert sequence. [AK136060]	1919
A_51_P269703	NM_008462	Klra2	16633	Mus musculus killer cell lectin-like receptor, subfamily A, member 2 (Klra2), mRNA [NM_008462]	1918
A_52_P558368	NM_175160	Zdhhc1	70796	Mus musculus zinc finger, DHHC domain containing 1 (Zdhhc1), mRNA [NM_175160]	1918
A_52_P923420	AK046981	AK046981	NA	Mus musculus 10 days neonate cerebellum cDNA, RIKEN full-length enriched library, clone:B930009B17 product:unclassifiable, full insert sequence [AK046981]	1917
A_52_P300344	AK128969	4732466D17Rik	212933	Mus musculus cDNA fis, clone TRACH3014415, weakly similar to Carboxypeptidase S precursor (EC 3.4.17.4). [AK128969]	1916
A_52_P98778	NM_177544	Ang4	219033	Mus musculus angiogenin, ribonuclease A family, member 4 (Ang4), mRNA [NM_177544]	1916
A_52_P393488	NM_029499	Ms4a4c	64380	Mus musculus membrane-spanning 4-domains, subfamily A, member 4C (Ms4a4c), mRNA [NM_029499]	1916
A_52_P282858	NM_207213	Snx25	102141	Mus musculus sorting nexin 25 (Snx25), mRNA [NM_207213]	1915
A_52_P505218	NM_009283	Stat1	20846	Mus musculus signal transducer and activator of transcription 1 (Stat1), mRNA [NM_009283]	1915
A_51_P423737	NM_029035	Spsb1	74646	Mus musculus splA/ryanodine receptor domain and SOCS box containing 1 (Spsb1), mRNA [NM_029035]	1915
A_51_P381218	BC032154	Gulp1	70676	Mus musculus GULP, engulfment adaptor PTB domain containing 1, mRNA (cDNA clone MGC:29398 IMAGE:5068339), complete cds. [BC032154]	1914
A_51_P382544	AK007250	1700123I01Rik	76663	Mus musculus adult male testis cDNA, RIKEN full-length enriched library, clone:1700123I01 product:hypothetical protein, full insert sequence. [AK007250]	1914
A_52_P273891	NM_018881	Fmo2	55990	Mus musculus flavin containing monooxygenase 2 (Fmo2), mRNA [NM_018881]	1914
A_51_P419169	NM_022724	Suv39h2	64707	Mus musculus suppressor of variegation 3-9 homolog 2 (Drosophila) (Suv39h2), mRNA [NM_022724]	1914
A_51_P379385	NM_153145	Abca8a	217258	Mus musculus ATP-binding cassette, sub-family A (ABC1), member 8a (Abca8a), mRNA [NM_153145]	1913
A_51_P416378	NM_177644	Rasal2	226525	Mus musculus RAS protein activator like 2 (Rasal2), mRNA [NM_177644]	1912
A_51_P287810	NM_019946	Mgst1	56615	Mus musculus microsomal glutathione S-transferase 1 (Mgst1), mRNA [NM_019946]	1911
A_51_P502906	NM_177544	Ang4	219033	Mus musculus angiogenin, ribonuclease A family, member 4 (Ang4), mRNA [NM_177544]	1911
A_52_P290434	BC050864	Fbxl7	448987	Mus musculus cDNA clone IMAGE:6331977. [BC050864]	1911
A_52_P429609	NM_144539	Slamf7	75345	Mus musculus SLAM family member 7 (Slamf7), mRNA [NM_144539]	1911
A_51_P111655	NM_175692	A930034L06Rik	319317	Mus musculus RIKEN cDNA A930034L06 gene (A930034L06Rik), mRNA [NM_175692]	1911
A_51_P374203	NM_023158	Cxcl16	66102	Mus musculus chemokine (C-X-C motif) ligand 16 (Cxcl16), mRNA [NM_023158]	1909
A_52_P410765	NM_011352	Sema7a	20361	Mus musculus sema domain, immunoglobulin domain (Ig), and GPI membrane anchor, (semaphorin) 7A (Sema7a), mRNA [NM_011352]	1909
A_51_P405478	J05020	Fcer1g	14127	Mouse mast cell high affinity IgE receptor (Fc-epsilon-RI) gamma subunit mRNA, complete cds. [J05020]	1909
A_52_P542912	NM_144846	0910001A06Rik	223601	Mus musculus RIKEN cDNA 0910001A06 gene (0910001A06Rik), mRNA [NM_144846]	1909
A_51_P337918	NM_175438	Aldh4a1	212647	Mus musculus aldehyde dehydrogenase 4 family, member A1 (Aldh4a1), mRNA [NM_175438]	1909
A_51_P291304	BG970498	2210011G09Rik	NA	602838393F1 NCI_CGAP_Kid14 Mus musculus cDNA clone IMAGE:4972894 5', mRNA sequence [BG970498]	1908
A_51_P283876	NM_026512	Bphl	68021	Mus musculus biphenyl hydrolase-like (serine hydrolase, breast epithelial mucin-associated antigen) (Bphl), mRNA [NM_026512]	1906
A_52_P116006	NM_010266	Gda	14544	Mus musculus guanine deaminase (Gda), mRNA [NM_010266]	1906
A_52_P407280	BC034843	Adamtsl5	66548	Mus musculus ADAMTS-like 5, mRNA (cDNA clone MGC:41037 IMAGE:2938098), complete cds. [BC034843]	1906
A_51_P316981	NM_018886	Lgals8	56048	Mus musculus lectin, galactose binding, soluble 8 (Lgals8), mRNA [NM_018886]	1905
A_52_P155100	NM_018873	RP23-157O10.7	56013	Mus musculus P140 gene (P140), mRNA [NM_018873]	1905
A_51_P109976	NM_029285	1700001C02Rik	75434	Mus musculus RIKEN cDNA 1700001C02 gene (1700001C02Rik), mRNA [NM_029285]	1905
A_52_P434729	NM_144534	Tmem38a	74166	Mus musculus transmembrane protein 38a (Tmem38a), mRNA [NM_144534]	1904
A_51_P224575	NM_010322	Gnpat	14712	Mus musculus glyceronephosphate O-acyltransferase (Gnpat), mRNA [NM_010322]	1904
A_51_P277536	NM_019444	Ramp2	54409	Mus musculus receptor (calcitonin) activity modifying protein 2 (Ramp2), mRNA [NM_019444]	1904
A_51_P267933	NM_175692	A930034L06Rik	319317	Mus musculus RIKEN cDNA A930034L06 gene (A930034L06Rik), mRNA [NM_175692]	1904
A_51_P282983	NM_144808	Slc39a14	213053	Mus musculus solute carrier family 39 (zinc transporter), member 14 (Slc39a14), mRNA [NM_144808]	1903
A_51_P220162	NM_008716	Notch3	18131	Mus musculus Notch gene homolog 3 (Drosophila) (Notch3), mRNA [NM_008716]	1903
A_52_P499640	NM_213615	A530032D15Rik	381287	Mus musculus RIKEN cDNA A530032D15Rik gene (A530032D15Rik), mRNA [NM_213615]	1903
A_52_P799815	NM_001025606	Tmem171	380863	Mus musculus transmembrane protein 171 (Tmem171), mRNA [NM_001025606]	1903
A_51_P385370	NM_001033217	Prickle1	106042	Mus musculus prickle like 1 (Drosophila) (Prickle1), mRNA [NM_001033217]	1902
A_52_P226407	TC1632605	TC1632605	NA	Q8JZP8_MOUSE (Q8JZP8) Zfp689 protein, partial (18%) [TC1632605]	1902
A_51_P176231	AK051663	Stox2	71069	Mus musculus 12 days embryo spinal ganglion cDNA, RIKEN full-length enriched library, clone:D130062O22 product:unclassifiable, full insert sequence. [AK051663]	1902
A_51_P183812	NM_011410	Slfn4	20558	Mus musculus schlafen 4 (Slfn4), mRNA [NM_011410]	1902
A_52_P147466	NM_008462	Klra2	16633	Mus musculus killer cell lectin-like receptor, subfamily A, member 2 (Klra2), mRNA [NM_008462]	1902
A_51_P133884	NM_133238	Cd209a	170786	Mus musculus CD209a antigen (Cd209a), mRNA [NM_133238]	1901
A_51_P100852	NM_175449	A630077B13Rik	215900	Mus musculus RIKEN cDNA A630077B13 gene (A630077B13Rik), mRNA [NM_175449]	1901
A_52_P486260	NM_054077	Prelp	116847	Mus musculus proline arginine-rich end leucine-rich repeat (Prelp), mRNA [NM_054077]	1901
A_52_P550226	AK033406	Tmem100	67888	Mus musculus 16 days embryo lung cDNA, RIKEN full-length enriched library, clone:8430438E03 product:hypothetical protein, full insert sequence. [AK033406]	1900
A_51_P142989	NM_001080941	2810487A22Rik	NA	Mus musculus RIKEN cDNA 2810487A22 gene (2810487A22Rik), mRNA [NM_001080941]	1900
A_52_P537663	NM_173378	Trp53bp2	209456	Mus musculus transformation related protein 53 binding protein 2 (Trp53bp2), mRNA [NM_173378]	1899
A_51_P231587	NM_001081161	9630050M13Rik	NA	Mus musculus RIKEN cDNA 9630050M13 gene (9630050M13Rik), mRNA [NM_001081161]	1898
A_51_P304500	NM_001025313	Tapbp	21356	Mus musculus TAP binding protein (Tapbp), transcript variant 1, mRNA [NM_001025313]	1898
A_52_P227137	NM_010265	Gcnt1	14537	Mus musculus glucosaminyl (N-acetyl) transferase 1, core 2 (Gcnt1), mRNA [NM_010265]	1898
A_51_P254906	NM_178682	4933426M11Rik	217684	Mus musculus RIKEN cDNA 4933426M11 gene (4933426M11Rik), mRNA [NM_178682]	1897
A_52_P669035	NM_009899	Clca1	12722	Mus musculus chloride channel calcium activated 1 (Clca1), mRNA [NM_009899]	1897
A_51_P263591	NM_023792	Pank1	75735	Mus musculus pantothenate kinase 1 (Pank1), mRNA [NM_023792]	1895
A_52_P1180253	AK054054	AK054054	NA	Mus musculus 2 days pregnant adult female oviduct cDNA, RIKEN full-length enriched library, clone:E230015E12 product:unclassifiable, full insert sequence. [AK054054]	1895
A_52_P1076740	AK082805	AK082805	NA	Mus musculus ES cells cDNA, RIKEN full-length enriched library, clone:C330023J09 product:weakly similar to GAG POLYPROTEIN [Mus musculus], full insert sequence [AK082805]	1895
A_52_P341708	BI736050	BI736050	547150	603359190F1 NIH_MGC_94 Mus musculus cDNA clone IMAGE:5366350 5', mRNA sequence [BI736050]	1895
A_51_P391159	NM_007447	Ang1	11727	Mus musculus angiogenin, ribonuclease A family, member 1 (Ang1), mRNA [NM_007447]	1894
A_51_P387348	NM_009630	Adora2a	11540	Mus musculus adenosine A2a receptor (Adora2a), mRNA [NM_009630]	1893
A_51_P181451	NM_007572	C1qa	12259	Mus musculus complement component 1, q subcomponent, alpha polypeptide (C1qa), mRNA [NM_007572]	1893
A_51_P518698	AK011534	Bmpr2	12168	Mus musculus 10 days embryo whole body cDNA, RIKEN full-length enriched library, clone:2610024H22 product:unclassifiable, full insert sequence. [AK011534]	1893
A_51_P384831	NM_134164	Syt12	171180	Mus musculus synaptotagmin XII (Syt12), mRNA [NM_134164]	1893
A_52_P174775	NM_009068	Ripk1	19766	Mus musculus receptor (TNFRSF)-interacting serine-threonine kinase 1 (Ripk1), mRNA [NM_009068]	1892
A_51_P301998	NM_018881	Fmo2	55990	Mus musculus flavin containing monooxygenase 2 (Fmo2), mRNA [NM_018881]	1891
A_51_P227353	NM_170597	Creg2	263764	Mus musculus cellular repressor of E1A-stimulated genes 2 (Creg2), mRNA [NM_170597]	1891
A_52_P353698	NM_011999	Clec4a2	26888	Mus musculus C-type lectin domain family 4, member a2 (Clec4a2), mRNA [NM_011999]	1890
A_51_P503625	NM_010356	Gsta3	14859	Mus musculus glutathione S-transferase, alpha 3 (Gsta3), transcript variant 2, mRNA [NM_010356]	1890
A_51_P445912	AK009882	2310047K21Rik	71928	Mus musculus adult male tongue cDNA, RIKEN full-length enriched library, clone:2310047K21 product:unclassifiable, full insert sequence [AK009882]	1889
A_52_P521054	NM_011459	Serpinb8	20725	Mus musculus serine (or cysteine) peptdiase inhibitor, clade B, member 8 (Serpinb8), mRNA [NM_011459]	1888
A_52_P197826	NM_010397	H2-T22	15039	Mus musculus histocompatibility 2, T region locus 22 (H2-T22), mRNA [NM_010397]	1888
A_51_P416660	NM_172587	Cdc14b	218294	Mus musculus CDC14 cell division cycle 14 homolog B (S. cerevisiae) (Cdc14b), mRNA [NM_172587]	1887
A_51_P445726	NM_011095	Lilrb3	18733	Mus musculus leukocyte immunoglobulin-like receptor, subfamily B (with TM and ITIM domains), member 3 (Lilrb3), mRNA [NM_011095]	1887
A_52_P456750	NM_177583	Aph1b	208117	Mus musculus anterior pharynx defective 1b homolog (C. elegans) (Aph1b), mRNA [NM_177583]	1887
A_52_P494126	NM_177561	Usp46	69727	Mus musculus ubiquitin specific peptidase 46 (Usp46), mRNA [NM_177561]	1887
A_52_P648424	NM_010890	Nedd4	17999	Mus musculus neural precursor cell expressed, developmentally down-regulted gene 4 (Nedd4), mRNA [NM_010890]	1887
A_52_P618693	NM_011336	Ccl27	20301	Mus musculus chemokine (C-C motif) ligand 27 (Ccl27), transcript variant 1, mRNA [NM_011336]	1886
A_52_P629821	NM_178795	Hisppd2a	327655	Mus musculus histidine acid phosphatase domain containing 2A (Hisppd2a), mRNA [NM_178795]	1886
A_51_P414548	NM_007611	Casp7	12369	Mus musculus caspase 7 (Casp7), mRNA [NM_007611]	1886
A_51_P281255	NM_016777	Nasp	50927	Mus musculus nuclear autoantigenic sperm protein (histone-binding) (Nasp), transcript variant 2, mRNA [NM_016777]	1886
A_51_P162162	NM_009349	Inmt	21743	Mus musculus indolethylamine N-methyltransferase (Inmt), mRNA [NM_009349]	1886
A_51_P487718	NM_010093	E2f3	13557	Mus musculus E2F transcription factor 3 (E2f3), mRNA [NM_010093]	1886
A_52_P253102	NM_001080944	Atp8b4	NA	Mus musculus ATPase, class I, type 8B, member 4 (Atp8b4), mRNA [NM_001080944]	1885
A_52_P403443	NM_001083587	Tns3	NA	Mus musculus tensin 3 (Tns3), mRNA [NM_001083587]	1885
A_51_P364632	NM_011893	Sh3bp2	24055	Mus musculus SH3-domain binding protein 2 (Sh3bp2), mRNA [NM_011893]	1883
A_52_P398941	AK035860	Pde4d	238871	Mus musculus 16 days neonate cerebellum cDNA, RIKEN full-length enriched library, clone:9630011N22 product:hypothetical Proline-rich region profile containing protein, full insert sequence. [AK035860]	1883
A_51_P282799	NM_008884	Pml	18854	Mus musculus promyelocytic leukemia (Pml), transcript variant 1, mRNA [NM_008884]	1882
A_52_P116372	NM_133819	Ppp1r15b	108954	Mus musculus protein phosphatase 1, regulatory (inhibitor) subunit 15b (Ppp1r15b), mRNA [NM_133819]	1882
A_52_P519865	NM_172723	Centa1	231821	Mus musculus centaurin, alpha 1 (Centa1), mRNA [NM_172723]	1882
A_52_P188099	AK033507	Gne	50798	Mus musculus adult male colon cDNA, RIKEN full-length enriched library, clone:9030414E18 product:UDP-N-acetylglucosamine-2-epimerase [AK033507]	1882
A_52_P500027	NM_017373	Nfil3	18030	Mus musculus nuclear factor, interleukin 3, regulated (Nfil3), mRNA [NM_017373]	1882
A_51_P200667	NM_053155	Clmn	94040	Mus musculus calmin (Clmn), transcript variant 1, mRNA [NM_053155]	1881
A_51_P465148	NM_007798	Ctsb	13030	Mus musculus cathepsin B (Ctsb), mRNA [NM_007798]	1881
A_51_P425680	NM_019826	Ivd	56357	Mus musculus isovaleryl coenzyme A dehydrogenase (Ivd), mRNA [NM_019826]	1879
A_51_P249989	NM_145133	T2bp	211550	Mus musculus Traf2 binding protein (T2bp), mRNA [NM_145133]	1879
A_52_P302395	NM_172827	Lnpep	240028	Mus musculus leucyl/cystinyl aminopeptidase (Lnpep), mRNA [NM_172827]	1879
A_52_P594756	NM_023048	Asb4	65255	Mus musculus ankyrin repeat and SOCS box-containing protein 4 (Asb4), mRNA [NM_023048]	1879
A_51_P100327	NM_013683	Tap1	21354	Mus musculus transporter 1, ATP-binding cassette, sub-family B (MDR/TAP) (Tap1), mRNA [NM_013683]	1879
A_51_P264634	AK082675	C230082I21Rik	99105	Mus musculus 0 day neonate cerebellum cDNA, RIKEN full-length enriched library, clone:C230082I21 product:hypothetical protein, full insert sequence. [AK082675]	1878
A_52_P126162	NM_019880	Mtch1	56462	Mus musculus mitochondrial carrier homolog 1 (C. elegans) (Mtch1), mRNA [NM_019880]	1878
A_51_P215475	NM_029928	Ptprb	19263	Mus musculus protein tyrosine phosphatase, receptor type, B (Ptprb), mRNA [NM_029928]	1878
A_52_P107290	AK147855	Auh	11992	Mus musculus melanocyte cDNA, RIKEN full-length enriched library, clone:G270069K09 product:AU RNA binding protein [AK147855]	1878
A_51_P213641	NM_027915	Ap2b1	71770	Mus musculus adaptor-related protein complex 2, beta 1 subunit (Ap2b1), transcript variant 2, mRNA [NM_027915]	1877
A_51_P237383	NM_021472	Rnase4	58809	Mus musculus ribonuclease, RNase A family 4 (Rnase4), transcript variant 1, mRNA [NM_021472]	1877
A_51_P501858	NM_148927	Plekha4	69217	Mus musculus pleckstrin homology domain containing, family A (phosphoinositide binding specific) member 4 (Plekha4), mRNA [NM_148927]	1877
A_51_P488953	NM_007767	Pcdha6	353237	Mus musculus protocadherin alpha 6 (Pcdha6), mRNA [NM_007767]	1877
A_51_P220813	NM_010315	Gng2	14702	Mus musculus guanine nucleotide binding protein (G protein), gamma 2 subunit (Gng2), transcript variant 1, mRNA [NM_010315]	1876
A_52_P583031	NM_033474	Arvcf	11877	Mus musculus armadillo repeat gene deleted in velo-cardio-facial syndrome (Arvcf), mRNA [NM_033474]	1876
A_51_P511511	XM_358897	Stk33	117229	PREDICTED: Mus musculus serine [XM_358897]	1875
A_51_P469433	NM_011659	Tnfrsf4	22163	Mus musculus tumor necrosis factor receptor superfamily, member 4 (Tnfrsf4), mRNA [NM_011659]	1875
A_51_P196605	NM_026880	Pink1	68943	Mus musculus PTEN induced putative kinase 1 (Pink1), mRNA [NM_026880]	1874
A_51_P422685	NM_177086	Zmat4	320158	Mus musculus zinc finger, matrin type 4 (Zmat4), mRNA [NM_177086]	1874
A_51_P409173	NM_008492	Ldhb	16832	Mus musculus lactate dehydrogenase B (Ldhb), mRNA [NM_008492]	1873
A_51_P174723	NM_019388	Cd86	12524	Mus musculus CD86 antigen (Cd86), mRNA [NM_019388]	1873
A_51_P445728	NM_011095	Lilrb3	18733	Mus musculus leukocyte immunoglobulin-like receptor, subfamily B (with TM and ITIM domains), member 3 (Lilrb3), mRNA [NM_011095]	1873
A_52_P891818	AK047526	AK047526	NA	Mus musculus 10 days neonate cerebellum cDNA, RIKEN full-length enriched library, clone:B930083E23 product:weakly similar to H-2 class I histocompatibility antigen T15 (fragment) [Mus musculus], full insert sequence. [AK047526]	1872
A_51_P164014	NM_173762	Cenpe	229841	Mus musculus centromere protein E (Cenpe), mRNA [NM_173762]	1871
A_51_P211732	NM_008977	Ptpn2	19255	Mus musculus protein tyrosine phosphatase, non-receptor type 2 (Ptpn2), mRNA [NM_008977]	1871
A_51_P155977	NM_025809	Clec14a	66864	Mus musculus C-type lectin domain family 14, member a (Clec14a), mRNA [NM_025809]	1871
A_51_P445841	NM_145470	Depdc6	97998	Mus musculus DEP domain containing 6 (Depdc6), transcript variant 1, mRNA [NM_145470]	1870
A_51_P488730	NM_175480	Zfp612	234725	Mus musculus zinc finger protein 612 (Zfp612), mRNA [NM_175480]	1870
A_51_P222280	NM_019777	Ikbke	56489	Mus musculus inhibitor of kappaB kinase epsilon (Ikbke), mRNA [NM_019777]	1870
A_51_P268529	NM_144942	Csad	NA	Mus musculus cysteine sulfinic acid decarboxylase (Csad), mRNA [NM_144942]	1870
A_51_P300506	NM_183405	Cox6b2	333182	Mus musculus cytochrome c oxidase subunit VIb polypeptide 2 (Cox6b2), mRNA [NM_183405]	1870
A_52_P255494	AK049750	Sec22c	NA	Mus musculus 12 days embryo spinal cord cDNA, RIKEN full-length enriched library, clone:C530046H07 product:unclassifiable, full insert sequence [AK049750]	1869
A_51_P117752	NM_009714	Asgr1	11889	Mus musculus asialoglycoprotein receptor 1 (Asgr1), mRNA [NM_009714]	1869
A_51_P507346	NM_001003915	Slc5a12	241612	Mus musculus solute carrier family 5 (sodium/glucose cotransporter), member 12 (Slc5a12), mRNA [NM_001003915]	1869
A_51_P129491	NM_023134	Sftpa1	20387	Mus musculus surfactant associated protein A1 (Sftpa1), mRNA [NM_023134]	1868
A_52_P38317	AK046153	Nat5	67877	Mus musculus adult male corpora quadrigemina cDNA, RIKEN full-length enriched library, clone:B230345H17 product:unclassifiable, full insert sequence [AK046153]	1868
A_51_P178585	NM_016775	Dnajc5	13002	Mus musculus DnaJ (Hsp40) homolog, subfamily C, member 5 (Dnajc5), mRNA [NM_016775]	1868
A_52_P131367	NM_028864	Zc3hav1	78781	Mus musculus zinc finger CCCH type, antiviral 1 (Zc3hav1), mRNA [NM_028864]	1867
A_52_P604629	NM_153287	Axud1	215418	Mus musculus AXIN1 up-regulated 1 (Axud1), mRNA [NM_153287]	1867
A_51_P270184	NM_025811	Nhlrc2	66866	Mus musculus NHL repeat containing 2 (Nhlrc2), mRNA [NM_025811]	1867
A_51_P432504	NM_024229	Pcyt2	68671	Mus musculus phosphate cytidylyltransferase 2, ethanolamine (Pcyt2), mRNA [NM_024229]	1867
A_52_P367760	NM_138304	Calml4	75600	Mus musculus calmodulin-like 4 (Calml4), mRNA [NM_138304]	1866
A_51_P387528	AK019664	Ak7	78801	Mus musculus adult male testis cDNA, RIKEN full-length enriched library, clone:4930502N02 product:hypothetical Adenylate kinase/Glutamic acid-rich region containing protein, full insert sequence. [AK019664]	1864
A_52_P632669	NM_138661	Pcdha9	353237	Mus musculus protocadherin alpha 9 (Pcdha9), mRNA [NM_138661]	1863
A_52_P153929	NM_178309	Brip1	237911	Mus musculus BRCA1 interacting protein C-terminal helicase 1 (Brip1), mRNA [NM_178309]	1862
A_52_P176013	NM_008394	Isgf3g	16391	Mus musculus interferon dependent positive acting transcription factor 3 gamma (Isgf3g), mRNA [NM_008394]	1862
A_52_P185054	AK004111	1110035H17Rik	68686	Mus musculus 18-day embryo whole body cDNA, RIKEN full-length enriched library, clone:1110035H17 product:hypothetical protein, full insert sequence. [AK004111]	1862
A_52_P59908	AK087170	E030031F02Rik	652925	Mus musculus 0 day neonate lung cDNA, RIKEN full-length enriched library, clone:E030031F02 product:unclassifiable, full insert sequence. [AK087170]	1862
A_52_P646602	NM_027815	9030624J02Rik	71517	Mus musculus RIKEN cDNA 9030624J02 gene (9030624J02Rik), mRNA [NM_027815]	1861
A_51_P220512	NM_029851	Dync2h1	110350	Mus musculus dynein cytoplasmic 2 heavy chain 1 (Dync2h1), mRNA [NM_029851]	1860
A_51_P221428	NM_028763	Cbx6	494448	Mus musculus chromobox homolog 6 (Cbx6), mRNA [NM_028763]	1860
A_52_P212756	NM_172843	Tor1aip2	240832	Mus musculus torsin A interacting protein 2 (Tor1aip2), mRNA [NM_172843]	1860
A_51_P315904	NM_011817	Gadd45g	23882	Mus musculus growth arrest and DNA-damage-inducible 45 gamma (Gadd45g), mRNA [NM_011817]	1860
A_51_P326499	NM_007691	Chek1	12649	Mus musculus checkpoint kinase 1 homolog (S. pombe) (Chek1), mRNA [NM_007691]	1860
A_51_P277006	NM_175140	Chst8	68947	Mus musculus carbohydrate (N-acetylgalactosamine 4-0) sulfotransferase 8 (Chst8), mRNA [NM_175140]	1859
A_51_P123134	NM_146235	Ercc6l	236930	Mus musculus excision repair cross-complementing rodent repair deficiency complementation group 6 - like (Ercc6l), mRNA [NM_146235]	1859
A_52_P381303	NM_178856	4833427B12Rik	272551	Mus musculus RIKEN cDNA 4833427B12 gene (4833427B12Rik), mRNA [NM_178856]	1859
A_51_P239386	NM_133485	Ppp1r14c	76142	Mus musculus protein phosphatase 1, regulatory (inhibitor) subunit 14c (Ppp1r14c), mRNA [NM_133485]	1858
A_52_P214966	NM_177730	Impad1	242291	Mus musculus inositol monophosphatase domain containing 1 (Impad1), mRNA [NM_177730]	1858
A_52_P664044	CN524910	CN524910	NA	UI-M-GH0-chb-i-17-0-UI.r1 NIH_BMAP_GH0 Mus musculus cDNA clone IMAGE:30533104 5', mRNA sequence [CN524910]	1858
A_51_P297579	NM_008102	Gch1	14528	Mus musculus GTP cyclohydrolase 1 (Gch1), mRNA [NM_008102]	1858
A_51_P446469	NM_010071	Dok2	13449	Mus musculus docking protein 2 (Dok2), mRNA [NM_010071]	1858
A_52_P26626	NM_001033980	1700120B06Rik	436062	Mus musculus RIKEN cDNA 1700120B06 gene (1700120B06Rik), mRNA [NM_001033980]	1858
A_51_P377579	NM_026601	Hyi	68180	Mus musculus hydroxypyruvate isomerase homolog (E. coli) (Hyi), mRNA [NM_026601]	1857
A_51_P437559	NM_011589	Timeless	21853	Mus musculus timeless homolog (Drosophila) (Timeless), mRNA [NM_011589]	1857
A_51_P480233	NM_026393	Nmral1	67824	Mus musculus NmrA-like family domain containing 1 (Nmral1), mRNA [NM_026393]	1857
A_51_P509551	NM_018733	Scn1a	20265	Mus musculus sodium channel, voltage-gated, type I, alpha (Scn1a), mRNA [NM_018733]	1857
A_52_P613769	NM_007697	Chl1	12661	Mus musculus cell adhesion molecule with homology to L1CAM (Chl1), mRNA [NM_007697]	1856
A_52_P110877	NM_001083925	Oas1b	NA	Mus musculus 2'-5' oligoadenylate synthetase 1B (Oas1b), mRNA [NM_001083925]	1856
A_51_P168613	NM_001004363	Nuak1	77976	Mus musculus NUAK family, SNF1-like kinase, 1 (Nuak1), mRNA [NM_001004363]	1855
A_51_P434127	NM_023053	Twsg1	65960	Mus musculus twisted gastrulation homolog 1 (Drosophila) (Twsg1), mRNA [NM_023053]	1855
A_51_P405476	NM_010185	Fcer1g	14127	Mus musculus Fc receptor, IgE, high affinity I, gamma polypeptide (Fcer1g), mRNA [NM_010185]	1855
A_52_P18559	BC019206	Sbno2	216161	Mus musculus strawberry notch homolog 2 (Drosophila), mRNA (cDNA clone IMAGE:5052084), with apparent retained intron. [BC019206]	1854
A_52_P525348	ENSMUST00000094405	ENSMUST00000094405	NA	serum amyloid A, pseudogene [Source:MarkerSymbol;Acc:MGI:108518] [ENSMUST00000094405]	1854
A_51_P462299	NM_181732	2610208M17Rik	108909	Mus musculus RIKEN cDNA 2610208M17 gene (2610208M17Rik), mRNA [NM_181732]	1854
A_51_P503654	NM_178577	BC010787	235043	Mus musculus cDNA sequence BC010787 (BC010787), mRNA [NM_178577]	1854
A_52_P46688	AK089297	AK089297	NA	Mus musculus B6-derived CD11 +ve dendritic cells cDNA, RIKEN full-length enriched library, clone:F730002H19 product:glycoprotein (transmembrane) nmb, full insert sequence. [AK089297]	1854
A_51_P269634	NM_178733	Zfp14	243906	Mus musculus zinc finger protein 14 (Zfp14), transcript variant 2, mRNA [NM_178733]	1853
A_52_P667287	NM_172856	Lass6	241447	Mus musculus longevity assurance homolog 6 (S. cerevisiae) (Lass6), mRNA [NM_172856]	1853
A_51_P485400	AK005675	1700006H03Rik	74174	Mus musculus adult male testis cDNA, RIKEN full-length enriched library, clone:1700006H03 product:hypothetical protein, full insert sequence. [AK005675]	1853
A_52_P537852	NM_024203	4932442K08Rik	67544	Mus musculus RIKEN cDNA 4932442K08 gene (4932442K08Rik), mRNA [NM_024203]	1853
A_51_P410703	NM_133351	Prss8	76560	Mus musculus protease, serine, 8 (prostasin) (Prss8), mRNA [NM_133351]	1852
A_52_P258617	NM_008533	Cd180	17079	Mus musculus CD180 antigen (Cd180), mRNA [NM_008533]	1852
A_52_P380895	NM_010161	Evi2a	14017	Mus musculus ecotropic viral integration site 2a (Evi2a), transcript variant 2, mRNA [NM_010161]	1851
A_51_P460143	NM_015750	Neu2	23956	Mus musculus neuraminidase 2 (Neu2), mRNA [NM_015750]	1851
A_51_P366061	NM_007984	Fscn1	14086	Mus musculus fascin homolog 1, actin bundling protein (Strongylocentrotus purpuratus) (Fscn1), mRNA [NM_007984]	1851
A_51_P153132	NM_134110	Kcne2	246133	Mus musculus potassium voltage-gated channel, Isk-related subfamily, gene 2 (Kcne2), mRNA [NM_134110]	1849
A_52_P244682	NM_145509	5430435G22Rik	226421	Mus musculus RIKEN cDNA 5430435G22 gene (5430435G22Rik), mRNA [NM_145509]	1848
A_51_P207693	NM_172737	D430041B17Rik	232813	Mus musculus RIKEN cDNA D430041B17 gene (D430041B17Rik), mRNA [NM_172737]	1848
A_51_P421294	NM_008132	Glrp1	14659	Mus musculus glutamine repeat protein 1 (Glrp1), mRNA [NM_008132]	1848
A_52_P470586	ENSMUST00000037336	ENSMUST00000037336	NA	PREDICTED: Mus musculus similar to nuclear autoantigenic sperm protein isoform 3 (LOC675992), mRNA [XR_004859]	1848
A_52_P1162797	AK003932	Nipa1	233280	Mus musculus 18-day embryo whole body cDNA, RIKEN full-length enriched library, clone:1110027G09 product:unclassifiable, full insert sequence [AK003932]	1847
A_52_P481279	NM_001033460	Gm1060	381738	Mus musculus gene model 1060, (NCBI) (Gm1060), mRNA [NM_001033460]	1847
A_52_P490263	NM_013819	H2-M3	14991	Mus musculus histocompatibility 2, M region locus 3 (H2-M3), mRNA [NM_013819]	1847
A_51_P427383	BC031151	Samd9l	209086	Mus musculus sterile alpha motif domain containing 9-like, mRNA (cDNA clone IMAGE:4976128), partial cds. [BC031151]	1846
A_51_P494597	AK137465	BC013712	230787	Mus musculus adult male bone cDNA, RIKEN full-length enriched library, clone:9830006A17 product:similar to ICB-1 [Homo sapiens], full insert sequence [AK137465]	1846
A_52_P183181	NM_001038587	Adar	56417	Mus musculus adenosine deaminase, RNA-specific (Adar), transcript variant 1, mRNA [NM_001038587]	1846
A_52_P290799	NM_022320	Gpr35	64095	Mus musculus G protein-coupled receptor 35 (Gpr35), mRNA [NM_022320]	1845
A_52_P962414	AK004424	1110069O07Rik	71798	Mus musculus 18-day embryo whole body cDNA, RIKEN full-length enriched library, clone:1110069O07 product:unclassifiable, full insert sequence [AK004424]	1845
A_52_P408025	AK165186	Mpped2	77015	Mus musculus 12 days embryo whole body cDNA, RIKEN full-length enriched library, clone:E970015H02 product:hypothetical Metallophosphoesterase containing protein, full insert sequence. [AK165186]	1845
A_52_P631547	NM_001081106	Cytl1	231162	Mus musculus cytokine like 1 (Cytl1), mRNA [NM_001081106]	1844
A_52_P198019	NM_027376	Fuz	70300	Mus musculus fuzzy homolog (Drosophila) (Fuz), mRNA [NM_027376]	1844
A_51_P224263	NM_134052	Adi1	104923	Mus musculus acireductone dioxygenase 1 (Adi1), mRNA [NM_134052]	1843
A_51_P503433	NM_080555	Ppap2b	67916	Mus musculus phosphatidic acid phosphatase type 2B (Ppap2b), mRNA [NM_080555]	1842
A_52_P266132	NM_008013	Fgl2	14190	Mus musculus fibrinogen-like protein 2 (Fgl2), mRNA [NM_008013]	1842
A_52_P502684	NM_007999	Fen1	14156	Mus musculus flap structure specific endonuclease 1 (Fen1), mRNA [NM_007999]	1842
A_51_P221014	NM_010581	Cd47	16423	Mus musculus CD47 antigen (Rh-related antigen, integrin-associated signal transducer) (Cd47), mRNA [NM_010581]	1841
A_51_P127615	NM_009193	Slbp	20492	Mus musculus stem-loop binding protein (Slbp), mRNA [NM_009193]	1841
A_52_P145975	AK140743	Dync1li2	234663	Mus musculus 16 days embryo head cDNA, RIKEN full-length enriched library, clone:C130001C04 product:Dynein light intermediate chain 2, cytosolic (LIC53/55) (LIC-2) homolog [Homo sapiens], full insert sequence. [AK140743]	1839
A_51_P355267	NM_011852	Oas1g	23960	Mus musculus 2'-5' oligoadenylate synthetase 1G (Oas1g), mRNA [NM_011852]	1839
A_51_P137322	NM_031161	Cck	12424	Mus musculus cholecystokinin (Cck), mRNA [NM_031161]	1839
A_51_P447894	NM_177911	Tgm4	331046	Mus musculus transglutaminase 4 (prostate) (Tgm4), mRNA [NM_177911]	1838
A_52_P408133	NM_173413	Rab8b	235442	Mus musculus RAB8B, member RAS oncogene family (Rab8b), mRNA [NM_173413]	1838
A_51_P368696	NM_009684	Apaf1	11783	Mus musculus apoptotic peptidase activating factor 1 (Apaf1), transcript variant 2, mRNA [NM_009684]	1838
A_51_P185332	AK147270	1700020I14Rik	66602	Mus musculus cDNA, RIKEN full-length enriched library, clone:M5C1004K09 product:RIKEN cDNA 1700020I14 gene, full insert sequence [AK147270]	1838
A_52_P596086	NM_028014	2310067B10Rik	71947	Mus musculus RIKEN cDNA 2310067B10 gene (2310067B10Rik), mRNA [NM_028014]	1837
A_51_P202596	NM_172628	Sh3tc2	225608	Mus musculus SH3 domain and tetratricopeptide repeats 2 (Sh3tc2), mRNA [NM_172628]	1837
A_51_P306608	NM_029248	Josd3	75316	Mus musculus Josephin domain containing 3 (Josd3), transcript variant 2, mRNA [NM_029248]	1837
A_51_P422893	NM_029398	Tmem14a	75712	Mus musculus transmembrane protein 14A (Tmem14a), mRNA [NM_029398]	1836
A_51_P253732	NM_134437	Il17rd	NA	Mus musculus interleukin 17 receptor D (Il17rd), mRNA [NM_134437]	1836
A_51_P436669	Y19186	Pclo	26875	Mus musculus mRNA for aczonin, short spliced variant (acz gene). [Y19186]	1835
A_52_P529051	AK049403	AK049403	NA	Mus musculus 7 days embryo whole body cDNA, RIKEN full-length enriched library, clone:C430003P11 product:protein tyrosine phosphatase, receptor-type, M, full insert sequence. [AK049403]	1835
A_52_P356313	ENSMUST00000094652	ENSMUST00000094652	NA	START domain containing 9 [Source:MarkerSymbol;Acc:MGI:3045258] [ENSMUST00000094652]	1834
A_51_P263965	NM_010442	Hmox1	15368	Mus musculus heme oxygenase (decycling) 1 (Hmox1), mRNA [NM_010442]	1834
A_51_P138510	NM_010371	Gzmc	14940	Mus musculus granzyme C (Gzmc), mRNA [NM_010371]	1833
A_51_P387235	NM_021524	Pbef1	59027	Mus musculus pre-B-cell colony-enhancing factor 1 (Pbef1), mRNA [NM_021524]	1833
A_51_P131408	NM_013749	Tnfrsf12a	27279	Mus musculus tumor necrosis factor receptor superfamily, member 12a (Tnfrsf12a), mRNA [NM_013749]	1832
A_51_P308844	NM_153529	Nrn1	68404	Mus musculus neuritin 1 (Nrn1), mRNA [NM_153529]	1832
A_52_P434779	NM_027725	4930563E19Rik	71227	Mus musculus RIKEN cDNA 4930563E19 gene (4930563E19Rik), mRNA [NM_027725]	1832
A_51_P316311	XM_129443	Ppfia4	68507	PREDICTED: Mus musculus protein tyrosine phosphatase, receptor type, f polypeptide (PTPRF), interacting protein (liprin), alpha 4, transcript variant 1 (Ppfia4), mRNA [XM_129443]	1831
A_52_P267843	NM_199311	Clec4a1	269799	Mus musculus C-type lectin domain family 4, member a1 (Clec4a1), mRNA [NM_199311]	1831
A_52_P549827	NM_019946	Mgst1	56615	Mus musculus microsomal glutathione S-transferase 1 (Mgst1), mRNA [NM_019946]	1831
A_51_P293688	NM_026405	Rab32	67844	Mus musculus RAB32, member RAS oncogene family (Rab32), mRNA [NM_026405]	1830
A_52_P263518	NM_010315	Gng2	14702	Mus musculus guanine nucleotide binding protein (G protein), gamma 2 subunit (Gng2), transcript variant 1, mRNA [NM_010315]	1830
A_52_P6328	NM_021524	Pbef1	59027	Mus musculus pre-B-cell colony-enhancing factor 1 (Pbef1), mRNA [NM_021524]	1829
A_52_P27117	ENSMUST00000102614	Eif2c4	NA	eukaryotic translation initiation factor 2C, 4 [Source:MarkerSymbol;Acc:MGI:1924100] [ENSMUST00000102614]	1829
A_51_P195808	NM_027429	Cenpl	70454	Mus musculus centromere protein L (Cenpl), mRNA [NM_027429]	1829
A_51_P189451	ENSMUST00000075706	Klrk1	NA	killer cell lectin-like receptor subfamily K, member 1 [Source:MarkerSymbol;Acc:MGI:1196250] [ENSMUST00000075706]	1828
A_51_P272023	NM_025786	Rnf186	66825	Mus musculus ring finger protein 186 (Rnf186), mRNA [NM_025786]	1828
A_52_P1027808	AK046698	B430316J06Rik	402749	Mus musculus 4 days neonate male adipose cDNA, RIKEN full-length enriched library, clone:B430316J06 product:unclassifiable, full insert sequence [AK046698]	1827
A_52_P330524	NM_207282	B930011P16Rik	403186	Mus musculus RIKEN cDNA B930011P16 gene (B930011P16Rik), mRNA [NM_207282]	1827
A_51_P333111	NM_009676	Aox1	11761	Mus musculus aldehyde oxidase 1 (Aox1), mRNA [NM_009676]	1827
A_52_P336345	AK083002	C530030K21Rik	320583	Mus musculus 12 days embryo spinal cord cDNA, RIKEN full-length enriched library, clone:C530030K21 product:unclassifiable, full insert sequence. [AK083002]	1826
A_52_P307961	NM_147219	Abca5	NA	Mus musculus ATP-binding cassette, sub-family A (ABC1), member 5 (Abca5), mRNA [NM_147219]	1825
A_51_P327511	NM_008013	Fgl2	14190	Mus musculus fibrinogen-like protein 2 (Fgl2), mRNA [NM_008013]	1825
A_51_P420547	NM_172621	Clic5	224796	Mus musculus chloride intracellular channel 5 (Clic5), mRNA [NM_172621]	1824
A_52_P171178	NM_029212	4930535E21Rik	382077	Mus musculus RIKEN cDNA 4930535E21 gene (4930535E21Rik), mRNA [NM_029212]	1824
A_51_P302977	AB026045	Ms4a4c	64380	Mus musculus mRNA for MS4A9, complete cds. [AB026045]	1823
A_51_P366811	NM_007470	Apod	11815	Mus musculus apolipoprotein D (Apod), mRNA [NM_007470]	1823
A_52_P299903	NM_008449	Kif5c	16574	Mus musculus kinesin family member 5C (Kif5c), mRNA [NM_008449]	1823
A_51_P401263	NM_177752	Eme1	268465	Mus musculus essential meiotic endonuclease 1 homolog 1 (S. pombe) (Eme1), mRNA [NM_177752]	1823
A_51_P405496	NM_133241	Mlc1	170790	Mus musculus megalencephalic leukoencephalopathy with subcortical cysts 1 homolog (human) (Mlc1), mRNA [NM_133241]	1823
A_51_P348334	NM_011144	Ppara	19013	Mus musculus peroxisome proliferator activated receptor alpha (Ppara), mRNA [NM_011144]	1822
A_52_P641684	AK173173	Nfia	18027	Mus musculus mRNA for mKIAA1439 protein [AK173173]	1822
A_51_P378381	AK017076	4933436C20Rik	71296	Mus musculus adult male testis cDNA, RIKEN full-length enriched library, clone:4933436C20 product:hypothetical protein, full insert sequence. [AK017076]	1821
A_51_P369381	AK003902	1110021L09Rik	76306	Mus musculus 18-day embryo whole body cDNA, RIKEN full-length enriched library, clone:1110021L09 product:hypothetical (Pro)aerolysin, pore-forming lobe structure containing protein, full insert sequence. [AK003902]	1821
A_51_P367310	NM_028083	Chaf1b	110749	Mus musculus chromatin assembly factor 1, subunit B (p60) (Chaf1b), mRNA [NM_028083]	1821
A_51_P459465	AK083260	C330002I19Rik	77480	Mus musculus adult male hippocampus cDNA, RIKEN full-length enriched library, clone:C630031M24 product:KIDINS220 homolog [Rattus norvegicus], full insert sequence. [AK083260]	1820
A_52_P368167	NM_028372	2900024O10Rik	72852	Mus musculus RIKEN cDNA 2900024O10 gene (2900024O10Rik), mRNA [NM_028372]	1820
A_52_P582374	NM_178825	Epsti1	108670	Mus musculus epithelial stromal interaction 1 (breast) (Epsti1), transcript variant b, mRNA [NM_178825]	1820
A_51_P453909	NM_007817	Cyp2f2	13107	Mus musculus cytochrome P450, family 2, subfamily f, polypeptide 2 (Cyp2f2), mRNA [NM_007817]	1820
A_52_P472465	NM_175683	Dclre1c	227525	Mus musculus DNA cross-link repair 1C, PSO2 homolog (S. cerevisiae) (Dclre1c), transcript variant 2, mRNA [NM_175683]	1819
A_51_P259876	NM_001081039	Dock9	105445	Mus musculus dedicator of cytokinesis 9 (Dock9), mRNA [NM_001081039]	1819
A_51_P497402	NM_183091	Nfkbil2	72749	Mus musculus nuclear factor of kappa light polypeptide gene enhancer in B-cells inhibitor-like 2 (Nfkbil2), mRNA [NM_183091]	1818
A_52_P173442	AK030181	4933413A10Rik	243220	Mus musculus adult male testis cDNA, RIKEN full-length enriched library, clone:4933413A10 product:hypothetical Sulfotransferase containing protein, full insert sequence [AK030181]	1818
A_51_P174081	NM_146073	Zdhhc14	224454	Mus musculus zinc finger, DHHC domain containing 14 (Zdhhc14), mRNA [NM_146073]	1817
A_51_P478303	NM_010006	Cyp2d9	13105	Mus musculus cytochrome P450, family 2, subfamily d, polypeptide 9 (Cyp2d9), mRNA [NM_010006]	1817
A_51_P265026	NM_010872	Naip2	17948	Mus musculus NLR family, apoptosis inhibitory protein 2 (Naip2), mRNA [NM_010872]	1816
A_51_P334532	AK013487	2900006A17Rik	72913	Mus musculus adult male hippocampus cDNA, RIKEN full-length enriched library, clone:2900006A17 product:unclassifiable, full insert sequence. [AK013487]	1816
A_51_P408649	NM_145463	Tmem46	219134	Mus musculus transmembrane protein 46 (Tmem46), mRNA [NM_145463]	1815
A_52_P571661	NM_025811	Nhlrc2	66866	Mus musculus NHL repeat containing 2 (Nhlrc2), mRNA [NM_025811]	1815
A_52_P684830	NM_009318	Tapbp	21356	Mus musculus TAP binding protein (Tapbp), transcript variant 2, mRNA [NM_009318]	1815
A_51_P299896	NM_011329	Ccl1	20290	Mus musculus chemokine (C-C motif) ligand 1 (Ccl1), mRNA [NM_011329]	1815
A_51_P130666	NM_134079	Adk	11534	Mus musculus adenosine kinase (Adk), mRNA [NM_134079]	1814
A_51_P241715	NM_175672	4930579C12Rik	319213	Mus musculus RIKEN cDNA 4930579C12 gene (4930579C12Rik), mRNA [NM_175672]	1814
A_51_P290065	NM_008083	Gap43	14432	Mus musculus growth associated protein 43 (Gap43), mRNA [NM_008083]	1814
A_51_P170823	NM_019867	Ngef	53972	Mus musculus neuronal guanine nucleotide exchange factor (Ngef), mRNA [NM_019867]	1814
A_51_P184936	NM_021394	Zbp1	58203	Mus musculus Z-DNA binding protein 1 (Zbp1), mRNA [NM_021394]	1813
A_52_P700056	NM_001081957	OTTMUSG00000000971	100034251	Mus musculus predicted gene, OTTMUSG00000000971 (OTTMUSG00000000971), mRNA [NM_001081957]	1813
A_51_P193743	AK084199	Nlrc3	268857	Mus musculus 12 days embryo eyeball cDNA, RIKEN full-length enriched library, clone:D230007K08 product:hypothetical Leucine rich repeat, ribonuclease inhibitor type containing protein, full insert sequence. [AK084199]	1813
A_51_P416521	NM_172051	Tmcc3	319880	Mus musculus transmembrane and coiled coil domains 3 (Tmcc3), mRNA [NM_172051]	1812
A_52_P140049	NM_178899	AI987662	101202	Mus musculus expressed sequence AI987662 (AI987662), mRNA [NM_178899]	1812
A_52_P763332	AK036293	AK036293	NA	Mus musculus 16 days neonate cerebellum cDNA, RIKEN full-length enriched library, clone:9630054E03 product:unclassifiable, full insert sequence. [AK036293]	1812
A_51_P442933	NM_177275	Amigo3	320844	Mus musculus adhesion molecule with Ig like domain 3 (Amigo3), mRNA [NM_177275]	1812
A_52_P185343	AK011851	Gna13	14674	Mus musculus 10 days embryo whole body cDNA, RIKEN full-length enriched library, clone:2610200H14 product:guanine nucleotide binding protein, alpha 13, full insert sequence. [AK011851]	1812
A_51_P412225	NM_172443	Tbc1d16	207592	Mus musculus TBC1 domain family, member 16 (Tbc1d16), mRNA [NM_172443]	1811
A_51_P350472	NM_001024624	Cdkl5	382253	Mus musculus cyclin-dependent kinase-like 5 (Cdkl5), mRNA [NM_001024624]	1811
A_52_P27122	ENSMUST00000102614	Eif2c4	NA	eukaryotic translation initiation factor 2C, 4 [Source:MarkerSymbol;Acc:MGI:1924100] [ENSMUST00000102614]	1810
A_51_P146044	NM_144819	Ccdc92	215707	Mus musculus coiled-coil domain containing 92 (Ccdc92), mRNA [NM_144819]	1810
A_52_P127362	NM_029478	Tmem49	75909	Mus musculus transmembrane protein 49 (Tmem49), mRNA [NM_029478]	1809
A_52_P414138	NM_133218	Zfp704	170753	Mus musculus zinc finger protein 704 (Zfp704), mRNA [NM_133218]	1809
A_51_P273921	NM_007599	Capg	12332	Mus musculus capping protein (actin filament), gelsolin-like (Capg), transcript variant 1, mRNA [NM_007599]	1809
A_51_P150302	NM_019465	Crtam	54698	Mus musculus cytotoxic and regulatory T cell molecule (Crtam), mRNA [NM_019465]	1808
A_51_P464703	NM_021443	Ccl8	20307	Mus musculus chemokine (C-C motif) ligand 8 (Ccl8), mRNA [NM_021443]	1807
A_52_P570583	NM_027532	3200002M19Rik	75430	Mus musculus RIKEN cDNA 3200002M19 gene (3200002M19Rik), mRNA [NM_027532]	1807
A_51_P449133	NM_013464	Ahr	11622	Mus musculus aryl-hydrocarbon receptor (Ahr), mRNA [NM_013464]	1806
A_51_P309158	NM_027840	9130017C17Rik	71607	Mus musculus RIKEN cDNA 9130017C17 gene (9130017C17Rik), mRNA [NM_027840]	1806
A_52_P658320	NM_172883	Mfsd7	243197	Mus musculus major facilitator superfamily domain containing 7 (Mfsd7), mRNA [NM_172883]	1806
A_51_P245631	NM_028713	Rftn2	74013	Mus musculus raftlin family member 2 (Rftn2), mRNA [NM_028713]	1806
A_51_P337308	NM_011315	Saa3	20210	Mus musculus serum amyloid A 3 (Saa3), mRNA [NM_011315]	1805
A_51_P376050	NM_029495	Epsti1	108670	Mus musculus epithelial stromal interaction 1 (breast) (Epsti1), transcript variant a, mRNA [NM_029495]	1805
A_52_P550147	NM_172463	Sned1	208777	Mus musculus sushi, nidogen and EGF-like domains 1 (Sned1), mRNA [NM_172463]	1805
A_52_P302544	NM_199473	Col8a2	329941	Mus musculus procollagen, type VIII, alpha 2 (Col8a2), mRNA [NM_199473]	1805
A_52_P285194	AK045134	Plekhk1	170799	Mus musculus 9.5 days embryo parthenogenote cDNA, RIKEN full-length enriched library, clone:B130039D23 product:MEMBRANE-BOUND FACTOR MBF1 Mus musculus], full insert sequence. [AK045134]	1804
A_52_P61758	NM_027008	Kctd5	69259	Mus musculus potassium channel tetramerisation domain containing 5 (Kctd5), mRNA [NM_027008]	1804
A_52_P591153	NM_178911	Pld4	104759	Mus musculus phospholipase D family, member 4 (Pld4), mRNA [NM_178911]	1803
A_51_P370090	NM_008808	Pdgfa	18590	Mus musculus platelet derived growth factor, alpha (Pdgfa), mRNA [NM_008808]	1803
A_51_P136792	NM_026192	Calcoco1	67488	Mus musculus calcium binding and coiled coil domain 1 (Calcoco1), mRNA [NM_026192]	1802
A_52_P1147453	AK137645	Fmo5	14263	Mus musculus adult female vagina cDNA, RIKEN full-length enriched library, clone:9930010G21 product:flavin containing monooxygenase 5, full insert sequence [AK137645]	1802
A_51_P186476	NM_013612	Slc11a1	18173	Mus musculus solute carrier family 11 (proton-coupled divalent metal ion transporters), member 1 (Slc11a1), mRNA [NM_013612]	1801
A_52_P461105	NM_001013832	Gpr31c	436440	Mus musculus G protein-coupled receptor 31, D17Leh66c region (Gpr31c), mRNA [NM_001013832]	1801
A_51_P285413	NM_175023	Rbbp6	19647	Mus musculus retinoblastoma binding protein 6 (Rbbp6), transcript variant 2, mRNA [NM_175023]	1801
A_52_P210781	NM_018732	Scn3a	NA	Mus musculus sodium channel, voltage-gated, type III, alpha (Scn3a), mRNA [NM_018732]	1801
A_51_P265495	NM_010738	Ly6a	110454	Mus musculus lymphocyte antigen 6 complex, locus A (Ly6a), mRNA [NM_010738]	1800
A_51_P293017	AK147096	Impad1	242291	Mus musculus 17 days embryo kidney cDNA, RIKEN full-length enriched library, clone:I920165A15 product:hypothetical protein, full insert sequence [AK147096]	1800
A_52_P497908	NM_008500	Lhx6	16874	Mus musculus LIM homeobox protein 6 (Lhx6), transcript variant 1, mRNA [NM_008500]	1798
A_52_P178018	NM_009234	Sox11	20666	Mus musculus SRY-box containing gene 11 (Sox11), mRNA [NM_009234]	1798
A_51_P464911	NM_029619	Msrb2	76467	Mus musculus methionine sulfoxide reductase B2 (Msrb2), mRNA [NM_029619]	1797
A_52_P112017	NM_009775	Tspo	12257	Mus musculus translocator protein (Tspo), mRNA [NM_009775]	1797
A_52_P228551	NM_201367	Gpr176	381413	Mus musculus G protein-coupled receptor 176 (Gpr176), mRNA [NM_201367]	1796
A_52_P642239	NM_031376	Pik3ap1	83490	Mus musculus phosphoinositide-3-kinase adaptor protein 1 (Pik3ap1), mRNA [NM_031376]	1796
A_51_P261412	NM_013682	T2	21331	Mus musculus brachyury 2 (T2), mRNA [NM_013682]	1794
A_51_P151126	NM_013706	Cd52	23833	Mus musculus CD52 antigen (Cd52), mRNA [NM_013706]	1793
A_52_P589754	NM_207675	Cadm1	54725	Mus musculus cell adhesion molecule 1 (Cadm1), transcript variant 1, mRNA [NM_207675]	1793
A_52_P434306	XM_193814	Col22a1	NA	PREDICTED: Mus musculus collagen, type XXII, alpha 1, transcript variant 1 (Col22a1), mRNA [XM_193814]	1792
A_51_P148828	NM_010197	Fgf1	14164	Mus musculus fibroblast growth factor 1 (Fgf1), mRNA [NM_010197]	1791
A_52_P387237	NM_011303	Dhrs3	20148	Mus musculus dehydrogenase/reductase (SDR family) member 3 (Dhrs3), mRNA [NM_011303]	1790
A_52_P306065	AK020957	Nuak1	77976	Mus musculus adult male corpora quadrigemina cDNA, RIKEN full-length enriched library, clone:B230104P22 product:unclassifiable, full insert sequence. [AK020957]	1789
A_51_P346668	NM_012057	Irf5	27056	Mus musculus interferon regulatory factor 5 (Irf5), mRNA [NM_012057]	1789
A_52_P11920	NM_153166	Cpne5	240058	Mus musculus copine V (Cpne5), mRNA [NM_153166]	1789
A_52_P262511	NM_021472	Rnase4	58809	Mus musculus ribonuclease, RNase A family 4 (Rnase4), transcript variant 1, mRNA [NM_021472]	1788
A_51_P112966	NM_009890	Ch25h	12642	Mus musculus cholesterol 25-hydroxylase (Ch25h), mRNA [NM_009890]	1787
A_52_P955617	AK048398	AK048398	NA	Mus musculus 16 days embryo head cDNA, RIKEN full-length enriched library, clone:C130057F20 product:unclassifiable, full insert sequence. [AK048398]	1787
A_51_P124741	NM_133485	Ppp1r14c	76142	Mus musculus protein phosphatase 1, regulatory (inhibitor) subunit 14c (Ppp1r14c), mRNA [NM_133485]	1786
A_52_P124121	AK087750	Slc25a36	192287	Mus musculus 2 days pregnant adult female ovary cDNA, RIKEN full-length enriched library, clone:E330015J08 product:inferred: Mus musculus, Similar to hypothetical protein FLJ10618, clone IMAGE:3594297, mRNA, partial cds, full insert sequence. [AK087750]	1786
A_52_P340700	NM_172395	Cdc42se1	57912	Mus musculus CDC42 small effector 1 (Cdc42se1), transcript variant 1, mRNA [NM_172395]	1786
A_52_P55834	NM_022329	Ifrg15	64164	Mus musculus interferon alpha responsive gene (Ifrg15), mRNA [NM_022329]	1785
A_52_P577662	NM_007904	Ednrb	13618	Mus musculus endothelin receptor type B (Ednrb), mRNA [NM_007904]	1785
A_51_P257675	NM_030203	Tspyl4	72480	Mus musculus TSPY-like 4 (Tspyl4), mRNA [NM_030203]	1784
A_52_P520495	NM_011693	Vcam1	22329	Mus musculus vascular cell adhesion molecule 1 (Vcam1), mRNA [NM_011693]	1784
A_51_P203955	NM_010260	Gbp2	14469	Mus musculus guanylate nucleotide binding protein 2 (Gbp2), mRNA [NM_010260]	1784
A_51_P414243	NM_153540	C85492	215494	Mus musculus expressed sequence C85492 (C85492), mRNA [NM_153540]	1784
A_51_P345196	NM_026116	Bbs2	67378	Mus musculus Bardet-Biedl syndrome 2 homolog (human) (Bbs2), mRNA [NM_026116]	1783
A_51_P453343	NM_027869	Pnpt1	71701	Mus musculus polyribonucleotide nucleotidyltransferase 1 (Pnpt1), mRNA [NM_027869]	1783
A_52_P344949	NM_172777	BC057170	236573	Mus musculus cDNA sequence BC057170 (BC057170), mRNA [NM_172777]	1783
A_52_P4657	NM_172722	C330023M02Rik	231713	Mus musculus RIKEN cDNA C330023M02 gene (C330023M02Rik), mRNA [NM_172722]	1783
A_52_P527106	NM_001039692	Arhgap12	75415	Mus musculus Rho GTPase activating protein 12 (Arhgap12), transcript variant 1, mRNA [NM_001039692]	1783
A_51_P491976	NM_175401	Fbxw17	109082	Mus musculus F-box and WD-40 domain protein 17 (Fbxw17), mRNA [NM_175401]	1782
A_52_P297332	NM_145626	2610208M17Rik	NA	Mus musculus RIKEN cDNA 2610208M17 gene (2610208M17Rik), mRNA [NM_145626]	1782
A_52_P518902	XM_357051	Gm1276	383435	PREDICTED: Mus musculus gene model 1276, (NCBI) (LOC383435), mRNA [XM_357051]	1782
A_51_P213928	NM_138742	Nap1l3	54561	Mus musculus nucleosome assembly protein 1-like 3 (Nap1l3), mRNA [NM_138742]	1782
A_52_P671794	NM_178711	Plscr4	235527	Mus musculus phospholipid scramblase 4 (Plscr4), mRNA [NM_178711]	1781
A_51_P337195	NM_008952	Pipox	19193	Mus musculus pipecolic acid oxidase (Pipox), mRNA [NM_008952]	1781
A_51_P394281	NM_139197	Gbgt1	227671	Mus musculus globoside alpha-1,3-N-acetylgalactosaminyltransferase 1 (Gbgt1), mRNA [NM_139197]	1779
A_51_P427926	NM_008542	Smad6	17130	Mus musculus MAD homolog 6 (Drosophila) (Smad6), mRNA [NM_008542]	1779
A_51_P404815	AK010208	Apol6	71939	Mus musculus adult male tongue cDNA, RIKEN full-length enriched library, clone:2310076O14 product:hypothetical Bacterial regulatory protein, LysR family containing protein, full insert sequence. [AK010208]	1778
A_52_P177847	NM_025817	1200009O22Rik	66873	Mus musculus RIKEN cDNA 1200009O22 gene (1200009O22Rik), mRNA [NM_025817]	1778
A_51_P379478	NM_172484	E030049G20Rik	210356	Mus musculus RIKEN cDNA E030049G20 gene (E030049G20Rik), transcript variant 2, mRNA [NM_172484]	1778
A_52_P217796	NM_023831	1500035H01Rik	76568	Mus musculus RIKEN cDNA 1500035H01 gene (1500035H01Rik), mRNA [NM_023831]	1777
A_52_P645862	NM_177322	Agtr1a	11607	Mus musculus angiotensin II receptor, type 1a (Agtr1a), mRNA [NM_177322]	1777
A_52_P590936	NM_010840	Mthfr	17769	Mus musculus 5,10-methylenetetrahydrofolate reductase (Mthfr), mRNA [NM_010840]	1777
A_52_P678056	NM_172145	2610027C15Rik	230752	Mus musculus RIKEN cDNA 2610027C15 gene (2610027C15Rik), mRNA [NM_172145]	1777
A_52_P211063	NM_025415	Cks2	66197	Mus musculus CDC28 protein kinase regulatory subunit 2 (Cks2), mRNA [NM_025415]	1777
A_51_P187898	NM_010400	H60	15101	Mus musculus histocompatibility 60 (H60), mRNA [NM_010400]	1776
A_51_P114910	NM_007793	Cstb	13014	Mus musculus cystatin B (Cstb), mRNA [NM_007793]	1776
A_51_P343598	AK012407	1500009L16Rik	69784	Mus musculus 11 days embryo whole body cDNA, RIKEN full-length enriched library, clone:2700050C19 product:unclassifiable, full insert sequence. [AK012407]	1775
A_51_P398376	NM_021364	Clec5a	23845	Mus musculus C-type lectin domain family 5, member a (Clec5a), transcript variant 2, mRNA [NM_021364]	1774
A_51_P371710	NM_133211	Tlr7	170743	Mus musculus toll-like receptor 7 (Tlr7), mRNA [NM_133211]	1774
A_52_P595476	NM_183390	Klhl6	239743	Mus musculus kelch-like 6 (Drosophila) (Klhl6), mRNA [NM_183390]	1774
A_51_P249104	AK028639	Dcdc5	NA	Mus musculus 10 days neonate skin cDNA, RIKEN full-length enriched library, clone:4732421G10 product:hypothetical protein, full insert sequence. [AK028639]	1773
A_51_P479321	NM_080575	Acss1	68738	Mus musculus acyl-CoA synthetase short-chain family member 1 (Acss1), mRNA [NM_080575]	1773
A_51_P112355	NM_018738	Igtp	16145	Mus musculus interferon gamma induced GTPase (Igtp), mRNA [NM_018738]	1773
A_51_P174192	NM_173762	Cenpe	229841	Mus musculus centromere protein E (Cenpe), mRNA [NM_173762]	1772
A_51_P497171	NM_008534	Ly9	17085	Mus musculus lymphocyte antigen 9 (Ly9), mRNA [NM_008534]	1772
A_52_P674331	AK086343	3222401L13Rik	320513	Mus musculus 15 days embryo head cDNA, RIKEN full-length enriched library, clone:D930022P05 product:unclassifiable, full insert sequence [AK086343]	1772
A_52_P32402	NM_025286	Slc31a2	20530	Mus musculus solute carrier family 31, member 2 (Slc31a2), mRNA [NM_025286]	1770
A_52_P99888	NM_023158	Cxcl16	66102	Mus musculus chemokine (C-X-C motif) ligand 16 (Cxcl16), mRNA [NM_023158]	1770
A_51_P418295	BC131959	Cd80	NA	Mus musculus CD80 antigen, mRNA (cDNA clone MGC:163590 IMAGE:40130236), complete cds [BC131959]	1770
A_51_P389636	NM_008433	Kcnn4	16534	Mus musculus potassium intermediate/small conductance calcium-activated channel, subfamily N, member 4 (Kcnn4), mRNA [NM_008433]	1770
A_52_P496935	NM_030184	Armc9	78795	Mus musculus armadillo repeat containing 9 (Armc9), transcript variant 1, mRNA [NM_030184]	1770
A_51_P468231	NM_011211	Ptprd	19266	Mus musculus protein tyrosine phosphatase, receptor type, D (Ptprd), transcript variant b, mRNA [NM_011211]	1769
A_51_P513568	AK017897	Stx11	74732	Mus musculus adult male thymus cDNA, RIKEN full-length enriched library, clone:5830405C08 product:SYNTAXIN 11 homolog [Homo sapiens], full insert sequence. [AK017897]	1769
A_52_P260114	NM_007611	Casp7	12369	Mus musculus caspase 7 (Casp7), mRNA [NM_007611]	1769
A_51_P398878	NM_030724	Uck2	80914	Mus musculus uridine-cytidine kinase 2 (Uck2), mRNA [NM_030724]	1769
A_52_P754929	AK042092	AK042092	NA	Mus musculus 3 days neonate thymus cDNA, RIKEN full-length enriched library, clone:A630057J07 product:unclassifiable, full insert sequence. [AK042092]	1768
A_51_P492488	NM_178204	Hist1h3d	319149	Mus musculus histone cluster 1, H3d (Hist1h3d), mRNA [NM_178204]	1768
A_51_P455946	NM_133223	Rac3	170758	Mus musculus RAS-related C3 botulinum substrate 3 (Rac3), mRNA [NM_133223]	1768
A_52_P298165	AK045826	ENSMUSG00000052188	100008567	Mus musculus adult male corpora quadrigemina cDNA, RIKEN full-length enriched library, clone:B230312L03 product:hypothetical protein, full insert sequence. [AK045826]	1768
A_51_P393748	NM_172689	Ddx58	230073	Mus musculus DEAD (Asp-Glu-Ala-Asp) box polypeptide 58 (Ddx58), mRNA [NM_172689]	1767
A_52_P249856	NM_172274	5730509K17Rik	231214	Mus musculus RIKEN cDNA 5730509K17 gene (5730509K17Rik), mRNA [NM_172274]	1767
A_52_P457376	TC1658525	TC1658525	NA	Unknown	1766
A_51_P352875	NM_010696	Lcp2	16822	Mus musculus lymphocyte cytosolic protein 2 (Lcp2), mRNA [NM_010696]	1766
A_51_P426276	NM_133667	Pdk2	18604	Mus musculus pyruvate dehydrogenase kinase, isoenzyme 2 (Pdk2), mRNA [NM_133667]	1765
A_52_P50417	AK006993	1700084J12Rik	73486	Mus musculus adult male testis cDNA, RIKEN full-length enriched library, clone:1700084J12 product:hypothetical Ribosomal protein L30 containing protein, full insert sequence. [AK006993]	1765
A_51_P190254	AK129084	Scrn1	69938	Mus musculus mRNA for mKIAA0193 protein [AK129084]	1765
A_51_P476767	NM_010924	Nnmt	18113	Mus musculus nicotinamide N-methyltransferase (Nnmt), mRNA [NM_010924]	1764
A_51_P165882	NM_008767	Slc22a18	18400	Mus musculus solute carrier family 22 (organic cation transporter), member 18 (Slc22a18), transcript variant 1, mRNA [NM_008767]	1764
A_51_P483324	NM_008979	Ptpn22	19260	Mus musculus protein tyrosine phosphatase, non-receptor type 22 (lymphoid) (Ptpn22), mRNA [NM_008979]	1764
A_52_P428699	NM_013484	C2	12263	Mus musculus complement component 2 (within H-2S) (C2), mRNA [NM_013484]	1762
A_52_P500337	NM_138742	Nap1l3	54561	Mus musculus nucleosome assembly protein 1-like 3 (Nap1l3), mRNA [NM_138742]	1762
A_51_P499551	NM_133983	Cd276	102657	Mus musculus CD276 antigen (Cd276), mRNA [NM_133983]	1762
A_51_P477736	NM_177599	4932415M13Rik	211496	Mus musculus RIKEN cDNA 4932415M13 gene (4932415M13Rik), transcript variant 2, mRNA [NM_177599]	1761
A_52_P408476	NM_029364	Gns	75612	Mus musculus glucosamine (N-acetyl)-6-sulfatase (Gns), mRNA [NM_029364]	1761
A_52_P373798	NM_026917	Zdhhc3	69035	Mus musculus zinc finger, DHHC domain containing 3 (Zdhhc3), mRNA [NM_026917]	1760
A_52_P615247	BC096473	BC096473	NA	Mus musculus cDNA clone IMAGE:3488541. [BC096473]	1759
A_52_P1011737	AK039098	AK039098	NA	Mus musculus adult male hypothalamus cDNA, RIKEN full-length enriched library, clone:A230095O17 product:unclassifiable, full insert sequence [AK039098]	1759
A_51_P136289	NM_021718	Ms4a4b	60361	Mus musculus membrane-spanning 4-domains, subfamily A, member 4B (Ms4a4b), mRNA [NM_021718]	1758
A_52_P326808	NM_026875	Ypel3	66090	Mus musculus yippee-like 3 (Drosophila) (Ypel3), mRNA [NM_026875]	1756
A_51_P333460	AK155591	5430427O19Rik	71398	Mus musculus B6-derived CD11 +ve dendritic cells cDNA, RIKEN full-length enriched library, clone:F730005H23 product:hypothetical Short-chain dehydrogenase/reductase SDR containing protein, full insert sequence. [AK155591]	1756
A_51_P358112	NM_146094	Fads1	76267	Mus musculus fatty acid desaturase 1 (Fads1), mRNA [NM_146094]	1756
A_51_P126476	NM_010863	Myo1b	17912	Mus musculus myosin IB (Myo1b), mRNA [NM_010863]	1756
A_51_P505530	NM_031176	Tnxb	81877	Mus musculus tenascin XB (Tnxb), mRNA [NM_031176]	1755
A_52_P129486	NM_175429	Kctd12b	207474	Mus musculus potassium channel tetramerisation domain containing 12b (Kctd12b), mRNA [NM_175429]	1755
A_52_P112816	NM_019501	Pdss1	56075	Mus musculus prenyl (solanesyl) diphosphate synthase, subunit 1 (Pdss1), mRNA [NM_019501]	1755
A_51_P383399	NM_011921	Aldh1a7	26358	Mus musculus aldehyde dehydrogenase family 1, subfamily A7 (Aldh1a7), mRNA [NM_011921]	1755
A_51_P326826	AK090125	AK090125	NA	Mus musculus brain CRL-1443 BC3H1 cDNA, RIKEN full-length enriched library, clone:G431002D05 product:melanoma antigen, full insert sequence. [AK090125]	1754
A_52_P519960	NM_011426	Siglec1	20612	Mus musculus sialic acid binding Ig-like lectin 1, sialoadhesin (Siglec1), mRNA [NM_011426]	1754
A_52_P183979	NM_027532	3200002M19Rik	75430	Mus musculus RIKEN cDNA 3200002M19 gene (3200002M19Rik), mRNA [NM_027532]	1754
A_52_P636948	BC030896	Pdgfd	71785	Mus musculus platelet-derived growth factor, D polypeptide, mRNA (cDNA clone MGC:31518 IMAGE:4489485), complete cds. [BC030896]	1754
A_51_P515446	NM_018887	Cyp39a1	56050	Mus musculus cytochrome P450, family 39, subfamily a, polypeptide 1 (Cyp39a1), mRNA [NM_018887]	1753
A_52_P922974	AK030641	AK030641	NA	Mus musculus adult male pituitary gland cDNA, RIKEN full-length enriched library, clone:5330440N21 product:unclassifiable, full insert sequence. [AK030641]	1753
A_51_P345896	NM_133880	Pafah2	100163	Mus musculus platelet-activating factor acetylhydrolase 2 (Pafah2), mRNA [NM_133880]	1753
A_51_P109840	NM_011707	Vtn	22370	Mus musculus vitronectin (Vtn), mRNA [NM_011707]	1753
A_52_P589745	NM_011056	Pde4d	238871	Mus musculus phosphodiesterase 4D, cAMP specific (Pde4d), mRNA [NM_011056]	1753
A_51_P134468	L78788	D17H6S56E-5	110956	Mus musculus solitary LTR, complete sequence; and proviral envelope protein (G7e) mRNA, complete cds. [L78788]	1752
A_51_P294505	NM_025658	Ms4a4d	66607	Mus musculus membrane-spanning 4-domains, subfamily A, member 4D (Ms4a4d), mRNA [NM_025658]	1752
A_51_P430014	NM_001081211	Ptafr	19204	Mus musculus platelet-activating factor receptor (Ptafr), mRNA [NM_001081211]	1752
A_51_P150912	NM_011497	Aurka	20878	Mus musculus aurora kinase A (Aurka), mRNA [NM_011497]	1752
A_51_P462249	NM_025415	Cks2	66197	Mus musculus CDC28 protein kinase regulatory subunit 2 (Cks2), mRNA [NM_025415]	1751
A_52_P157408	NM_010952	Oaz2	18247	Mus musculus ornithine decarboxylase antizyme 2 (Oaz2), mRNA [NM_010952]	1751
A_51_P304643	NM_011718	Wnt10b	22410	Mus musculus wingless related MMTV integration site 10b (Wnt10b), mRNA [NM_011718]	1751
A_51_P221256	NM_011402	Slc34a2	20531	Mus musculus solute carrier family 34 (sodium phosphate), member 2 (Slc34a2), mRNA [NM_011402]	1750
A_52_P263095	NM_009643	Ahnak	66395	Mus musculus AHNAK nucleoprotein (desmoyokin) (Ahnak), transcript variant 1, mRNA [NM_009643]	1749
A_51_P220222	NM_001040435	Tacc3	NA	Mus musculus transforming, acidic coiled-coil containing protein 3 (Tacc3), mRNA [NM_001040435]	1749
A_52_P478159	AK054195	P2rxl1	18440	Mus musculus 2 days pregnant adult female oviduct cDNA, RIKEN full-length enriched library, clone:E230027A21 product:purinergic receptor P2X-like 1, orphan receptor, full insert sequence. [AK054195]	1749
A_52_P577180	AK029232	Jak1	16451	Mus musculus 0 day neonate head cDNA, RIKEN full-length enriched library, clone:4831433J01 product:Janus kinase 1, full insert sequence. [AK029232]	1749
A_52_P1123661	AK041851	AK041851	NA	Mus musculus 3 days neonate thymus cDNA, RIKEN full-length enriched library, clone:A630042D01 product:unclassifiable, full insert sequence. [AK041851]	1749
A_51_P433127	NM_025654	Rdm1	66599	Mus musculus RAD52 motif 1 (Rdm1), mRNA [NM_025654]	1748
A_52_P424037	NM_019553	Ddx21	56200	Mus musculus DEAD (Asp-Glu-Ala-Asp) box polypeptide 21 (Ddx21), mRNA [NM_019553]	1748
A_51_P502203	AK035099	Ddefl1	230837	Mus musculus 12 days embryo embryonic body between diaphragm region and neck cDNA, RIKEN full-length enriched library, clone:9430088F20 product:hypothetical Ankyrin repeat profile/Serine-rich region/Ankyrin-repeat/Ankyrin repeat region circular...	1748
A_52_P671534	AK037669	Abhd8	64296	Mus musculus 16 days neonate thymus cDNA, RIKEN full-length enriched library, clone:A130035M07 product:abhydrolase domain containing 8, full insert sequence. [AK037669]	1748
A_52_P86176	NM_011530	Tap2	21355	Mus musculus transporter 2, ATP-binding cassette, sub-family B (MDR/TAP) (Tap2), mRNA [NM_011530]	1747
A_52_P332517	NM_027314	2016-03-05	69104	Mus musculus membrane-associated ring finger (C3HC4) 5 (March5), mRNA [NM_027314]	1747
A_51_P105124	NM_183168	P2ry6	233571	Mus musculus pyrimidinergic receptor P2Y, G-protein coupled, 6 (P2ry6), mRNA [NM_183168]	1746
A_52_P552879	NM_001025103	Efcab4a	213573	Mus musculus EF-hand calcium binding domain 4A (Efcab4a), mRNA [NM_001025103]	1746
A_51_P437349	NM_021442	Mds1	17251	Mus musculus myelodysplasia syndrome 1 homolog (human) (Mds1), mRNA [NM_021442]	1745
A_51_P452227	NM_181402	Parp11	101187	Mus musculus poly (ADP-ribose) polymerase family, member 11 (Parp11), mRNA [NM_181402]	1745
A_52_P586928	NM_018863	Pdyn	18610	Mus musculus prodynorphin (Pdyn), mRNA [NM_018863]	1745
A_51_P470328	NM_009155	Sepp1	20363	Mus musculus selenoprotein P, plasma, 1 (Sepp1), transcript variant 1, mRNA [NM_009155]	1744
A_52_P658073	AK045575	Tef	21685	Mus musculus adult male corpora quadrigemina cDNA, RIKEN full-length enriched library, clone:B230212L19 product:thyrotroph embryonic factor, full insert sequence. [AK045575]	1744
A_52_P25560	NM_133716	Smap1l	69780	Mus musculus stromal membrane-associated protein 1-like (Smap1l), mRNA [NM_133716]	1744
A_52_P328012	NM_176919	Ppm1h	319468	Mus musculus protein phosphatase 1H (PP2C domain containing) (Ppm1h), mRNA [NM_176919]	1742
A_51_P375969	NM_053200	Ces3	104158	Mus musculus carboxylesterase 3 (Ces3), mRNA [NM_053200]	1741
A_51_P297068	S76831	Tmod1	21916	Tmod=tropomodulin [mice, myogenic C2 cells, mRNA, 1572 nt]. [S76831]	1740
A_51_P109258	NM_138686	Cys1	12879	Mus musculus cystin 1 (Cys1), transcript variant 1, mRNA [NM_138686]	1740
A_52_P244743	NM_028195	Pscd4	72318	Mus musculus pleckstrin homology, Sec7 and coiled/coil domains 4 (Pscd4), mRNA [NM_028195]	1739
A_52_P229271	NM_027869	Pnpt1	71701	Mus musculus polyribonucleotide nucleotidyltransferase 1 (Pnpt1), mRNA [NM_027869]	1739
A_52_P431159	NM_031167	Il1rn	16181	Mus musculus interleukin 1 receptor antagonist (Il1rn), transcript variant 1, mRNA [NM_031167]	1739
A_51_P316553	NM_010612	Kdr	16542	Mus musculus kinase insert domain protein receptor (Kdr), mRNA [NM_010612]	1739
A_51_P110173	NM_025454	Ing5	66262	Mus musculus inhibitor of growth family, member 5 (Ing5), mRNA [NM_025454]	1738
A_52_P112707	NM_133717	Rab43	69834	Mus musculus RAB43, member RAS oncogene family (Rab43), transcript variant 2, mRNA [NM_133717]	1738
A_51_P441843	NM_145946	BC025462	208836	Mus musculus cDNA sequence BC025462 (BC025462), mRNA [NM_145946]	1738
A_52_P558013	AK017536	5730409L17Rik	70499	Mus musculus 8 days embryo whole body cDNA, RIKEN full-length enriched library, clone:5730409L17 product:unclassifiable, full insert sequence. [AK017536]	1738
A_52_P110812	NM_019802	Ggcx	56316	Mus musculus gamma-glutamyl carboxylase (Ggcx), mRNA [NM_019802]	1737
A_51_P326502	NM_007691	Chek1	12649	Mus musculus checkpoint kinase 1 homolog (S. pombe) (Chek1), mRNA [NM_007691]	1737
A_51_P101196	NM_011189	Psme1	19186	Mus musculus proteasome (prosome, macropain) 28 subunit, alpha (Psme1), mRNA [NM_011189]	1737
A_51_P177242	NM_001081413	Unc13b	22249	Mus musculus unc-13 homolog B (C. elegans) (Unc13b), mRNA [NM_001081413]	1737
A_52_P646979	NM_025967	D16Ertd472e	67102	Mus musculus DNA segment, Chr 16, ERATO Doi 472, expressed (D16Ertd472e), mRNA [NM_025967]	1737
A_52_P412543	NM_172502	BC057552	212123	Mus musculus cDNA sequence BC057552 (BC057552), mRNA [NM_172502]	1737
A_52_P306697	NM_007868	Dmd	13405	Mus musculus dystrophin, muscular dystrophy (Dmd), mRNA [NM_007868]	1736
A_51_P112203	NM_026789	1110020C03Rik	68625	Mus musculus RIKEN cDNA 1110020C03 gene (1110020C03Rik), mRNA [NM_026789]	1736
A_51_P165182	NM_028967	Batf2	74481	Mus musculus basic leucine zipper transcription factor, ATF-like 2 (Batf2), mRNA [NM_028967]	1736
A_52_P70261	NM_009283	Stat1	20846	Mus musculus signal transducer and activator of transcription 1 (Stat1), mRNA [NM_009283]	1735
A_51_P497661	NM_021320	Ntn4	57764	Mus musculus netrin 4 (Ntn4), mRNA [NM_021320]	1734
A_52_P207303	NM_173404	Bmp3	110075	Mus musculus bone morphogenetic protein 3 (Bmp3), mRNA [NM_173404]	1734
A_51_P465082	NM_172913	Tox3	244579	Mus musculus TOX high mobility group box family member 3 (Tox3), mRNA [NM_172913]	1734
A_52_P587054	NM_144920	Plekha5	109135	Mus musculus pleckstrin homology domain containing, family A member 5 (Plekha5), mRNA [NM_144920]	1733
A_51_P316816	NM_023738	Ube1l	74153	Mus musculus ubiquitin-activating enzyme E1-like (Ube1l), mRNA [NM_023738]	1733
A_51_P423981	NM_021281	Ctss	13040	Mus musculus cathepsin S (Ctss), mRNA [NM_021281]	1733
A_51_P247393	AK029726	9330101J02Rik	664857	Mus musculus adult male testis cDNA, RIKEN full-length enriched library, clone:4930512N12 product:hypothetical Tetratricopeptide repeat (TPR) structure containing protein, full insert sequence. [AK029726]	1733
A_52_P359591	NM_013744	Zfp354b	27274	Mus musculus zinc finger protein 354B (Zfp354b), mRNA [NM_013744]	1733
A_52_P884092	AK082796	C330020G15Rik	109343	Mus musculus ES cells cDNA, RIKEN full-length enriched library, clone:C330020G15 product:unclassifiable, full insert sequence [AK082796]	1732
A_51_P158686	NM_001037917	EG622976	622976	Mus musculus predicted gene, EG622976 (EG622976), mRNA [NM_001037917]	1732
A_51_P286496	NM_008368	Il2rb	16185	Mus musculus interleukin 2 receptor, beta chain (Il2rb), mRNA [NM_008368]	1732
A_52_P584802	NM_178065	1110018G07Rik	68497	Mus musculus RIKEN cDNA 1110018G07 gene (1110018G07Rik), mRNA [NM_178065]	1732
A_51_P178392	AK029536	Ttc18	76670	Mus musculus adult male testis cDNA, RIKEN full-length enriched library, clone:4921518C22 product:hypothetical TPR repeat containing protein, full insert sequence [AK029536]	1732
A_51_P358633	NM_010790	Melk	17279	Mus musculus maternal embryonic leucine zipper kinase (Melk), mRNA [NM_010790]	1731
A_51_P447329	NM_026646	Slc25a22	68267	Mus musculus solute carrier family 25 (mitochondrial carrier, glutamate), member 22 (Slc25a22), mRNA [NM_026646]	1730
A_51_P185465	NM_023596	Slc29a3	71279	Mus musculus solute carrier family 29 (nucleoside transporters), member 3 (Slc29a3), mRNA [NM_023596]	1729
A_51_P377547	NM_011529	Tank	21353	Mus musculus TRAF family member-associated Nf-kappa B activator (Tank), mRNA [NM_011529]	1729
A_52_P8324	NM_026516	Tmem178	68027	Mus musculus transmembrane protein 178 (Tmem178), mRNA [NM_026516]	1729
A_51_P433615	NM_183390	Klhl6	239743	Mus musculus kelch-like 6 (Drosophila) (Klhl6), mRNA [NM_183390]	1729
A_52_P339204	NM_001029937	Sec14l3	380683	Mus musculus SEC14-like 3 (S. cerevisiae) (Sec14l3), mRNA [NM_001029937]	1728
A_52_P189567	NM_011278	Rnf4	19822	Mus musculus ring finger protein 4 (Rnf4), mRNA [NM_011278]	1727
A_52_P1020025	AK052002	AK052002	NA	Mus musculus 12 days embryo eyeball cDNA, RIKEN full-length enriched library, clone:D230033K24 product:hypothetical protein, full insert sequence. [AK052002]	1727
A_52_P165856	NM_153523	Tcstv3	639910	Mus musculus 2-cell-stage, variable group, member 3 (Tcstv3), mRNA [NM_153523]	1727
A_52_P399934	NM_010090	Dusp2	13537	Mus musculus dual specificity phosphatase 2 (Dusp2), mRNA [NM_010090]	1727
A_52_P510790	NAP000727-001	NAP000727-001	NA	Unknown	1727
A_51_P406557	XM_283952	AI464131	329828	PREDICTED: Mus musculus expressed sequence AI464131, transcript variant 1 (AI464131), mRNA [XM_283952]	1726
A_51_P107991	NM_001044697	Zfp2	22678	Mus musculus zinc finger protein 2 (Zfp2), transcript variant 3, mRNA [NM_001044697]	1725
A_51_P210885	NM_172463	Sned1	208777	Mus musculus sushi, nidogen and EGF-like domains 1 (Sned1), mRNA [NM_172463]	1725
A_51_P224980	NM_145972	BC027231	212547	Mus musculus cDNA sequence BC027231 (BC027231), mRNA [NM_145972]	1724
A_51_P227962	NM_029297	Dynlrb2	75465	Mus musculus dynein light chain roadblock-type 2 (Dynlrb2), mRNA [NM_029297]	1724
A_52_P142390	XM_990993	2610015P09Rik	NA	PREDICTED: Mus musculus RIKEN cDNA 2610015P09 gene (2610015P09Rik), mRNA [XM_990993]	1724
A_51_P341717	AF251703	Cd300lf	246746	Mus musculus polymeric immunoglobulin receptor 3 precursor (Pigr3) mRNA, complete cds. [AF251703]	1723
A_52_P183368	NM_011535	Tbx3	21386	Mus musculus T-box 3 (Tbx3), transcript variant 1, mRNA [NM_011535]	1723
A_51_P101573	NM_029091	Klc4	74764	Mus musculus kinesin light chain 4 (Klc4), mRNA [NM_029091]	1723
A_51_P423127	NM_008094	Gba	14466	Mus musculus glucosidase, beta, acid (Gba), mRNA [NM_008094]	1723
A_51_P199425	NM_133236	Glcci1	170772	Mus musculus glucocorticoid induced transcript 1 (Glcci1), transcript variant 1, mRNA [NM_133236]	1722
A_52_P150620	BC058577	Adamtsl5	66548	Mus musculus ADAMTS-like 5, mRNA (cDNA clone IMAGE:6489870) [BC058577]	1722
A_52_P366932	NM_010301	Gna11	14672	Mus musculus guanine nucleotide binding protein, alpha 11 (Gna11), mRNA [NM_010301]	1722
A_52_P593212	BC094279	5730446D14Rik	66640	Mus musculus RIKEN cDNA 5730446D14 gene, mRNA (cDNA clone MGC:106080 IMAGE:5340510), complete cds. [BC094279]	1722
A_51_P319141	NM_023377	Stard5	170460	Mus musculus StAR-related lipid transfer (START) domain containing 5 (Stard5), mRNA [NM_023377]	1722
A_52_P569324	AK038517	AK038517	68738	Mus musculus adult male hypothalamus cDNA, RIKEN full-length enriched library, clone:A230021O03 product:acetyl-Coenzyme A synthetase 2, full insert sequence. [AK038517]	1722
A_52_P6092	DV071613	D330050I23Rik	NA	VP01_10_A16.x1 FH VP01 Mus musculus cDNA clone VP01_10_A16, mRNA sequence [DV071613]	1722
A_51_P307166	NM_031167	Il1rn	16181	Mus musculus interleukin 1 receptor antagonist (Il1rn), transcript variant 1, mRNA [NM_031167]	1721
A_51_P452629	NM_011905	Tlr2	24088	Mus musculus toll-like receptor 2 (Tlr2), mRNA [NM_011905]	1721
A_51_P249930	NM_146236	Tceal1	237052	Mus musculus transcription elongation factor A (SII)-like 1 (Tceal1), mRNA [NM_146236]	1721
A_52_P368306	NM_026433	Tmem100	67888	Mus musculus transmembrane protein 100 (Tmem100), mRNA [NM_026433]	1721
A_51_P133260	NM_012038	Vsnl1	26950	Mus musculus visinin-like 1 (Vsnl1), mRNA [NM_012038]	1721
A_51_P481777	NM_018756	Tcstv1	54382	Mus musculus 2-cell-stage, variable group, member 1 (Tcstv1), mRNA [NM_018756]	1720
A_51_P355906	NM_021099	Kit	16590	Mus musculus kit oncogene (Kit), mRNA [NM_021099]	1720
A_52_P684242	NM_009930	Col3a1	12825	Mus musculus procollagen, type III, alpha 1 (Col3a1), mRNA [NM_009930]	1719
A_52_P542540	AK041599	Stat1	20846	Mus musculus 3 days neonate thymus cDNA, RIKEN full-length enriched library, clone:A630023O21 product:hypothetical protein, full insert sequence. [AK041599]	1718
A_51_P111492	NM_017373	Nfil3	18030	Mus musculus nuclear factor, interleukin 3, regulated (Nfil3), mRNA [NM_017373]	1718
A_51_P461429	NM_007825	Cyp7b1	13123	Mus musculus cytochrome P450, family 7, subfamily b, polypeptide 1 (Cyp7b1), mRNA [NM_007825]	1717
A_52_P175376	NM_023755	Tcfcp2l1	81879	Mus musculus transcription factor CP2-like 1 (Tcfcp2l1), mRNA [NM_023755]	1717
A_52_P681332	NM_019482	Panx1	55991	Mus musculus pannexin 1 (Panx1), mRNA [NM_019482]	1717
A_52_P1109107	BE307515	BE307515	NA	601098206F1 NCI_CGAP_Mam5 Mus musculus cDNA clone IMAGE:3496848 5'. [BE307515]	1717
A_52_P127813	XM_136331	EG240921	240921	PREDICTED: Mus musculus similar to Interferon-activatable protein 204 (Ifi-204) (Interferon-inducible protein p204) (LOC240921), mRNA [XM_136331]	1716
A_52_P253167	NM_172843	Tor1aip2	240832	Mus musculus torsin A interacting protein 2 (Tor1aip2), mRNA [NM_172843]	1716
A_52_P585552	AK045247	Snx10	71982	Mus musculus 9.5 days embryo parthenogenote cDNA, RIKEN full-length enriched library, clone:B130051E08 product:unclassifiable, full insert sequence [AK045247]	1716
A_52_P216427	NM_009385	Titf1	21869	Mus musculus thyroid transcription factor 1 (Titf1), mRNA [NM_009385]	1716
A_52_P37091	NM_001083321	Magi1	NA	Mus musculus membrane associated guanylate kinase, WW and PDZ domain containing 1 (Magi1), transcript variant 4, mRNA [NM_001083321]	1715
A_51_P111907	NM_021551	Slc22a17	59049	Mus musculus solute carrier family 22 (organic cation transporter), member 17 (Slc22a17), mRNA [NM_021551]	1714
A_51_P222657	NM_009775	Tspo	12257	Mus musculus translocator protein (Tspo), mRNA [NM_009775]	1714
A_51_P272876	XM_135029	BC023892	212943	PREDICTED: Mus musculus cDNA sequence BC023892, transcript variant 1 (BC023892), mRNA [XM_135029]	1714
A_52_P341058	NM_177335	D930020B18Rik	216393	Mus musculus RIKEN cDNA D930020B18 gene (D930020B18Rik), mRNA [NM_177335]	1714
A_52_P410529	AK017332	Pstk	214580	Mus musculus 6 days neonate head cDNA, RIKEN full-length enriched library, clone:5430423O14 product:unclassifiable, full insert sequence. [AK017332]	1714
A_52_P247927	XM_901424	2810442I21Rik	72735	PREDICTED: Mus musculus RIKEN cDNA 2810442I21 gene, transcript variant 5 (2810442I21Rik), mRNA [XM_901424]	1713
A_52_P947534	NM_001077354	C77370	245555	Mus musculus expressed sequence C77370 (C77370), mRNA [NM_001077354]	1713
A_51_P307741	NM_009827	Cckar	12425	Mus musculus cholecystokinin A receptor (Cckar), mRNA [NM_009827]	1713
A_51_P505967	NM_015773	Spag6	50525	Mus musculus sperm associated antigen 6 (Spag6), mRNA [NM_015773]	1713
A_51_P307979	NM_007960	Etv1	14009	Mus musculus ets variant gene 1 (Etv1), mRNA [NM_007960]	1712
A_52_P36344	XM_911969	LOC636537	636537	PREDICTED: Mus musculus similar to signal sequence receptor, alpha (LOC636537), mRNA [XM_911969]	1712
A_51_P236314	AK004787	Ndst1	15531	Mus musculus adult male lung cDNA, RIKEN full-length enriched library, clone:1200015G06 product:unclassifiable, full insert sequence. [AK004787]	1711
A_51_P323180	NM_172777	BC057170	236573	Mus musculus cDNA sequence BC057170 (BC057170), mRNA [NM_172777]	1711
A_52_P384049	NM_181734	5830472M02Rik	76080	Mus musculus RIKEN cDNA 5830472M02 gene (5830472M02Rik), transcript variant 2, mRNA [NM_181734]	1711
A_51_P351144	NM_008652	Mybl2	17865	Mus musculus myeloblastosis oncogene-like 2 (Mybl2), mRNA [NM_008652]	1710
A_51_P134228	NM_172563	Hlf	217082	Mus musculus hepatic leukemia factor (Hlf), mRNA [NM_172563]	1710
A_51_P410927	AK016980	Tmem42	100126228	Mus musculus adult male testis cDNA, RIKEN full-length enriched library, clone:4933429E06 product:hypothetical protein, full insert sequence. [AK016980]	1710
A_51_P121390	NM_025389	Anapc11	66156	Mus musculus anaphase promoting complex subunit 11 homolog (yeast) (Anapc11), transcript variant 2, mRNA [NM_025389]	1710
A_51_P199199	NM_031376	Pik3ap1	83490	Mus musculus phosphoinositide-3-kinase adaptor protein 1 (Pik3ap1), mRNA [NM_031376]	1709
A_52_P94845	NM_025449	Nicn1	66257	Mus musculus nicolin 1 (Nicn1), mRNA [NM_025449]	1709
A_51_P310066	AK158756	Rasgef1a	70727	Mus musculus visual cortex cDNA, RIKEN full-length enriched library, clone:K230312J18 product:RasGEF domain family, member 1A, full insert sequence. [AK158756]	1709
A_51_P230103	NM_009689	Birc5	11799	Mus musculus baculoviral IAP repeat-containing 5 (Birc5), transcript variant 1, mRNA [NM_009689]	1709
A_51_P484526	NM_011915	Wif1	24117	Mus musculus Wnt inhibitory factor 1 (Wif1), mRNA [NM_011915]	1709
A_52_P52946	AK076632	4922501L14Rik	71845	Mus musculus adult male testis cDNA, RIKEN full-length enriched library, clone:4922501L14 product:hypothetical Serine-rich region containing protein, full insert sequence [AK076632]	1708
A_52_P227746	XR_003516	LOC619863	NA	PREDICTED: Mus musculus similar to High mobility group protein 2 (HMG-2) (LOC619863), mRNA [XR_003516]	1708
A_52_P137193	AK028715	AI662270	103814	Mus musculus 10 days neonate skin cDNA, RIKEN full-length enriched library, clone:4732442J12 product:unclassifiable, full insert sequence [AK028715]	1707
A_52_P195018	NM_139206	Centd3	106952	Mus musculus centaurin, delta 3 (Centd3), mRNA [NM_139206]	1707
A_51_P326015	NM_153287	Axud1	215418	Mus musculus AXIN1 up-regulated 1 (Axud1), mRNA [NM_153287]	1707
A_52_P311787	NM_009465	Axl	26362	Mus musculus AXL receptor tyrosine kinase (Axl), mRNA [NM_009465]	1707
A_51_P259773	NM_020258	Slc37a2	56857	Mus musculus solute carrier family 37 (glycerol-3-phosphate transporter), member 2 (Slc37a2), mRNA [NM_020258]	1707
A_51_P499195	NM_024253	Nkg7	72310	Mus musculus natural killer cell group 7 sequence (Nkg7), mRNA [NM_024253]	1706
A_52_P404535	NM_138661	Pcdha9	353237	Mus musculus protocadherin alpha 9 (Pcdha9), mRNA [NM_138661]	1706
A_52_P819555	AK048651	AK048651	NA	Mus musculus 16 days embryo head cDNA, RIKEN full-length enriched library, clone:C130093M03 product:unclassifiable, full insert sequence. [AK048651]	1705
A_51_P215143	AK084893	D430006K04	328861	Mus musculus 13 days embryo lung cDNA, RIKEN full-length enriched library, clone:D430006K04 product:hypothetical protein, full insert sequence [AK084893]	1705
A_52_P204331	NM_178727	D630039A03Rik	242484	Mus musculus RIKEN cDNA D630039A03 gene (D630039A03Rik), mRNA [NM_178727]	1705
A_51_P133936	NM_013598	Kitl	17311	Mus musculus kit ligand (Kitl), mRNA [NM_013598]	1705
A_52_P202044	AK034200	9330162012Rik	493800	Mus musculus adult male diencephalon cDNA, RIKEN full-length enriched library, clone:9330162O12 product:unclassifiable, full insert sequence. [AK034200]	1704
A_52_P382107	BI692008	BI692008	434341	603311654F1 NCI_CGAP_Mam6 Mus musculus cDNA clone IMAGE:5351940 5', mRNA sequence [BI692008]	1704
A_52_P153291	NM_145700	Ccrl1	252837	Mus musculus chemokine (C-C motif) receptor-like 1 (Ccrl1), mRNA [NM_145700]	1704
A_51_P177171	NM_011587	Tie1	21846	Mus musculus tyrosine kinase receptor 1 (Tie1), mRNA [NM_011587]	1703
A_52_P64783	AK032172	Pabpn1	54196	Mus musculus adult male olfactory brain cDNA, RIKEN full-length enriched library, clone:6430407F06 product:poly(A) binding protein, nuclear 1, full insert sequence. [AK032172]	1703
A_52_P287456	NM_145523	Gca	227960	Mus musculus grancalcin (Gca), mRNA [NM_145523]	1703
A_51_P369628	NM_133949	Ptov1	84113	Mus musculus prostate tumor over expressed gene 1 (Ptov1), mRNA [NM_133949]	1702
A_51_P419726	NM_011218	Ptprs	19280	Mus musculus protein tyrosine phosphatase, receptor type, S (Ptprs), mRNA [NM_011218]	1702
A_52_P641195	NM_001033148	1700029J07Rik	69479	Mus musculus RIKEN cDNA 1700029J07 gene (1700029J07Rik), mRNA [NM_001033148]	1702
A_51_P162553	AK018093	Depdc2	109294	Mus musculus 11 days embryo head cDNA, RIKEN full-length enriched library, clone:6230420N16 product:hypothetical Pleckstrin putative G-protein interacting domain containing protein, full insert sequence. [AK018093]	1701
A_52_P120719	NM_030554	Rab27b	80718	Mus musculus RAB27b, member RAS oncogene family (Rab27b), transcript variant 1, mRNA [NM_030554]	1701
A_52_P390127	NM_010653	Klrc2	16642	Mus musculus killer cell lectin-like receptor subfamily C, member 2 (Klrc2), mRNA [NM_010653]	1700
A_52_P609648	AK053676	E130120C16Rik	320641	Mus musculus 0 day neonate eyeball cDNA, RIKEN full-length enriched library, clone:E130120C16 product:unclassifiable, full insert sequence. [AK053676]	1700
A_52_P298071	NM_030100	Wibg	78428	Mus musculus within bgcn homolog (Drosophila) (Wibg), mRNA [NM_030100]	1699
A_51_P387239	NM_021792	Iigp1	60440	Mus musculus interferon inducible GTPase 1 (Iigp1), mRNA [NM_021792]	1699
A_51_P432460	NM_026731	Ppp1r14a	68458	Mus musculus protein phosphatase 1, regulatory (inhibitor) subunit 14A (Ppp1r14a), mRNA [NM_026731]	1699
A_52_P634829	NM_023835	Trim12	76681	Mus musculus tripartite motif protein 12 (Trim12), mRNA [NM_023835]	1698
A_51_P484020	NM_134158	Cd300d	140497	Mus musculus Cd300D antigen (Cd300d), mRNA [NM_134158]	1697
A_52_P327664	NM_153564	Gbp5	229898	Mus musculus guanylate nucleotide binding protein 5 (Gbp5), mRNA [NM_153564]	1697
A_51_P243122	NM_001029937	Sec14l3	380683	Mus musculus SEC14-like 3 (S. cerevisiae) (Sec14l3), mRNA [NM_001029937]	1697
A_51_P223569	NM_010029	Ddx4	13206	Mus musculus DEAD (Asp-Glu-Ala-Asp) box polypeptide 4 (Ddx4), mRNA [NM_010029]	1696
A_52_P328006	NM_176919	Ppm1h	319468	Mus musculus protein phosphatase 1H (PP2C domain containing) (Ppm1h), mRNA [NM_176919]	1696
A_51_P465350	NM_010745	Ly86	17084	Mus musculus lymphocyte antigen 86 (Ly86), mRNA [NM_010745]	1695
A_51_P514712	NM_001039530	Parp14	547253	Mus musculus poly (ADP-ribose) polymerase family, member 14 (Parp14), mRNA [NM_001039530]	1695
A_51_P494037	NM_138650	Dgkg	110197	Mus musculus diacylglycerol kinase, gamma (Dgkg), mRNA [NM_138650]	1695
A_51_P197509	NM_153594	Pcmtd2	245867	Mus musculus protein-L-isoaspartate (D-aspartate) O-methyltransferase domain containing 2 (Pcmtd2), mRNA [NM_153594]	1694
A_52_P32864	NM_026662	Prps2	110639	Mus musculus phosphoribosyl pyrophosphate synthetase 2 (Prps2), mRNA [NM_026662]	1694
A_52_P451574	NM_011273	Xpr1	19775	Mus musculus xenotropic and polytropic retrovirus receptor 1 (Xpr1), mRNA [NM_011273]	1694
A_51_P199987	NM_021896	Gucy1a3	60596	Mus musculus guanylate cyclase 1, soluble, alpha 3 (Gucy1a3), mRNA [NM_021896]	1694
A_52_P535820	NM_028224	Faim2	72393	Mus musculus Fas apoptotic inhibitory molecule 2 (Faim2), transcript variant 1, mRNA [NM_028224]	1694
A_51_P265806	NM_030601	Clca2	80797	Mus musculus chloride channel calcium activated 2 (Clca2), mRNA [NM_030601]	1694
A_52_P113672	BB529627	E030003F13Rik	NA	BB529627 RIKEN full-length enriched, 0 day neonate lung Mus musculus cDNA clone E030003F13 3'. [BB529627]	1693
A_51_P205943	NM_010414	Hdh	15194	Mus musculus Huntington disease gene homolog (Hdh), mRNA [NM_010414]	1693
A_52_P511821	NM_027057	Wdfy1	69368	Mus musculus WD repeat and FYVE domain containing 1 (Wdfy1), mRNA [NM_027057]	1693
A_51_P356967	NM_145219	Lgi3	213469	Mus musculus leucine-rich repeat LGI family, member 3 (Lgi3), mRNA [NM_145219]	1692
A_51_P142861	NM_009807	Casp1	12362	Mus musculus caspase 1 (Casp1), mRNA [NM_009807]	1692
A_52_P94401	NM_177708	Rtn4rl1	237847	Mus musculus reticulon 4 receptor-like 1 (Rtn4rl1), mRNA [NM_177708]	1691
A_51_P321600	ENSMUST00000084307	ENSMUST00000084307	NA	RIKEN cDNA 1700041C02 gene [Source:MarkerSymbol;Acc:MGI:1920582] [ENSMUST00000084307]	1691
A_51_P273639	NM_011404	Slc7a5	20539	Mus musculus solute carrier family 7 (cationic amino acid transporter, y+ system), member 5 (Slc7a5), mRNA [NM_011404]	1690
A_51_P390538	NM_010821	Mpeg1	NA	Mus musculus macrophage expressed gene 1 (Mpeg1), mRNA [NM_010821]	1690
A_51_P251129	NM_199018	Stard8	236920	Mus musculus START domain containing 8 (Stard8), mRNA [NM_199018]	1690
A_52_P10781	AK011495	Lman1	70361	Mus musculus 10 days embryo whole body cDNA, RIKEN full-length enriched library, clone:2610020P13 product:lectin, mannose-binding, 1, full insert sequence. [AK011495]	1689
A_51_P393567	NM_001048005	1110017D15Rik	73721	Mus musculus RIKEN cDNA 1110017D15 gene (1110017D15Rik), transcript variant 1, mRNA [NM_001048005]	1689
A_51_P395111	NM_019730	Nme3	79059	Mus musculus expressed in non-metastatic cells 3 (Nme3), mRNA [NM_019730]	1688
A_52_P438084	NM_008860	Prkcz	18762	Mus musculus protein kinase C, zeta (Prkcz), transcript variant 1, mRNA [NM_008860]	1688
A_52_P27482	NM_001081346	Plekhk1	170799	Mus musculus pleckstrin homology domain containing, family K member 1 (Plekhk1), mRNA [NM_001081346]	1688
A_52_P304105	AK087199	Ppp1r16b	NA	Mus musculus 0 day neonate lung cDNA, RIKEN full-length enriched library, clone:E030033L22 product:unclassifiable, full insert sequence [AK087199]	1688
A_51_P437327	NM_008553	Ascl1	17172	Mus musculus achaete-scute complex homolog-like 1 (Drosophila) (Ascl1), mRNA [NM_008553]	1687
A_51_P499979	BF535186	Crebl2	NA	602054250F1 NCI_CGAP_SG2 Mus musculus cDNA clone IMAGE:4193245 5'. [BF535186]	1687
A_51_P255682	NM_008594	Mfge8	17304	Mus musculus milk fat globule-EGF factor 8 protein (Mfge8), transcript variant 1, mRNA [NM_008594]	1686
A_52_P609375	NM_183024	Raver2	242570	Mus musculus ribonucleoprotein, PTB-binding 2 (Raver2), mRNA [NM_183024]	1686
A_52_P306845	NM_007616	Cav1	12389	Mus musculus caveolin, caveolae protein 1 (Cav1), mRNA [NM_007616]	1686
A_51_P309920	NM_001001309	Itga8	241226	Mus musculus integrin alpha 8 (Itga8), mRNA [NM_001001309]	1686
A_51_P178692	NM_007930	Enc1	13803	Mus musculus ectodermal-neural cortex 1 (Enc1), mRNA [NM_007930]	1686
A_51_P466633	NM_011391	Slc16a7	20503	Mus musculus solute carrier family 16 (monocarboxylic acid transporters), member 7 (Slc16a7), mRNA [NM_011391]	1685
A_51_P219109	NM_008353	Il12rb1	16161	Mus musculus interleukin 12 receptor, beta 1 (Il12rb1), mRNA [NM_008353]	1685
A_52_P303100	NM_175130	Trpm4	68667	Mus musculus transient receptor potential cation channel, subfamily M, member 4 (Trpm4), mRNA [NM_175130]	1685
A_51_P103435	XM_137041	Rshl3	212892	PREDICTED: Mus musculus radial spokehead-like 3 (Rshl3), mRNA [XM_137041]	1684
A_51_P484371	NM_009403	Tnfsf8	21949	Mus musculus tumor necrosis factor (ligand) superfamily, member 8 (Tnfsf8), mRNA [NM_009403]	1684
A_52_P440881	BC048860	C330023M02Rik	231713	Mus musculus RIKEN cDNA C330023M02 gene, mRNA (cDNA clone IMAGE:5366017). [BC048860]	1684
A_51_P255360	NM_026004	Nt5c3	107569	Mus musculus 5'-nucleotidase, cytosolic III (Nt5c3), mRNA [NM_026004]	1683
A_52_P609334	NM_030075	Klhdc8b	78267	Mus musculus kelch domain containing 8B (Klhdc8b), mRNA [NM_030075]	1683
A_51_P118945	AF054581	Il2ra	16184	Mus musculus interleukin 2 receptor mRNA, 3'UTR, partial sequence. [AF054581]	1682
A_51_P483231	NM_008413	Jak2	16452	Mus musculus Janus kinase 2 (Jak2), transcript variant 1, mRNA [NM_008413]	1682
A_52_P1173559	A_52_P1173559	A_52_P1173559	NA	Unknown	1682
A_51_P502764	NM_199198	Hdac10	170787	Mus musculus histone deacetylase 10 (Hdac10), mRNA [NM_199198]	1682
A_52_P811150	BI079333	BI079333	NA	602873691F1 NCI_CGAP_Mam2 Mus musculus cDNA clone IMAGE:5005439 5', mRNA sequence [BI079333]	1682
A_51_P129464	NM_009128	Scd2	20250	Mus musculus stearoyl-Coenzyme A desaturase 2 (Scd2), mRNA [NM_009128]	1682
A_52_P279329	NM_009612	Acvrl1	11482	Mus musculus activin A receptor, type II-like 1 (Acvrl1), mRNA [NM_009612]	1682
A_52_P328497	NM_194446	Cdk10	234854	Mus musculus cyclin-dependent kinase (CDC2-like) 10 (Cdk10), transcript variant 1, mRNA [NM_194446]	1681
A_52_P366980	NM_028841	Tspan17	74257	Mus musculus tetraspanin 17 (Tspan17), mRNA [NM_028841]	1681
A_51_P186531	NM_025289	Tbrg1	21376	Mus musculus transforming growth factor beta regulated gene 1 (Tbrg1), mRNA [NM_025289]	1681
A_51_P337101	NM_172448	Rnf43	207742	Mus musculus ring finger protein 43 (Rnf43), mRNA [NM_172448]	1681
A_52_P345301	BC047211	Ccdc37	243538	Mus musculus coiled-coil domain containing 37, mRNA (cDNA clone MGC:56972 IMAGE:6392183), complete cds. [BC047211]	1680
A_52_P519882	NM_144866	Etf1	225363	Mus musculus eukaryotic translation termination factor 1 (Etf1), mRNA [NM_144866]	1680
A_52_P452689	NM_007498	Atf3	11910	Mus musculus activating transcription factor 3 (Atf3), mRNA [NM_007498]	1680
A_52_P924359	TC1685550	TC1685550	NA	Unknown	1680
A_51_P362698	AK054351	Klhl24	75785	Mus musculus 2 days pregnant adult female ovary cDNA, RIKEN full-length enriched library, clone:E330017O14 product:hypothetical protein, full insert sequence. [AK054351]	1679
A_52_P220440	NM_175328	Slc6a15	103098	Mus musculus solute carrier family 6 (neurotransmitter transporter), member 15 (Slc6a15), mRNA [NM_175328]	1679
A_51_P219385	NM_011383	Six5	20475	Mus musculus sine oculis-related homeobox 5 homolog (Drosophila) (Six5), mRNA [NM_011383]	1679
A_51_P495581	NM_030682	Tlr1	21897	Mus musculus toll-like receptor 1 (Tlr1), mRNA [NM_030682]	1677
A_52_P60105	NM_018822	Sgsh	27029	Mus musculus N-sulfoglucosamine sulfohydrolase (sulfamidase) (Sgsh), mRNA [NM_018822]	1677
A_51_P238094	NM_024444	Cyp4f18	72054	Mus musculus cytochrome P450, family 4, subfamily f, polypeptide 18 (Cyp4f18), mRNA [NM_024444]	1677
A_51_P495825	NM_133997	Apof	103161	Mus musculus apolipoprotein F (Apof), mRNA [NM_133997]	1677
A_51_P210395	NM_053108	Glrx	93692	Mus musculus glutaredoxin (Glrx), mRNA [NM_053108]	1676
A_52_P501697	NM_011890	Sgcb	24051	Mus musculus sarcoglycan, beta (dystrophin-associated glycoprotein) (Sgcb), mRNA [NM_011890]	1675
A_51_P252157	NM_011623	Top2a	21973	Mus musculus topoisomerase (DNA) II alpha (Top2a), mRNA [NM_011623]	1675
A_51_P426724	NM_001037916	RP23-233B9.8	622665	Mus musculus hypothetical protein LOC622665 (LOC622665), mRNA [NM_001037916]	1674
A_52_P309364	NM_178684	C130032J12Rik	218975	Mus musculus RIKEN cDNA C130032J12 gene (C130032J12Rik), mRNA [NM_178684]	1674
A_52_P625880	AK029366	2700094F01Rik	72649	Mus musculus 0 day neonate head cDNA, RIKEN full-length enriched library, clone:4833406C17 product:hypothetical protein, full insert sequence. [AK029366]	1674
A_52_P308669	NM_030703	Cpn1	93721	Mus musculus carboxypeptidase N, polypeptide 1 (Cpn1), mRNA [NM_030703]	1673
A_52_P686231	AK040960	A530020G20Rik	319839	Mus musculus adult male aorta and vein cDNA, RIKEN full-length enriched library, clone:A530051K04 product:unclassifiable, full insert sequence [AK040960]	1673
A_51_P463846	NM_145545	Gbp6	229900	Mus musculus guanylate binding protein 6 (Gbp6), mRNA [NM_145545]	1672
A_51_P502957	NM_011505	Stxbp4	20913	Mus musculus syntaxin binding protein 4 (Stxbp4), mRNA [NM_011505]	1672
A_52_P322181	CK020710	Adrb1	11554	AGENCOURT_16521866 NIH_MGC_222 Mus musculus cDNA clone IMAGE:30713994 5', mRNA sequence [CK020710]	1672
A_51_P108228	NM_007390	Chrna7	11441	Mus musculus cholinergic receptor, nicotinic, alpha polypeptide 7 (Chrna7), mRNA [NM_007390]	1671
A_51_P448627	AK015791	Tmem116	77462	Mus musculus adult male testis cDNA, RIKEN full-length enriched library, clone:4930513P12 product:RIKEN cDNA 4930513P12 gene, full insert sequence. [AK015791]	1671
A_51_P520139	XM_620762	EG546143	546143	PREDICTED: Mus musculus hypothetical protein LOC546143 (LOC546143), mRNA [XM_620762]	1671
A_51_P419017	NM_011866	Pde10a	23984	Mus musculus phosphodiesterase 10A (Pde10a), mRNA [NM_011866]	1670
A_51_P354857	NM_134253	Bnipl	171388	Mus musculus BCL2/adenovirus E1B 19kD interacting protein like (Bnipl), mRNA [NM_134253]	1669
A_52_P568888	BC100475	1110034G24Rik	73747	Mus musculus RIKEN cDNA 1110034G24 gene, mRNA (cDNA clone MGC:118301 IMAGE:30253755), complete cds. [BC100475]	1669
A_52_P510119	NM_027629	Pgm2l1	70974	Mus musculus phosphoglucomutase 2-like 1 (Pgm2l1), mRNA [NM_027629]	1669
A_51_P268929	AK050061	AK050061	NA	Mus musculus adult male liver tumor cDNA, RIKEN full-length enriched library, clone:C730009F08 product:unclassifiable, full insert sequence. [AK050061]	1669
A_52_P426049	NM_022964	Lat2	56743	Mus musculus linker for activation of T cells family, member 2 (Lat2), transcript variant 2, mRNA [NM_022964]	1668
A_52_P549418	NM_011505	Stxbp4	20913	Mus musculus syntaxin binding protein 4 (Stxbp4), mRNA [NM_011505]	1668
A_51_P214269	NM_023580	Epha1	13835	Mus musculus Eph receptor A1 (Epha1), mRNA [NM_023580]	1668
A_51_P328817	NM_183152	6330514A18Rik	216166	Mus musculus RIKEN cDNA 6330514A18 gene (6330514A18Rik), mRNA [NM_183152]	1667
A_52_P505192	NM_010947	Ntn2l	18209	Mus musculus netrin 2-like (chicken) (Ntn2l), mRNA [NM_010947]	1667
A_52_P612137	NM_009822	Runx1t1	12395	Mus musculus runt-related transcription factor 1; translocated to, 1 (cyclin D-related) (Runx1t1), mRNA [NM_009822]	1665
A_51_P218953	NM_172385	Zfp536	243937	Mus musculus zinc finger protein 536 (Zfp536), mRNA [NM_172385]	1665
A_52_P738953	AK035454	AK035454	NA	Mus musculus adult male urinary bladder cDNA, RIKEN full-length enriched library, clone:9530050P19 product:unclassifiable, full insert sequence. [AK035454]	1665
A_51_P187242	NM_008286	Hrh2	15466	Mus musculus histamine receptor H 2 (Hrh2), transcript variant 2, mRNA [NM_008286]	1664
A_51_P381558	NM_133914	Rasa4	54153	Mus musculus RAS p21 protein activator 4 (Rasa4), transcript variant 1, mRNA [NM_133914]	1664
A_52_P654703	NM_080510	Trim69	70928	Mus musculus tripartite motif-containing 69 (Trim69), mRNA [NM_080510]	1664
A_52_P327110	AK134633	Bean	65115	Mus musculus adult male medulla oblongata cDNA, RIKEN full-length enriched library, clone:6330505E14 product:brain expressed, associated with Nedd4, full insert sequence [AK134633]	1664
A_52_P339154	NM_029398	Tmem14a	75712	Mus musculus transmembrane protein 14A (Tmem14a), mRNA [NM_029398]	1664
A_51_P289647	NM_173386	E330016A19Rik	214763	Mus musculus RIKEN cDNA E330016A19 gene (E330016A19Rik), mRNA [NM_173386]	1663
A_51_P491904	NM_001081378	C330002I19Rik	NA	Mus musculus RIKEN cDNA C330002I19 gene (C330002I19Rik), mRNA [NM_001081378]	1663
A_51_P510418	NM_028270	Aldh1b1	72535	Mus musculus aldehyde dehydrogenase 1 family, member B1 (Aldh1b1), mRNA [NM_028270]	1663
A_52_P364350	AK147455	Lphn1	330814	Mus musculus cDNA, RIKEN full-length enriched library, clone:M5C1045H19 product:latrophilin 1, full insert sequence. [AK147455]	1663
A_51_P286131	NM_030021	D730039F16Rik	77996	Mus musculus RIKEN cDNA D730039F16 gene (D730039F16Rik), mRNA [NM_030021]	1662
A_52_P422185	AK079377	1810059H22Rik	69820	Mus musculus 16 days neonate cerebellum cDNA, RIKEN full-length enriched library, clone:9630050A10 product:unclassifiable, full insert sequence. [AK079377]	1662
A_52_P231428	NM_001081351	A430107O13Rik	NA	Mus musculus RIKEN cDNA A430107O13 gene (A430107O13Rik), mRNA [NM_001081351]	1661
A_52_P11766	NM_001081102	Whsc1	107823	Mus musculus Wolf-Hirschhorn syndrome candidate 1 (human) (Whsc1), mRNA [NM_001081102]	1661
A_51_P102096	NM_010849	Myc	17869	Mus musculus myelocytomatosis oncogene (Myc), mRNA [NM_010849]	1660
A_52_P305289	NM_011190	Psme2	19188	Mus musculus proteasome (prosome, macropain) 28 subunit, beta (Psme2), transcript variant 1, mRNA [NM_011190]	1659
A_52_P564653	NM_001039546	Myo6	17920	Mus musculus myosin VI (Myo6), mRNA [NM_001039546]	1659
A_51_P367298	BU554808	BU554808	NA	BU554808 AGENCOURT_10255299 NIH_MGC_143 Mus musculus cDNA clone IMAGE:6582149 5', mRNA sequence [BU554808]	1658
A_51_P370630	NM_026689	0610009K11Rik	68350	Mus musculus RIKEN cDNA 0610009K11 gene (0610009K11Rik), mRNA [NM_026689]	1657
A_51_P189916	NM_133800	Nol12	97961	Mus musculus nucleolar protein 12 (Nol12), mRNA [NM_133800]	1657
A_52_P272227	BC021518	Plekhh2	213556	Mus musculus pleckstrin homology domain containing, family H (with MyTH4 domain) member 2, mRNA (cDNA clone IMAGE:5352356), partial cds. [BC021518]	1656
A_52_P674808	ENSMUST00000074660	Chrdl1	NA	chordin-like 1 [Source:MarkerSymbol;Acc:MGI:1933172] [ENSMUST00000074660]	1656
A_51_P469233	NM_010864	Myo5a	17918	Mus musculus myosin Va (Myo5a), mRNA [NM_010864]	1656
A_52_P1059596	AK029617	AK029617	545391	Mus musculus adult male testis cDNA, RIKEN full-length enriched library, clone:4930414L09 product:hypothetical protein, full insert sequence [AK029617]	1655
A_52_P577624	NM_138664	ORF28	246738	Mus musculus open reading frame 28 (ORF28), mRNA [NM_138664]	1655
A_51_P251768	NM_010130	Emr1	13733	Mus musculus EGF-like module containing, mucin-like, hormone receptor-like sequence 1 (Emr1), mRNA [NM_010130]	1655
A_51_P258372	NM_030691	Igsf6	80719	Mus musculus immunoglobulin superfamily, member 6 (Igsf6), mRNA [NM_030691]	1654
A_52_P507626	AK043125	Nbea	26422	Mus musculus 7 days neonate cerebellum cDNA, RIKEN full-length enriched library, clone:A730058H13 product:neurobeachin, full insert sequence. [AK043125]	1653
A_51_P298570	NM_013506	Eif4a2	13682	Mus musculus eukaryotic translation initiation factor 4A2 (Eif4a2), mRNA [NM_013506]	1653
A_51_P176524	NM_019574	Patz1	56218	Mus musculus POZ (BTB) and AT hook containing zinc finger 1 (Patz1), mRNA [NM_019574]	1652
A_51_P355243	AK028520	AK028520	NA	Mus musculus 0 day neonate skin cDNA, RIKEN full-length enriched library, clone:4632417G23 product:unclassifiable, full insert sequence. [AK028520]	1652
A_51_P473498	NM_173398	Gpr171	229323	Mus musculus G protein-coupled receptor 171 (Gpr171), mRNA [NM_173398]	1652
A_52_P102223	NM_018814	Pcnx	54604	Mus musculus pecanex homolog (Drosophila) (Pcnx), mRNA [NM_018814]	1652
A_52_P62085	NM_022325	Ctsz	64138	Mus musculus cathepsin Z (Ctsz), mRNA [NM_022325]	1652
A_52_P915536	AK079475	AK079475	80285	Mus musculus 16 days neonate thymus cDNA, RIKEN full-length enriched library, clone:A130015P11 product:hypothetical protein, full insert sequence. [AK079475]	1652
A_51_P500044	AK036010	Vldlr	22359	Mus musculus 16 days neonate cerebellum cDNA, RIKEN full-length enriched library, clone:9630026O22 product:unclassifiable, full insert sequence [AK036010]	1651
A_51_P423762	NM_175211	Ralgps1	241308	Mus musculus Ral GEF with PH domain and SH3 binding motif 1 (Ralgps1), mRNA [NM_175211]	1651
A_51_P487818	NM_017399	Fabp1	14080	Mus musculus fatty acid binding protein 1, liver (Fabp1), mRNA [NM_017399]	1651
A_52_P315280	NM_010918	Nktr	18087	Mus musculus natural killer tumor recognition sequence (Nktr), mRNA [NM_010918]	1650
A_52_P770634	AK033595	Me2	NA	Mus musculus adult male cecum cDNA, RIKEN full-length enriched library, clone:9130022D06 product:unclassifiable, full insert sequence [AK033595]	1650
A_51_P197528	D86232	Ly6c	100093633	Mus musculus mRNA for Ly-6C variant, complete cds. [D86232]	1650
A_51_P164021	NM_173762	Cenpe	229841	Mus musculus centromere protein E (Cenpe), mRNA [NM_173762]	1650
A_51_P416308	XM_110968	Dnahc9	237806	PREDICTED: Mus musculus dynein, axonemal, heavy chain 9, transcript variant 1 (Dnahc9), mRNA [XM_110968]	1649
A_52_P31370	AK016353	Iqca	74918	Mus musculus adult male testis cDNA, RIKEN full-length enriched library, clone:4930585L22 product:hypothetical IQ calmodulin-binding motif containing protein, full insert sequence. [AK016353]	1649
A_51_P112223	NM_010357	Gsta4	14860	Mus musculus glutathione S-transferase, alpha 4 (Gsta4), mRNA [NM_010357]	1648
A_51_P150678	NM_027206	Tnfaip8l2	69769	Mus musculus tumor necrosis factor, alpha-induced protein 8-like 2 (Tnfaip8l2), mRNA [NM_027206]	1648
A_51_P125135	NM_026410	Cdca5	67849	Mus musculus cell division cycle associated 5 (Cdca5), mRNA [NM_026410]	1648
A_52_P859747	AK050399	C730043O17	330126	Mus musculus adult male liver tumor cDNA, RIKEN full-length enriched library, clone:C730043O17 product:unclassifiable, full insert sequence [AK050399]	1648
A_51_P292527	NM_028944	4933406E20Rik	74443	Mus musculus RIKEN cDNA 4933406E20 gene (4933406E20Rik), mRNA [NM_028944]	1647
A_51_P216496	NM_009364	Tfpi2	21789	Mus musculus tissue factor pathway inhibitor 2 (Tfpi2), mRNA [NM_009364]	1647
A_51_P118443	AK051656	2310014H01Rik	76448	Mus musculus 12 days embryo spinal ganglion cDNA, RIKEN full-length enriched library, clone:D130062G17 product:hypothetical protein, full insert sequence. [AK051656]	1647
A_52_P24447	NM_024253	Nkg7	72310	Mus musculus natural killer cell group 7 sequence (Nkg7), mRNA [NM_024253]	1647
A_52_P534250	NM_178660	Rbms3	207181	Mus musculus RNA binding motif, single stranded interacting protein (Rbms3), mRNA [NM_178660]	1647
A_52_P559770	NM_009691	Aplp2	11804	Mus musculus amyloid beta (A4) precursor-like protein 2 (Aplp2), mRNA [NM_009691]	1647
A_52_P110070	AK017567	5730416F02Rik	70550	Mus musculus 8 days embryo whole body cDNA, RIKEN full-length enriched library, clone:5730416F02 product:similar to CAPPING PROTEIN (ACTIN FILAMENT), GELSOLIN-LIKE [Mus musculus], full insert sequence [AK017567]	1647
A_51_P136022	NM_023585	Ube2v2	70620	Mus musculus ubiquitin-conjugating enzyme E2 variant 2 (Ube2v2), mRNA [NM_023585]	1646
A_51_P208555	NM_026172	Decr1	67460	Mus musculus 2,4-dienoyl CoA reductase 1, mitochondrial (Decr1), mRNA [NM_026172]	1645
A_52_P97451	NM_013835	Trove2	20822	Mus musculus TROVE domain family, member 2 (Trove2), mRNA [NM_013835]	1645
A_51_P121031	NM_175188	2016-03-01	72925	Mus musculus membrane-associated ring finger (C3HC4) 1 (March1), mRNA [NM_175188]	1644
A_51_P225186	NM_018782	Calcrl	54598	Mus musculus calcitonin receptor-like (Calcrl), mRNA [NM_018782]	1644
A_51_P234956	NM_008510	Xcl1	16963	Mus musculus chemokine (C motif) ligand 1 (Xcl1), mRNA [NM_008510]	1643
A_52_P77837	NM_026004	Nt5c3	107569	Mus musculus 5'-nucleotidase, cytosolic III (Nt5c3), mRNA [NM_026004]	1643
A_52_P640484	NM_009277	Trim21	20821	Mus musculus tripartite motif protein 21 (Trim21), transcript variant 1, mRNA [NM_009277]	1642
A_51_P498922	NM_026106	Dr1	13486	Mus musculus down-regulator of transcription 1 (Dr1), mRNA [NM_026106]	1642
A_52_P30328	NM_028135	Tmem163	72160	Mus musculus transmembrane protein 163 (Tmem163), mRNA [NM_028135]	1642
A_51_P306892	NM_145384	Pqlc2	212555	Mus musculus PQ loop repeat containing 2 (Pqlc2), mRNA [NM_145384]	1642
A_51_P281997	NM_028349	Sass6	72776	Mus musculus spindle assembly 6 homolog (C. elegans) (Sass6), mRNA [NM_028349]	1641
A_52_P676510	NM_011579	Tgtp	21822	Mus musculus T-cell specific GTPase (Tgtp), mRNA [NM_011579]	1641
A_52_P537941	NM_178283	Asb13	142688	Mus musculus ankyrin repeat and SOCS box-containing protein 13 (Asb13), mRNA [NM_178283]	1640
A_51_P502661	NM_172767	Loh11cr2a	67776	Mus musculus loss of heterozygosity, 11, chromosomal region 2, gene A homolog (human) (Loh11cr2a), mRNA [NM_172767]	1640
A_52_P354509	NM_144810	Klhdc8a	213417	Mus musculus kelch domain containing 8A (Klhdc8a), mRNA [NM_144810]	1639
A_52_P340073	NM_010111	Efnb2	13642	Mus musculus ephrin B2 (Efnb2), mRNA [NM_010111]	1639
A_51_P387608	NM_010431	Hif1a	15251	Mus musculus hypoxia inducible factor 1, alpha subunit (Hif1a), mRNA [NM_010431]	1638
A_51_P136288	NM_021718	Ms4a4b	60361	Mus musculus membrane-spanning 4-domains, subfamily A, member 4B (Ms4a4b), mRNA [NM_021718]	1638
A_51_P407879	NM_145382	BC021381	212483	Mus musculus cDNA sequence BC021381 (BC021381), mRNA [NM_145382]	1638
A_51_P367434	NM_028876	Tmed5	73130	Mus musculus transmembrane emp24 protein transport domain containing 5 (Tmed5), mRNA [NM_028876]	1637
A_51_P451052	NM_175013	Pgm5	226041	Mus musculus phosphoglucomutase 5 (Pgm5), mRNA [NM_175013]	1637
A_51_P317427	NM_177420	Psat1	107272	Mus musculus phosphoserine aminotransferase 1 (Psat1), mRNA [NM_177420]	1637
A_51_P466478	NM_011213	Ptprf	19268	Mus musculus protein tyrosine phosphatase, receptor type, F (Ptprf), mRNA [NM_011213]	1636
A_51_P408100	NM_008011	Fgfr4	14186	Mus musculus fibroblast growth factor receptor 4 (Fgfr4), mRNA [NM_008011]	1636
A_52_P590396	NM_019972	Sort1	20661	Mus musculus sortilin 1 (Sort1), mRNA [NM_019972]	1636
A_52_P601333	AK078961	6230424C14Rik	67786	Mus musculus adult male cecum cDNA, RIKEN full-length enriched library, clone:9130410H17 product:unclassifiable, full insert sequence [AK078961]	1635
A_51_P176522	AB029397	Patz1	56218	Mus musculus mazr mRNA for transcription factor MAZR, complete cds. [AB029397]	1634
A_52_P632691	AK134496	BC027382	380912	Mus musculus 11 days embryo head cDNA, RIKEN full-length enriched library, clone:6230417F08 product:unclassifiable, full insert sequence [AK134496]	1634
A_51_P219444	NM_013880	Plcl2	224860	Mus musculus phospholipase C-like 2 (Plcl2), mRNA [NM_013880]	1633
A_51_P131358	NM_009151	Selplg	20345	Mus musculus selectin, platelet (p-selectin) ligand (Selplg), mRNA [NM_009151]	1632
A_51_P414047	AK047328	AK047328	NA	Mus musculus 10 days neonate cerebellum cDNA, RIKEN full-length enriched library, clone:B930049N01 product:unclassifiable, full insert sequence [AK047328]	1632
A_52_P685021	NM_021704	Cxcl12	20315	Mus musculus chemokine (C-X-C motif) ligand 12 (Cxcl12), transcript variant 1, mRNA [NM_021704]	1632
A_51_P158814	AK081212	Marveld1	NA	Mus musculus adult male corpus striatum cDNA, RIKEN full-length enriched library, clone:C030005I21 product:HYPOTHETICAL 18.9 KDA PROTEIN homolog [Homo sapiens], full insert sequence [AK081212]	1632
A_51_P273596	NM_146126	Sord	20322	Mus musculus sorbitol dehydrogenase (Sord), mRNA [NM_146126]	1631
A_51_P124803	NM_028427	3110005G23Rik	73067	Mus musculus RIKEN cDNA 3110005G23 gene (3110005G23Rik), mRNA [NM_028427]	1631
A_52_P379256	NM_024434	Lap3	66988	Mus musculus leucine aminopeptidase 3 (Lap3), mRNA [NM_024434]	1631
A_52_P616392	NM_183426	Sbno2	216161	Mus musculus strawberry notch homolog 2 (Drosophila) (Sbno2), mRNA [NM_183426]	1631
A_52_P661713	NM_029000	Gvin1	74558	Mus musculus GTPase, very large interferon inducible 1 (Gvin1), transcript variant A, mRNA [NM_029000]	1631
A_52_P476856	ENSMUST00000094609	ENSMUST00000094609	210356	RIKEN cDNA D130011D22 gene [Source:MarkerSymbol;Acc:MGI:2442344] [ENSMUST00000094609]	1631
A_52_P287954	BB744776	BB744776	NA	BB744776 RIKEN full-length enriched, adult male kidney Mus musculus cDNA clone F530005A17 3', mRNA sequence [BB744776]	1630
A_52_P615401	NM_011906	Gpr175	24100	Mus musculus G protein-coupled receptor 175 (Gpr175), mRNA [NM_011906]	1630
A_51_P285299	NM_021351	Cryba4	12959	Mus musculus crystallin, beta A4 (Cryba4), mRNA [NM_021351]	1630
A_52_P408970	ENSMUST00000096398	ENSMUST00000096398	NA	PREDICTED: Mus musculus hypothetical protein LOC672510 (LOC672510), mRNA [XR_003878]	1630
A_52_P498210	NM_175661	Hist1h2af	319173	Mus musculus histone cluster 1, H2af (Hist1h2af), mRNA [NM_175661]	1630
A_52_P480872	NM_145475	Cerk	223753	Mus musculus ceramide kinase (Cerk), mRNA [NM_145475]	1630
A_52_P661029	NM_177392	A730055C05Rik	338369	Mus musculus RIKEN cDNA A730055C05 gene (A730055C05Rik), mRNA [NM_177392]	1629
A_51_P451516	NM_028027	D10Ertd610e	52666	Mus musculus DNA segment, Chr 10, ERATO Doi 610, expressed (D10Ertd610e), mRNA [NM_028027]	1629
A_52_P234039	NM_001080924	Znrf3	NA	Mus musculus zinc and ring finger 3 (Znrf3), mRNA [NM_001080924]	1629
A_51_P254045	NM_011634	Traip	22036	Mus musculus TRAF-interacting protein (Traip), mRNA [NM_011634]	1628
A_51_P413539	NM_021606	Nek6	59126	Mus musculus NIMA (never in mitosis gene a)-related expressed kinase 6 (Nek6), mRNA [NM_021606]	1627
A_51_P360880	XM_977869	5730601F06Rik	NA	PREDICTED: Mus musculus RIKEN cDNA 5730601F06 gene (5730601F06Rik), mRNA [XM_977869]	1627
A_51_P416509	NM_030609	Hist1h1a	80838	Mus musculus histone cluster 1, H1a (Hist1h1a), mRNA [NM_030609]	1626
A_51_P488928	NM_011182	Pscd3	19159	Mus musculus pleckstrin homology, Sec7 and coiled-coil domains 3 (Pscd3), mRNA [NM_011182]	1625
A_51_P137419	NM_009977	Cst7	13011	Mus musculus cystatin F (leukocystatin) (Cst7), mRNA [NM_009977]	1625
A_51_P320022	NM_009728	Atp10a	11982	Mus musculus ATPase, class V, type 10A (Atp10a), mRNA [NM_009728]	1625
A_52_P563280	NM_175026	AI447904	545384	Mus musculus expressed sequence AI447904 (AI447904), mRNA [NM_175026]	1625
A_52_P63748	NM_181754	Gpr141	353346	Mus musculus G protein-coupled receptor 141 (Gpr141), mRNA [NM_181754]	1625
A_51_P417643	NM_008259	Foxa1	15375	Mus musculus forkhead box A1 (Foxa1), mRNA [NM_008259]	1624
A_51_P497724	NM_029419	Apol3	75761	Mus musculus apolipoprotein L 3 (Apol3), mRNA [NM_029419]	1623
A_52_P1068320	NM_009399	Tnfrsf11a	21934	Mus musculus tumor necrosis factor receptor superfamily, member 11a (Tnfrsf11a), mRNA [NM_009399]	1623
A_52_P947879	AK048751	AK048751	NA	Mus musculus 0 day neonate cerebellum cDNA, RIKEN full-length enriched library, clone:C230043E09 product:unclassifiable, full insert sequence. [AK048751]	1623
A_51_P439326	NM_146011	Arhgap9	216445	Mus musculus Rho GTPase activating protein 9 (Arhgap9), mRNA [NM_146011]	1622
A_52_P244908	AK031010	AK031010	NA	Mus musculus adult male thymus cDNA, RIKEN full-length enriched library, clone:5830488H16 product:unclassifiable, full insert sequence [AK031010]	1622
A_52_P74290	NM_021378	Klrc3	58179	Mus musculus killer cell lectin-like receptor subfamily C, member 3 (Klrc3), mRNA [NM_021378]	1622
A_52_P425651	XM_129357	D19Ertd652e	70806	PREDICTED: Mus musculus DNA segment, Chr 19, ERATO Doi 652, expressed (D19Ertd652e), mRNA [XM_129357]	1622
A_51_P179664	NM_008185	Gstt1	14871	Mus musculus glutathione S-transferase, theta 1 (Gstt1), mRNA [NM_008185]	1621
A_51_P284486	NM_008183	Gstm2	14863	Mus musculus glutathione S-transferase, mu 2 (Gstm2), mRNA [NM_008183]	1621
A_52_P462013	NM_012000	Cln8	26889	Mus musculus ceroid-lipofuscinosis, neuronal 8 (Cln8), mRNA [NM_012000]	1621
A_52_P93933	NM_008562	Mcl1	17210	Mus musculus myeloid cell leukemia sequence 1 (Mcl1), mRNA [NM_008562]	1621
A_52_P947	AK084979	2010007H06Rik	69849	Mus musculus 13 days embryo lung cDNA, RIKEN full-length enriched library, clone:D430021D02 product:unclassifiable, full insert sequence [AK084979]	1620
A_52_P184974	AK006300	1700024G10Rik	381337	Mus musculus adult male testis cDNA, RIKEN full-length enriched library, clone:1700024G10 product:hypothetical Cytochrome c family heme-binding site containing protein, full insert sequence. [AK006300]	1620
A_51_P149373	NM_028149	Fbxl20	72194	Mus musculus F-box and leucine-rich repeat protein 20 (Fbxl20), mRNA [NM_028149]	1620
A_51_P213246	NM_181278	B230219D22Rik	78521	Mus musculus RIKEN cDNA B230219D22 gene (B230219D22Rik), mRNA [NM_181278]	1620
A_51_P416974	NM_016768	Pbx3	18516	Mus musculus pre B-cell leukemia transcription factor 3 (Pbx3), mRNA [NM_016768]	1620
A_51_P318381	NM_008827	Pgf	18654	Mus musculus placental growth factor (Pgf), mRNA [NM_008827]	1620
A_51_P346453	NM_153570	Noc4l	100608	Mus musculus nucleolar complex associated 4 homolog (S. cerevisiae) (Noc4l), mRNA [NM_153570]	1619
A_52_P113085	AK021207	Pdzd2	68070	Mus musculus ES cells cDNA, RIKEN full-length enriched library, clone:C330017M16 product:unclassifiable, full insert sequence. [AK021207]	1619
A_51_P369784	NM_133660	Es22	13897	Mus musculus esterase 22 (Es22), mRNA [NM_133660]	1619
A_52_P462657	AK139527	A430060F13Rik	217122	Mus musculus 2 cells egg cDNA, RIKEN full-length enriched library, clone:B020003F03 product:hypothetical protein, full insert sequence. [AK139527]	1618
A_51_P244531	AK147342	6330403L08Rik	70744	Mus musculus cDNA, RIKEN full-length enriched library, clone:M5C1016E23 product:hypothetical Proline-rich region profile [AK147342]	1618
A_52_P242012	AK044815	Il17re	57890	Mus musculus 9.5 days embryo parthenogenote cDNA, RIKEN full-length enriched library, clone:B130004N16 product:hypothetical protein, full insert sequence. [AK044815]	1617
A_52_P155713	AK012573	Nr2f2	11819	Mus musculus 11 days embryo whole body cDNA, RIKEN full-length enriched library, clone:2700086D17 product:hypothetical protein, full insert sequence. [AK012573]	1617
A_52_P674847	NM_013727	Azi2	27215	Mus musculus 5-azacytidine induced gene 2 (Azi2), transcript variant 1, mRNA [NM_013727]	1617
A_51_P157840	NM_023850	Chst1	76969	Mus musculus carbohydrate (keratan sulfate Gal-6) sulfotransferase 1 (Chst1), mRNA [NM_023850]	1617
A_52_P140383	AK157531	LOC629091	629091	Mus musculus activated spleen cDNA, RIKEN full-length enriched library, clone:F830221E13 product:unclassifiable, full insert sequence [AK157531]	1617
A_52_P540219	NM_011594	Timp2	21858	Mus musculus tissue inhibitor of metalloproteinase 2 (Timp2), mRNA [NM_011594]	1616
A_52_P534844	NM_001038999	Atp8a1	11980	Mus musculus ATPase, aminophospholipid transporter (APLT), class I, type 8A, member 1 (Atp8a1), transcript variant 1, mRNA [NM_001038999]	1615
A_51_P361535	NM_011190	Psme2	19188	Mus musculus proteasome (prosome, macropain) 28 subunit, beta (Psme2), transcript variant 1, mRNA [NM_011190]	1615
A_51_P437144	NM_026556	Dynll2	68097	Mus musculus dynein light chain LC8-type 2 (Dynll2), mRNA [NM_026556]	1615
A_51_P314907	NM_013726	Dbf4	27214	Mus musculus DBF4 homolog (S. cerevisiae) (Dbf4), mRNA [NM_013726]	1615
A_51_P518621	NM_013550	Hist1h3a	360198	Mus musculus histone cluster 1, H3a (Hist1h3a), mRNA [NM_013550]	1615
A_52_P218955	AK012700	D3Ertd751e	73852	Mus musculus 10, 11 days embryo whole body cDNA, RIKEN full-length enriched library, clone:2810009O15 product:hypothetical protein, full insert sequence. [AK012700]	1615
A_52_P487599	NM_178413	Thnsl2	232078	Mus musculus threonine synthase-like 2 (bacterial) (Thnsl2), transcript variant 1, mRNA [NM_178413]	1614
A_52_P108346	NM_010849	Myc	17869	Mus musculus myelocytomatosis oncogene (Myc), mRNA [NM_010849]	1614
A_52_P488649	AK029106	1810044A24Rik	76510	Mus musculus 10 days neonate skin cDNA, RIKEN full-length enriched library, clone:4732493D10 product:similar to KIAA1882 PROTEIN (FRAGMENT) [Homo sapiens], full insert sequence [AK029106]	1614
A_52_P134914	AK033990	Slc30a9	109108	Mus musculus adult male diencephalon cDNA, RIKEN full-length enriched library, clone:9330134J17 product:HUEL-LIKE PROTEIN (FRAGMENT) homolog [Mus musculus], full insert sequence [AK033990]	1614
A_52_P431662	NM_024434	Lap3	66988	Mus musculus leucine aminopeptidase 3 (Lap3), mRNA [NM_024434]	1613
A_52_P76402	BC027783	Eif2c1	236511	Mus musculus eukaryotic translation initiation factor 2C, 1, mRNA (cDNA clone IMAGE:5344041), with apparent retained intron [BC027783]	1613
A_51_P154513	NM_145837	Il17d	239114	Mus musculus interleukin 17D (Il17d), mRNA [NM_145837]	1612
A_52_P876207	AK085773	AK085773	442801	Mus musculus 16 days neonate heart cDNA, RIKEN full-length enriched library, clone:D830007B20 product:unclassifiable, full insert sequence. [AK085773]	1612
A_51_P206153	D13903	Ptprd	19266	Mus musculus mRNA for MPTPdelta, complete cds. [D13903]	1612
A_51_P237856	NM_008328	Ifi203	15950	Mus musculus interferon activated gene 203 (Ifi203), transcript variant 2, mRNA [NM_008328]	1611
A_51_P172054	NM_019521	Gas6	14456	Mus musculus growth arrest specific 6 (Gas6), mRNA [NM_019521]	1610
A_52_P603900	NM_024436	Rab22a	19334	Mus musculus RAB22A, member RAS oncogene family (Rab22a), mRNA [NM_024436]	1610
A_51_P180091	NM_028775	Cyp2s1	74134	Mus musculus cytochrome P450, family 2, subfamily s, polypeptide 1 (Cyp2s1), mRNA [NM_028775]	1609
A_52_P431615	XM_001000891	Gm1966	434223	PREDICTED: Mus musculus gene model 1966, (NCBI), transcript variant 1 (Gm1966), mRNA [XM_001000891]	1608
A_51_P174961	NM_007972	F10	14058	Mus musculus coagulation factor X (F10), mRNA [NM_007972]	1608
A_52_P625270	NM_001034037	1700024G13Rik	67085	Mus musculus RIKEN cDNA 1700024G13 gene (1700024G13Rik), mRNA [NM_001034037]	1608
A_52_P332081	NM_177274	Negr1	320840	Mus musculus neuronal growth regulator 1 (Negr1), transcript variant 2, mRNA [NM_177274]	1608
A_51_P419711	NM_025284	Tmsb10	19240	Mus musculus thymosin, beta 10 (Tmsb10), mRNA [NM_025284]	1607
A_51_P428529	NM_033541	Oas1c	114643	Mus musculus 2'-5' oligoadenylate synthetase 1C (Oas1c), mRNA [NM_033541]	1607
A_51_P496804	NM_025748	Deadc1	66757	Mus musculus deaminase domain containing 1 (Deadc1), mRNA [NM_025748]	1606
A_51_P449171	NM_007464	Birc3	11796	Mus musculus baculoviral IAP repeat-containing 3 (Birc3), mRNA [NM_007464]	1606
A_51_P338998	NM_008922	Prim2	19076	Mus musculus DNA primase, p58 subunit (Prim2), mRNA [NM_008922]	1606
A_52_P159490	NM_181595	Ppp1r9a	243725	Mus musculus protein phosphatase 1, regulatory (inhibitor) subunit 9A (Ppp1r9a), mRNA [NM_181595]	1605
A_51_P474094	AK034505	AK034505	NA	Mus musculus adult male diencephalon cDNA, RIKEN full-length enriched library, clone:9330209C03 product:unclassifiable, full insert sequence. [AK034505]	1605
A_52_P30632	NM_027040	1700007K13Rik	69327	Mus musculus RIKEN cDNA 1700007K13 gene (1700007K13Rik), mRNA [NM_027040]	1604
A_51_P375201	NM_013807	Plk3	12795	Mus musculus polo-like kinase 3 (Drosophila) (Plk3), mRNA [NM_013807]	1604
A_51_P331212	NM_178891	Prmt6	99890	Mus musculus protein arginine N-methyltransferase 6 (Prmt6), mRNA [NM_178891]	1604
A_51_P279552	NM_016900	Cav2	12390	Mus musculus caveolin 2 (Cav2), mRNA [NM_016900]	1604
A_51_P192501	NM_026240	Gramd3	107022	Mus musculus GRAM domain containing 3 (Gramd3), mRNA [NM_026240]	1603
A_51_P268496	NM_053195	Slc24a3	94249	Mus musculus solute carrier family 24 (sodium/potassium/calcium exchanger), member 3 (Slc24a3), mRNA [NM_053195]	1603
A_52_P302345	NM_133969	Cyp4v3	102294	Mus musculus cytochrome P450, family 4, subfamily v, polypeptide 3 (Cyp4v3), mRNA [NM_133969]	1603
A_52_P555537	AK035703	2810008D09Rik	76972	Mus musculus adult male urinary bladder cDNA, RIKEN full-length enriched library, clone:9530092L13 product:unclassifiable, full insert sequence [AK035703]	1602
A_51_P189425	NM_172413	Rap2c	72065	Mus musculus RAP2C, member of RAS oncogene family (Rap2c), mRNA [NM_172413]	1602
A_51_P494430	NM_031166	Id4	15904	Mus musculus inhibitor of DNA binding 4 (Id4), mRNA [NM_031166]	1601
A_51_P482265	AK163132	AK163132	70190	Mus musculus 7 days neonate cerebellum cDNA, RIKEN full-length enriched library, clone:A730019A03 product:unclassifiable, full insert sequence [AK163132]	1600
A_52_P305053	AK046532	B330016D10Rik	NA	Mus musculus adult male adrenal gland cDNA, RIKEN full-length enriched library, clone:B330016D10 product:unclassifiable, full insert sequence [AK046532]	1600
A_52_P581100	NM_027285	1700029I01Rik	70005	Mus musculus RIKEN cDNA 1700029I01 gene (1700029I01Rik), mRNA [NM_027285]	1600
A_51_P250689	NM_025574	Pigy	66459	Mus musculus phosphatidylinositol glycan anchor biosynthesis, class Y (Pigy), mRNA [NM_025574]	1600
A_51_P489268	AJ237585	Ncapg	54392	Mus musculus mRNA for hypothetical protein expressed in thymocytes (clone MFT.M05.13 [AJ237585]	1600
A_51_P124550	NM_139292	Reep6	70335	Mus musculus receptor accessory protein 6 (Reep6), mRNA [NM_139292]	1600
A_52_P483104	NM_015763	Lpin1	14245	Mus musculus lipin 1 (Lpin1), transcript variant 2, mRNA [NM_015763]	1598
A_51_P108020	NM_001029929	Zmynd15	574428	Mus musculus zinc finger, MYND-type containing 15 (Zmynd15), mRNA [NM_001029929]	1598
A_51_P229403	NM_027339	2210415F13Rik	70163	Mus musculus RIKEN cDNA 2210415F13 gene (2210415F13Rik), transcript variant 2, mRNA [NM_027339]	1598
A_52_P169048	NM_007872	Dnmt3a	13435	Mus musculus DNA methyltransferase 3A (Dnmt3a), transcript variant 1, mRNA [NM_007872]	1598
A_52_P511243	TC1636390	TC1636390	NA	Q66H87_RAT (Q66H87) SP140 nuclear body protein (Predicted), partial (15%) [TC1636390]	1598
A_52_P390944	NM_016803	Chst3	53374	Mus musculus carbohydrate (chondroitin 6/keratan) sulfotransferase 3 (Chst3), mRNA [NM_016803]	1598
A_51_P472274	NM_009236	Sox18	20672	Mus musculus SRY-box containing gene 18 (Sox18), mRNA [NM_009236]	1598
A_51_P153170	NM_029787	Cyb5r3	109754	Mus musculus cytochrome b5 reductase 3 (Cyb5r3), mRNA [NM_029787]	1597
A_52_P371946	NM_010579	Itgb4bp	16418	Mus musculus integrin beta 4 binding protein (Itgb4bp), mRNA [NM_010579]	1597
A_51_P378870	AK051421	1200009O22Rik	66873	Mus musculus 12 days embryo spinal ganglion cDNA, RIKEN full-length enriched library, clone:D130047M14 product:hypothetical Fibronectin type III structure containing protein, full insert sequence. [AK051421]	1596
A_52_P423364	NM_176959	Fbxl7	448987	Mus musculus F-box and leucine-rich repeat protein 7 (Fbxl7), mRNA [NM_176959]	1596
A_52_P85174	NM_126166	Tlr3	142980	Mus musculus toll-like receptor 3 (Tlr3), mRNA [NM_126166]	1595
A_52_P636894	BC026578	2010106G01Rik	66552	Mus musculus RIKEN cDNA 2010106G01 gene, mRNA (cDNA clone MGC:36779 IMAGE:5059823), complete cds. [BC026578]	1594
A_51_P120738	NM_133200	P2ry14	140795	Mus musculus purinergic receptor P2Y, G-protein coupled, 14 (P2ry14), transcript variant 1, mRNA [NM_133200]	1594
A_52_P297741	NM_053103	Entpd7	93685	Mus musculus ectonucleoside triphosphate diphosphohydrolase 7 (Entpd7), mRNA [NM_053103]	1594
A_51_P110759	NM_009199	Slc1a1	20510	Mus musculus solute carrier family 1 (neuronal/epithelial high affinity glutamate transporter, system Xag), member 1 (Slc1a1), mRNA [NM_009199]	1594
A_51_P167489	XM_140451	Lama3	16774	PREDICTED: Mus musculus laminin, alpha 3, transcript variant 1 (Lama3), mRNA [XM_140451]	1593
A_51_P181286	NM_001033122	Cd69	12515	Mus musculus CD69 antigen (Cd69), mRNA [NM_001033122]	1593
A_52_P522427	NM_197944	Hsh2d	209488	Mus musculus hematopoietic SH2 domain containing (Hsh2d), mRNA [NM_197944]	1593
A_51_P124345	NM_153166	Cpne5	240058	Mus musculus copine V (Cpne5), mRNA [NM_153166]	1593
A_52_P618807	NM_133656	Crk	12928	Mus musculus v-crk sarcoma virus CT10 oncogene homolog (avian) (Crk), mRNA [NM_133656]	1593
A_51_P269134	NM_147779	Sftpb	20388	Mus musculus surfactant associated protein B (Sftpb), mRNA [NM_147779]	1592
A_51_P459944	NM_011545	Tcf21	21412	Mus musculus transcription factor 21 (Tcf21), mRNA [NM_011545]	1592
A_52_P330214	NM_016925	Fanca	14087	Mus musculus Fanconi anemia, complementation group A (Fanca), mRNA [NM_016925]	1592
A_52_P402989	NM_012015	H2afy	26914	Mus musculus H2A histone family, member Y (H2afy), mRNA [NM_012015]	1592
A_52_P465886	NM_026240	Gramd3	107022	Mus musculus GRAM domain containing 3 (Gramd3), mRNA [NM_026240]	1592
A_51_P344566	NM_011121	Plk1	18817	Mus musculus polo-like kinase 1 (Drosophila) (Plk1), mRNA [NM_011121]	1592
A_52_P582059	NM_013590	Lyz	17110	Mus musculus lysozyme (Lyz), mRNA [NM_013590]	1592
A_51_P430423	NM_007398	Ada	11486	Mus musculus adenosine deaminase (Ada), mRNA [NM_007398]	1591
A_51_P381618	NM_134102	Pla1a	85031	Mus musculus phospholipase A1 member A (Pla1a), mRNA [NM_134102]	1591
A_52_P160328	NM_009640	Angpt1	11600	Mus musculus angiopoietin 1 (Angpt1), mRNA [NM_009640]	1591
A_52_P78064	NM_029857	Tmco4	77056	Mus musculus transmembrane and coiled-coil domains 4 (Tmco4), mRNA [NM_029857]	1591
A_51_P349888	NM_007449	Ang2	11731	Mus musculus angiogenin, ribonuclease A family, member 2 (Ang2), mRNA [NM_007449]	1591
A_51_P193019	NM_011157	Srgn	19073	Mus musculus serglycin (Srgn), mRNA [NM_011157]	1590
A_52_P1034698	NM_007920	Elf1	13709	Mus musculus E74-like factor 1 (Elf1), mRNA [NM_007920]	1590
A_52_P97680	NM_001039530	Parp14	547253	Mus musculus poly (ADP-ribose) polymerase family, member 14 (Parp14), mRNA [NM_001039530]	1590
A_51_P496845	NM_007604	Capza2	12343	Mus musculus capping protein (actin filament) muscle Z-line, alpha 2 (Capza2), mRNA [NM_007604]	1589
A_51_P464918	NM_019453	Mefv	54483	Mus musculus Mediterranean fever (Mefv), mRNA [NM_019453]	1589
A_51_P495540	NM_011063	Pea15a	18611	Mus musculus phosphoprotein enriched in astrocytes 15A (Pea15a), transcript variant 2, mRNA [NM_011063]	1589
A_51_P289796	NM_177305	Arl4c	320982	Mus musculus ADP-ribosylation factor-like 4C (Arl4c), mRNA [NM_177305]	1588
A_52_P1076565	AK078597	AK078597	NA	Mus musculus 11 days embryo gonad cDNA, RIKEN full-length enriched library, clone:7030417P08 product:unclassifiable, full insert sequence. [AK078597]	1588
A_52_P218894	NAP102204-1	NAP102204-1	NA	Unknown	1588
A_52_P76034	NM_173867	Rcc2	108911	Mus musculus regulator of chromosome condensation 2 (Rcc2), mRNA [NM_173867]	1588
A_51_P367285	NM_028019	Rnf135	71956	Mus musculus ring finger protein 135 (Rnf135), mRNA [NM_028019]	1587
A_52_P455045	NM_001013769	Rsl1	380855	Mus musculus regulator of sex limited protein 1 (Rsl1), mRNA [NM_001013769]	1587
A_52_P633300	NM_010816	Morc1	17450	Mus musculus microrchidia 1 (Morc1), mRNA [NM_010816]	1587
A_52_P447567	BC051424	5330417C22Rik	229722	Mus musculus RIKEN cDNA 5330417C22 gene, mRNA (cDNA clone IMAGE:4502533), partial cds [BC051424]	1587
A_51_P301975	U89424	Unc93b1	54445	Mus musculus strain BALB/c unc-93 related protein mRNA, partial cds. [U89424]	1586
A_51_P483013	NM_178065	1110018G07Rik	68497	Mus musculus RIKEN cDNA 1110018G07 gene (1110018G07Rik), mRNA [NM_178065]	1586
A_52_P38639	NM_153795	BC032204	108101	Mus musculus cDNA sequence BC032204 (BC032204), mRNA [NM_153795]	1586
A_52_P450835	NM_197998	2210021J22Rik	72355	Mus musculus RIKEN cDNA 2210021J22 gene (2210021J22Rik), mRNA [NM_197998]	1586
A_52_P161488	NM_019948	Clec4e	56619	Mus musculus C-type lectin domain family 4, member e (Clec4e), mRNA [NM_019948]	1586
A_52_P243516	NM_201361	AW061290	381110	Mus musculus expressed sequence AW061290 (AW061290), mRNA [NM_201361]	1585
A_52_P384508	NM_145124	Mib2	76580	Mus musculus mindbomb homolog 2 (Drosophila) (Mib2), mRNA [NM_145124]	1585
A_51_P163906	NM_001081242	Tln2	70549	Mus musculus talin 2 (Tln2), mRNA [NM_001081242]	1585
A_51_P306031	TC1634227	TC1634227	NA	Q80ZN1_MOUSE (Q80ZN1) Dual specificity phosphatase 2 (Adult male thymus cDNA, RIKEN full-length enriched library, clone:5830428A14 product:dual specificity phosphatase 2, full insert sequence), partial (37%) [TC1634227]	1585
A_51_P314521	NM_138743	1190017O12Rik	68936	Mus musculus RIKEN cDNA 1190017O12 gene (1190017O12Rik), mRNA [NM_138743]	1585
A_52_P3723	BC096542	Nfib	18028	Mus musculus nuclear factor I/B, mRNA (cDNA clone MGC:106566 IMAGE:6813434), complete cds. [BC096542]	1585
A_52_P352735	NM_001081369	BC038167	NA	Mus musculus cDNA sequence BC038167 (BC038167), mRNA [NM_001081369]	1584
A_52_P414464	NM_207649	Dscr1l1	53901	Mus musculus Down syndrome critical region gene 1-like 1 (Dscr1l1), transcript variant 1, mRNA [NM_207649]	1584
A_51_P199993	NM_021896	Gucy1a3	60596	Mus musculus guanylate cyclase 1, soluble, alpha 3 (Gucy1a3), mRNA [NM_021896]	1584
A_51_P139078	AK079007	AK079007	NA	Mus musculus adult male epididymis cDNA, RIKEN full-length enriched library, clone:9230109L20 product:unclassifiable, full insert sequence. [AK079007]	1583
A_51_P224587	AK085456	D630029K05Rik	NA	Mus musculus 0 day neonate kidney cDNA, RIKEN full-length enriched library, clone:D630029K05 product:hypothetical protein, full insert sequence [AK085456]	1583
A_51_P359462	NM_178216	Hist2h3c1	15077	Mus musculus histone cluster 2, H3c1 (Hist2h3c1), transcript variant 2, mRNA [NM_178216]	1582
A_51_P194883	NM_008434	Kcnq1	16535	Mus musculus potassium voltage-gated channel, subfamily Q, member 1 (Kcnq1), mRNA [NM_008434]	1582
A_52_P485700	NM_026352	Ppid	67738	Mus musculus peptidylprolyl isomerase D (cyclophilin D) (Ppid), mRNA [NM_026352]	1582
A_52_P77106	NM_010177	Fasl	14103	Mus musculus Fas ligand (TNF superfamily, member 6) (Fasl), mRNA [NM_010177]	1581
A_52_P392674	NM_019736	Acot9	56360	Mus musculus acyl-CoA thioesterase 9 (Acot9), mRNA [NM_019736]	1581
A_51_P504237	NM_023220	2010106G01Rik	66552	Mus musculus RIKEN cDNA 2010106G01 gene (2010106G01Rik), mRNA [NM_023220]	1580
A_52_P156775	ENSMUST00000035300	ENSMUST00000035300	NA	secretoglobin, family 1C, member 1 [Source:MarkerSymbol;Acc:MGI:2655401] [ENSMUST00000035300]	1580
A_51_P295118	AK013208	Ppp1r9a	243725	Mus musculus 10, 11 days embryo whole body cDNA, RIKEN full-length enriched library, clone:2810430P21 product:hypothetical protein, full insert sequence. [AK013208]	1580
A_51_P190111	NM_008566	Mcm5	17218	Mus musculus minichromosome maintenance deficient 5, cell division cycle 46 (S. cerevisiae) (Mcm5), mRNA [NM_008566]	1580
A_51_P219231	AK163501	Ecm2	407800	Mus musculus adult male corpora quadrigemina cDNA, RIKEN full-length enriched library, clone:B230312F04 product:hypothetical protein, full insert sequence. [AK163501]	1579
A_51_P485312	NM_013653	Ccl5	20304	Mus musculus chemokine (C-C motif) ligand 5 (Ccl5), mRNA [NM_013653]	1579
A_52_P324754	BC100444	4930579G22Rik	NA	Mus musculus RIKEN cDNA 4930579G22 gene, mRNA (cDNA clone MGC:118256 IMAGE:30919544), complete cds. [BC100444]	1579
A_52_P907553	AK049918	AK049918	NA	Mus musculus adult male hippocampus cDNA, RIKEN full-length enriched library, clone:C630010O08 product:unclassifiable, full insert sequence. [AK049918]	1579
A_52_P109393	NM_008730	Nptx1	18164	Mus musculus neuronal pentraxin 1 (Nptx1), mRNA [NM_008730]	1578
A_52_P129428	NM_020510	Fzd2	57265	Mus musculus frizzled homolog 2 (Drosophila) (Fzd2), mRNA [NM_020510]	1578
A_52_P409601	NM_170701	Cd40	21939	Mus musculus CD40 antigen (Cd40), transcript variant 3, mRNA [NM_170701]	1577
A_52_P252121	AK003786	Nfs1	18041	Mus musculus 18-day embryo whole body cDNA, RIKEN full-length enriched library, clone:1110018L11 product:nitrogen fixation gene 1 (S. cerevisiae), full insert sequence. [AK003786]	1577
A_51_P419286	NM_030060	9130211I03Rik	381319	Mus musculus RIKEN cDNA 9130211I03 gene (9130211I03Rik), mRNA [NM_030060]	1576
A_51_P190106	BC033592	Ralgps2	78255	Mus musculus Ral GEF with PH domain and SH3 binding motif 2, mRNA (cDNA clone IMAGE:5366175), with apparent retained intron [BC033592]	1576
A_51_P392005	NM_007592	Car8	12319	Mus musculus carbonic anhydrase 8 (Car8), mRNA [NM_007592]	1575
A_52_P387292	AK077974	AK077974	NA	Mus musculus 13 days embryo male testis cDNA, RIKEN full-length enriched library, clone:6030490E18 product:unclassifiable, full insert sequence. [AK077974]	1575
A_51_P130374	NM_013690	Tek	21687	Mus musculus endothelial-specific receptor tyrosine kinase (Tek), mRNA [NM_013690]	1575
A_52_P456448	AK014876	Ccdc81	70884	Mus musculus adult male testis cDNA, RIKEN full-length enriched library, clone:4921513D09 product:hypothetical protein, full insert sequence. [AK014876]	1574
A_52_P167843	NM_181595	Ppp1r9a	243725	Mus musculus protein phosphatase 1, regulatory (inhibitor) subunit 9A (Ppp1r9a), mRNA [NM_181595]	1574
A_51_P119429	NM_153505	Nckap1l	105855	Mus musculus NCK associated protein 1 like (Nckap1l), mRNA [NM_153505]	1574
A_51_P321385	NM_153319	Amot	27494	Mus musculus angiomotin (Amot), mRNA [NM_153319]	1574
A_51_P449048	NM_023149	Cndp2	66054	Mus musculus CNDP dipeptidase 2 (metallopeptidase M20 family) (Cndp2), mRNA [NM_023149]	1574
A_52_P269384	NM_178065	1110018G07Rik	68497	Mus musculus RIKEN cDNA 1110018G07 gene (1110018G07Rik), mRNA [NM_178065]	1574
A_51_P358251	AK154853	2610029I01Rik	77032	Mus musculus NOD-derived CD11c +ve dendritic cells cDNA, RIKEN full-length enriched library, clone:F630109L08 product:hypothetical Rhodanese-like/Rhodanese domain profile/Thiosulfate sulfurtransferase containing protein, full insert sequence. [AK154853]	1574
A_51_P458258	NM_011888	Ccl19	24047	Mus musculus chemokine (C-C motif) ligand 19 (Ccl19), mRNA [NM_011888]	1573
A_52_P348560	NAP102495-1	NAP102495-1	NA	Unknown	1573
A_51_P176154	AK054545	Sirpb1	320832	Mus musculus 2 days pregnant adult female ovary cDNA, RIKEN full-length enriched library, clone:E330039L08 product:weakly similar to SIGNAL-REGULATORY PROTEIN BETA-1 PRECURSOR (SIRP-BETA1) [Homo sapiens], full insert sequence. [AK054545]	1573
A_51_P427264	NM_181039	Lphn1	330814	Mus musculus latrophilin 1 (Lphn1), mRNA [NM_181039]	1573
A_52_P251690	NM_029000	Gvin1	74558	Mus musculus GTPase, very large interferon inducible 1 (Gvin1), transcript variant A, mRNA [NM_029000]	1573
A_51_P135517	NM_007728	Coch	12810	Mus musculus coagulation factor C homolog (Limulus polyphemus) (Coch), mRNA [NM_007728]	1573
A_51_P484027	NM_134158	Cd300d	140497	Mus musculus Cd300D antigen (Cd300d), mRNA [NM_134158]	1572
A_52_P94521	NM_001001881	2510009E07Rik	72190	Mus musculus RIKEN cDNA 2510009E07 gene (2510009E07Rik), mRNA [NM_001001881]	1572
A_51_P307840	NM_009978	Cst8	13012	Mus musculus cystatin 8 (cystatin-related epididymal spermatogenic) (Cst8), mRNA [NM_009978]	1572
A_52_P1100610	AK087870	E030042N06Rik	319728	Mus musculus 2 days pregnant adult female ovary cDNA, RIKEN full-length enriched library, clone:E330033L09 product:unclassifiable, full insert sequence. [AK087870]	1572
A_51_P255016	BC028649	Sp100	NA	Mus musculus nuclear antigen Sp100, mRNA (cDNA clone IMAGE:964034). [BC028649]	1571
A_52_P156314	NM_207707	Esr2	13983	Mus musculus estrogen receptor 2 (beta) (Esr2), transcript variant 1, mRNA [NM_207707]	1571
A_51_P152532	XM_620516	Rkhd3	108797	PREDICTED: Mus musculus ring finger and KH domain containing 3 (Rkhd3), mRNA [XM_620516]	1571
A_51_P215438	NM_011172	Prodh	19125	Mus musculus proline dehydrogenase (Prodh), mRNA [NM_011172]	1570
A_52_P306949	NM_021718	Ms4a4b	60361	Mus musculus membrane-spanning 4-domains, subfamily A, member 4B (Ms4a4b), mRNA [NM_021718]	1570
A_52_P414645	NM_001002268	Gpr126	215798	Mus musculus G protein-coupled receptor 126 (Gpr126), mRNA [NM_001002268]	1570
A_51_P410681	NM_018826	Irx5	54352	Mus musculus Iroquois related homeobox 5 (Drosophila) (Irx5), mRNA [NM_018826]	1569
A_52_P55661	NM_177870	Slc5a6	330064	Mus musculus solute carrier family 5 (sodium-dependent vitamin transporter), member 6 (Slc5a6), mRNA [NM_177870]	1569
A_51_P225761	AK031537	Zcchc6	214290	Mus musculus 13 days embryo male testis cDNA, RIKEN full-length enriched library, clone:6030448M23 product:hypothetical protein, full insert sequence. [AK031537]	1569
A_51_P343350	NM_033603	Amn	93835	Mus musculus amnionless (Amn), mRNA [NM_033603]	1569
A_51_P380750	NM_009824	Cbfa2t3h	12398	Mus musculus core-binding factor, runt domain, alpha subunit 2, translocated to, 3 homolog (human) (Cbfa2t3h), mRNA [NM_009824]	1569
A_51_P125842	NM_145402	Tmem51	214359	Mus musculus transmembrane protein 51 (Tmem51), mRNA [NM_145402]	1568
A_51_P164939	NM_144916	Tmem150	232086	Mus musculus transmembrane protein 150 (Tmem150), mRNA [NM_144916]	1568
A_52_P14778	AK143022	Piwil4	330890	Mus musculus 0 day neonate lung cDNA, RIKEN full-length enriched library, clone:E030042M20 product:similar to Hypothetical protein FLJ39518 (piwi) [Homo sapiens], full insert sequence. [AK143022]	1568
A_52_P368690	NAP019557-001	NAP019557-001	NA	Unknown	1568
A_52_P109378	NM_008039	Fpr-rs2	14289	Mus musculus formyl peptide receptor, related sequence 2 (Fpr-rs2), mRNA [NM_008039]	1568
A_51_P168894	NM_178642	Tmem16a	101772	Mus musculus transmembrane protein 16A (Tmem16a), mRNA [NM_178642]	1568
A_51_P371522	NM_172562	Tada2l	217031	Mus musculus transcriptional adaptor 2 (ADA2 homolog, yeast)-like (Tada2l), mRNA [NM_172562]	1568
A_51_P334979	NM_009695	Apoc2	11813	Mus musculus apolipoprotein C-II (Apoc2), mRNA [NM_009695]	1566
A_52_P154880	NM_023626	Ing3	71777	Mus musculus inhibitor of growth family, member 3 (Ing3), mRNA [NM_023626]	1565
A_51_P384936	NM_027442	Ddo	70503	Mus musculus D-aspartate oxidase (Ddo), mRNA [NM_027442]	1565
A_52_P358860	NM_008180	Gss	14854	Mus musculus glutathione synthetase (Gss), mRNA [NM_008180]	1564
A_52_P360742	NM_029419	Apol3	75761	Mus musculus apolipoprotein L 3 (Apol3), mRNA [NM_029419]	1564
A_52_P640282	NM_009121	Sat1	20229	Mus musculus spermidine/spermine N1-acetyl transferase 1 (Sat1), mRNA [NM_009121]	1564
A_51_P218137	AK008925	Mettl7a	70152	Mus musculus adult male stomach cDNA, RIKEN full-length enriched library, clone:2210414H16 product:hypothetical S-adenosyl-L-methionine-dependent methyltransferases structure containing protein, full insert sequence. [AK008925]	1564
A_51_P242967	NM_021308	Piwil2	57746	Mus musculus piwi-like homolog 2 (Drosophila) (Piwil2), mRNA [NM_021308]	1564
A_51_P144438	NM_001033196	AI481105	98999	Mus musculus expressed sequence AI481105 (AI481105), mRNA [NM_001033196]	1563
A_51_P375789	NM_009514	Vpreb3	22364	Mus musculus pre-B lymphocyte gene 3 (Vpreb3), mRNA [NM_009514]	1563
A_52_P317524	NM_153165	Klhl15	236904	Mus musculus kelch-like 15 (Drosophila) (Klhl15), transcript variant 4, mRNA [NM_153165]	1563
A_51_P499838	NM_009763	Bst1	12182	Mus musculus bone marrow stromal cell antigen 1 (Bst1), mRNA [NM_009763]	1562
A_51_P221274	NM_013784	Pign	27392	Mus musculus phosphatidylinositol glycan anchor biosynthesis, class N (Pign), mRNA [NM_013784]	1562
A_51_P340921	NM_207239	Gtf3c1	233863	Mus musculus general transcription factor III C 1 (Gtf3c1), mRNA [NM_207239]	1562
A_52_P1020847	AK079215	AK079215	NA	Mus musculus adult male urinary bladder cDNA, RIKEN full-length enriched library, clone:9530036M16 product:unclassifiable, full insert sequence. [AK079215]	1562
A_52_P364727	NM_010130	Emr1	13733	Mus musculus EGF-like module containing, mucin-like, hormone receptor-like sequence 1 (Emr1), mRNA [NM_010130]	1562
A_51_P288916	NM_177368	Tmtc2	278279	Mus musculus transmembrane and tetratricopeptide repeat containing 2 (Tmtc2), mRNA [NM_177368]	1561
A_51_P465292	NM_080462	Hnmt	140483	Mus musculus histamine N-methyltransferase (Hnmt), mRNA [NM_080462]	1560
A_51_P208240	NM_019418	Tnfsf14	50930	Mus musculus tumor necrosis factor (ligand) superfamily, member 14 (Tnfsf14), mRNA [NM_019418]	1560
A_52_P532456	BC065150	Plagl1	22634	Mus musculus pleiomorphic adenoma gene-like 1, mRNA (cDNA clone IMAGE:6856210). [BC065150]	1560
A_51_P374900	NM_028808	P2ry13	74191	Mus musculus purinergic receptor P2Y, G-protein coupled 13 (P2ry13), mRNA [NM_028808]	1559
A_52_P628741	NM_133985	Oxsr1	108737	Mus musculus oxidative-stress responsive 1 (Oxsr1), mRNA [NM_133985]	1559
A_52_P573552	NM_144549	Trib1	211770	Mus musculus tribbles homolog 1 (Drosophila) (Trib1), mRNA [NM_144549]	1559
A_51_P444302	AK039273	AK039273	NA	Mus musculus adult male spinal cord cDNA, RIKEN full-length enriched library, clone:A330012G13 product:unclassifiable, full insert sequence. [AK039273]	1559
A_51_P428360	NM_023881	Retnlb	57263	Mus musculus resistin like beta (Retnlb), mRNA [NM_023881]	1558
A_51_P179987	NM_027985	Mad2l2	71890	Mus musculus MAD2 mitotic arrest deficient-like 2 (yeast) (Mad2l2), mRNA [NM_027985]	1558
A_52_P156765	NM_027641	Spef1	70997	Mus musculus sperm flagellar 1 (Spef1), mRNA [NM_027641]	1557
A_51_P344346	NM_001081665	Ccdc129	232016	Mus musculus coiled-coil domain containing 129 (Ccdc129), mRNA [NM_001081665]	1557
A_51_P398491	NM_021406	Trem1	58217	Mus musculus triggering receptor expressed on myeloid cells 1 (Trem1), mRNA [NM_021406]	1557
A_52_P134621	AK036033	9630028I04Rik	319720	Mus musculus 16 days neonate cerebellum cDNA, RIKEN full-length enriched library, clone:9630028I04 product:unclassifiable, full insert sequence [AK036033]	1556
A_52_P144363	AF127140	Fgfr4	14186	Mus musculus fibroblast growth factor receptor 4 splice variant 17b (Fgfr4) mRNA, partial cds. [AF127140]	1556
A_51_P202633	NM_015766	Ebi3	50498	Mus musculus Epstein-Barr virus induced gene 3 (Ebi3), mRNA [NM_015766]	1556
A_52_P545255	NM_016856	Cpsf2	51786	Mus musculus cleavage and polyadenylation specific factor 2 (Cpsf2), mRNA [NM_016856]	1556
A_51_P485405	AK005675	1700006H03Rik	74174	Mus musculus adult male testis cDNA, RIKEN full-length enriched library, clone:1700006H03 product:hypothetical protein, full insert sequence. [AK005675]	1555
A_52_P391081	NM_172162	Mizf	102423	Mus musculus MBD2-interacting zinc finger (Mizf), mRNA [NM_172162]	1555
A_52_P616404	NM_007525	Bard1	12021	Mus musculus BRCA1 associated RING domain 1 (Bard1), mRNA [NM_007525]	1555
A_52_P288614	NM_025936	Rars	104458	Mus musculus arginyl-tRNA synthetase (Rars), mRNA [NM_025936]	1554
A_51_P327121	NM_009515	Was	22376	Mus musculus Wiskott-Aldrich syndrome homolog (human) (Was), mRNA [NM_009515]	1554
A_52_P70255	NM_009283	Stat1	20846	Mus musculus signal transducer and activator of transcription 1 (Stat1), mRNA [NM_009283]	1554
A_52_P113611	NM_021544	Scn5a	20271	Mus musculus sodium channel, voltage-gated, type V, alpha (Scn5a), mRNA [NM_021544]	1554
A_51_P160907	NM_001045529	Morc3	338467	Mus musculus microrchidia 3 (Morc3), mRNA [NM_001045529]	1554
A_51_P153063	NM_029310	1700008G05Rik	75497	Mus musculus RIKEN cDNA 1700008G05 gene (1700008G05Rik), mRNA [NM_029310]	1554
A_52_P121333	BC055806	Nhlrc2	66866	Mus musculus NHL repeat containing 2, mRNA (cDNA clone IMAGE:6414033) [BC055806]	1554
A_51_P286397	NM_181075	2610524H06Rik	330173	Mus musculus RIKEN cDNA 2610524H06 gene (2610524H06Rik), mRNA [NM_181075]	1553
A_52_P470046	BC056974	Cyfip2	76884	Mus musculus cytoplasmic FMR1 interacting protein 2, mRNA (cDNA clone MGC:66804 IMAGE:6831770), complete cds. [BC056974]	1553
A_52_P656418	NM_008591	Met	17295	Mus musculus met proto-oncogene (Met), mRNA [NM_008591]	1552
A_51_P101065	NM_008315	Htr7	15566	Mus musculus 5-hydroxytryptamine (serotonin) receptor 7 (Htr7), mRNA [NM_008315]	1551
A_51_P427229	BB207663	BB207663	269346	BB207663 RIKEN full-length enriched, 0 day neonate thymus Mus musculus cDNA clone A430083J21 3'. [BB207663]	1551
A_52_P485417	NM_008252	Hmgb2	97165	Mus musculus high mobility group box 2 (Hmgb2), mRNA [NM_008252]	1551
A_52_P254908	NM_178076	Mcf2l	17207	Mus musculus mcf.2 transforming sequence-like (Mcf2l), mRNA [NM_178076]	1551
A_52_P314705	NM_010931	Uhrf1	18140	Mus musculus ubiquitin-like, containing PHD and RING finger domains, 1 (Uhrf1), mRNA [NM_010931]	1551
A_52_P343821	NM_028944	4933406E20Rik	74443	Mus musculus RIKEN cDNA 4933406E20 gene (4933406E20Rik), mRNA [NM_028944]	1550
A_51_P176156	NM_178792	Sirpb1	320832	Mus musculus signal-regulatory protein beta 1 (Sirpb1), transcript variant 1, mRNA [NM_178792]	1550
A_51_P419389	NM_007561	Bmpr2	12168	Mus musculus bone morphogenic protein receptor, type II (serine/threonine kinase) (Bmpr2), mRNA [NM_007561]	1550
A_52_P239787	NM_145944	Ccdc25	67179	Mus musculus coiled-coil domain containing 25 (Ccdc25), mRNA [NM_145944]	1550
A_52_P130490	BC090402	RP23-480B19.10	665433	Mus musculus similar to histone 2a, mRNA (cDNA clone MGC:103288 IMAGE:5150365), complete cds. [BC090402]	1550
A_52_P965502	XM_911969	LOC636537	636537	PREDICTED: Mus musculus similar to signal sequence receptor, alpha (LOC636537), mRNA [XM_911969]	1550
A_51_P393634	NM_013759	Sepx1	27361	Mus musculus selenoprotein X 1 (Sepx1), mRNA [NM_013759]	1549
A_52_P513177	NM_001029841	Sla	20491	Mus musculus src-like adaptor (Sla), transcript variant 1, mRNA [NM_001029841]	1549
A_52_P514982	NM_194346	Rnf31	268749	Mus musculus ring finger protein 31 (Rnf31), mRNA [NM_194346]	1549
A_52_P3581	BC057074	Sod1	20655	Mus musculus superoxide dismutase 1, soluble, mRNA (cDNA clone IMAGE:5697222), partial cds. [BC057074]	1549
A_51_P126437	NM_007930	Enc1	13803	Mus musculus ectodermal-neural cortex 1 (Enc1), mRNA [NM_007930]	1549
A_51_P394802	NM_026640	4632417K18Rik	107373	Mus musculus RIKEN cDNA 4632417K18 gene (4632417K18Rik), mRNA [NM_026640]	1548
A_51_P299287	NM_053261	Impa2	114663	Mus musculus inositol (myo)-1(or 4)-monophosphatase 2 (Impa2), mRNA [NM_053261]	1548
A_51_P453818	AK082735	C230098O21Rik	102153	Mus musculus 0 day neonate cerebellum cDNA, RIKEN full-length enriched library, clone:C230098O21 product:unclassifiable, full insert sequence [AK082735]	1548
A_52_P312084	AK081787	5730601F06Rik	77519	Mus musculus 16 days embryo head cDNA, RIKEN full-length enriched library, clone:C130077H22 product:hypothetical protein, full insert sequence. [AK081787]	1548
A_52_P388829	NM_011416	Smarca2	67155	Mus musculus SWI/SNF related, matrix associated, actin dependent regulator of chromatin, subfamily a, member 2 (Smarca2), transcript variant 1, mRNA [NM_011416]	1547
A_51_P185897	AK039250	AK039250	NA	Mus musculus adult male spinal cord cDNA, RIKEN full-length enriched library, clone:A330007G10 product:unclassifiable, full insert sequence. [AK039250]	1547
A_51_P270339	NM_031376	Pik3ap1	83490	Mus musculus phosphoinositide-3-kinase adaptor protein 1 (Pik3ap1), mRNA [NM_031376]	1547
A_52_P322141	NM_001081291	Ccdc88	78317	Mus musculus coiled-coil domain containing 88 (Ccdc88), mRNA [NM_001081291]	1547
A_52_P61988	NM_026410	Cdca5	67849	Mus musculus cell division cycle associated 5 (Cdca5), mRNA [NM_026410]	1547
A_51_P131661	NM_024182	Riok3	66878	Mus musculus RIO kinase 3 (yeast) (Riok3), mRNA [NM_024182]	1547
A_51_P476018	NM_011446	Sox7	20680	Mus musculus SRY-box containing gene 7 (Sox7), mRNA [NM_011446]	1547
A_52_P113765	AK081964	D830026I12Rik	319682	Mus musculus 16 days embryo head cDNA, RIKEN full-length enriched library, clone:C130090D04 product:unclassifiable, full insert sequence [AK081964]	1546
A_52_P638459	BC033508	Ccl5	20304	Mus musculus chemokine (C-C motif) ligand 5, mRNA (cDNA clone MGC:35989 IMAGE:4925413), complete cds. [BC033508]	1546
A_51_P258766	NM_176996	Smo	319757	Mus musculus smoothened homolog (Drosophila) (Smo), mRNA [NM_176996]	1545
A_52_P609024	AK141272	2610036L11Rik	66311	Mus musculus 7 days embryo whole body cDNA, RIKEN full-length enriched library, clone:C430014K24 product:hypothetical Histone-fold containing protein, full insert sequence. [AK141272]	1545
A_52_P333567	AK086734	Adam33	110751	Mus musculus 15 days embryo head cDNA, RIKEN full-length enriched library, clone:D930048G01 product:ADAM13-BETA homolog [Mus musculus], full insert sequence. [AK086734]	1545
A_51_P259975	NM_023113	Aspa	11484	Mus musculus aspartoacylase (aminoacylase) 2 (Aspa), mRNA [NM_023113]	1545
A_51_P241667	NM_011159	Prkdc	19090	Mus musculus protein kinase, DNA activated, catalytic polypeptide (Prkdc), mRNA [NM_011159]	1544
A_51_P153265	U34071	Gla	11605	Mus musculus alpha-galactosidase A mRNA, complete cds. [U34071]	1544
A_52_P20867	AF311309	Tcfcp2l1	81879	Mus musculus transcription repressor CRTR-1 (Crtr-1) mRNA, complete cds. [AF311309]	1543
A_52_P483101	NM_015763	Lpin1	14245	Mus musculus lipin 1 (Lpin1), transcript variant 2, mRNA [NM_015763]	1543
A_51_P217218	NM_031168	Il6	16193	Mus musculus interleukin 6 (Il6), mRNA [NM_031168]	1543
A_51_P259378	NM_030743	Zfp313	81018	Mus musculus zinc finger protein 313 (Zfp313), mRNA [NM_030743]	1543
A_52_P496503	NM_009283	Stat1	20846	Mus musculus signal transducer and activator of transcription 1 (Stat1), mRNA [NM_009283]	1543
A_51_P127841	NM_019501	Pdss1	56075	Mus musculus prenyl (solanesyl) diphosphate synthase, subunit 1 (Pdss1), mRNA [NM_019501]	1543
A_51_P155582	NM_009013	Rad51ap1	19362	Mus musculus RAD51 associated protein 1 (Rad51ap1), mRNA [NM_009013]	1542
A_52_P189812	NM_008207	H2-T24	15042	Mus musculus histocompatibility 2, T region locus 24 (H2-T24), mRNA [NM_008207]	1541
A_52_P243391	NM_011350	Sema4f	20355	Mus musculus sema domain, immunoglobulin domain (Ig), TM domain, and short cytoplasmic domain (Sema4f), mRNA [NM_011350]	1541
A_52_P535484	NM_029000	Gvin1	74558	Mus musculus GTPase, very large interferon inducible 1 (Gvin1), transcript variant A, mRNA [NM_029000]	1540
A_52_P394767	NM_173761	Ythdf1	228994	Mus musculus YTH domain family 1 (Ythdf1), mRNA [NM_173761]	1540
[truncated: 6,791 more rows]
