# Supplementary material for: The effect of inhibition of PP1 and TNFα signaling on pathogenesis of SARS coronavirus
Source: BMC Syst Biol. 2016 Sep 23;10:93. doi: 10.1186/s12918-016-0336-6 (PMC5035469; doi:10.1186/s12918-016-0336-6)
Supplement: Additional file 2: — Weight loss and titer – Weight loss and titer data for various mice strains infected with SARS-CoV. (XLSX 23 kb) [file 12918_2016_336_MOESM2_ESM.xlsx]

## Sheet: SARS-CoV MA15
Null mice infected with SARS-CoV MA15
			Percentage weight loss
Experiment 1	strain	virus	Day 0	Day 1	Day 2	Day 3	Day 4	Day 5	Day 6	Day 7
	B6	10^5 MA15	100	94.9749	85.9296	78.8945	80.402
	B6	10^5 MA15	100	97.4747	85.3535	79.798	80.303
	B6	10^5 MA15	100	96.7391	86.9565	80.9783	82.6087
	B6	10^5 MA15	100	96.1905	84.7619	78.0952	78.0952	91.4286	91.4286	93.3333
	B6	10^5 MA15	100	95.9596	85.3535	78.7879	75.7576	87.8788	86.3636	90.9091
	B6	10^5 MA15	100	97.2973	84.6847	79.2793	82.4324	89.6396	90.0901	94.1441
	B6	mock	100	99.4764	96.8586	98.4293	99.4764
	B6	mock	100	99.4709	95.2381	97.3545	99.4709
	B6	mock	100	94.5545	94.5545	95.5446	96.5347
	B6	mock	100	95.5801	93.3702	95.5801	97.2376	97.2376	98.895	95.0276
	B6	mock	100	95.8974	94.8718	96.4103	98.9744	98.9744	97.4359	97.4359
	B6	mock	100	94.7598	94.3231	95.1965	97.3799	96.5066	93.4498	94.3231
		Mean	100	96.4394	85.5066	79.3055	79.9332	89.649	89.2941	92.7955
		SEM	0	0.380122	0.344394	0.405913	1.07354	1.02474	1.51532	0.971823			Titers
														Day 4	Day 7
	Tnfrsfb1	10^5 MA15	100	98.3871	88.7097	81.7204	83.3333						B6	3.53333e+06	400
	Tnfrsfb1	10^5 MA15	100	98.4615	86.1538	80	86.6667						Tnfrsf1b	4.28333e+06	100
	Tnfrsfb1	10^5 MA15	100	100	87.1134	81.4433	88.1443
	Tnfrsfb1	10^5 MA15	100	97.4093	86.0104	81.3472	89.1192	92.228	95.8549	93.7824
	Tnfrsfb1	10^5 MA15	100	96.9849	85.4271	79.397	85.4271	90.9548	91.4573	93.4673
	Tnfrsfb1	10^5 MA15	100	94.4954	84.4037	77.0642	75.2294	83.945	86.2385	89.9083
	Tnfrsfb1	mock	100	97.6048	96.4072	97.006	96.4072
	Tnfrsfb1	mock	100	94.709	97.3545	97.3545	99.4709
	Tnfrsfb1	mock	100	95.098	98.0392	97.549	95.5882
	Tnfrsfb1	mock	100	93.2367	96.1353	94.686	96.6184	99.0338	100	99.5169
	Tnfrsfb1	mock	100	97.9592	98.9796	101.531	100.51	100	103.061	102.551
	Tnfrsfb1	mock	100	98.5	99	99	100.5	100	99.5	101
		Mean	100	97.623	86.303	80.162	84.6533	89.0426	91.1836	92.386
		SEM	0	0.756565	0.603637	0.72302	2.06023	2.57517	2.77938	1.2422
		p value		0.192339	0.278512	0.32596	0.069596	0.837514	0.582733	0.807943
	Ido1	10^5 MA15	100	96.7213	86.3388	81.4208	86.8852	98.9071	95.6284	95.6284
	Ido1	10^5 MA15	100	95.6044	86.2637	79.1209	84.0659	95.6044	96.1538	100
	Ido1	10^5 MA15	100	97.6331	84.0237	79.2899	81.6568	96.4497	98.2249	101.775
	Ido1	10^5 MA15	100	96	84	80.5	87.5	92.5	91	93
	Ido1	mock	100	93.9252	93.4579	95.7944	94.8598	99.5327	98.1308	96.729
	Ido1	mock	100	93.9815	94.4444	94.9074	97.6852	96.7593	95.3704	97.2222
		Mean	100	96.4897	85.1566	80.0829	85.027	95.8653	95.2518	97.6009
		SEM	#DIV/0!	0.445782	0.661098	0.541458	1.3494	1.32248	1.52404	2.00497
		p value		0.56985	0.608562	0.638468	0.634386	0.708884	0.752851	0.740012
													Titers
Experiment 2	strain	virus	Day 0	Day 1	Day 2	Day 3	Day 4	Day 5	Day 6	Day 7				Day 4	Day 7
	B6	10^5 MA15	100	Missing	85.7143	83.6735	85.2041						B6	525000	0
	B6	10^5 MA15	100		87.037	81.4815	76.8519						Tnfrsf1a/1b	1850000	0
	B6	10^5 MA15	100		89	86.5	87	93	95.5	97.5
	B6	10^5 MA15	100		86.5217	80.4348	82.1739	85.6522	90.4348	93.0435
	B6	10^5 MA15	100		88.2353	89.2157	91.6667	100.49	102.941	100.98
	B6	mock	100		99.4382	98.3146	98.3146
	B6	mock	100		101.047	100.524	100
	B6	mock	100		98.9305	100		106.417	104.813	104.278
	B6	mock	100		100	99.4624		103.763	104.839	103.763
	B6	mock	100		100.893	100.893		104.464	103.571	102.232
		Mean	100		87.3017	84.2611	84.5793	93.0475	96.292	97.1746
		SEM	0		0.589665	1.61668	2.46962	4.28343	3.63194	2.29696
		Mean+kepi	100	97.9218	88.6862	84.3931	86.2811	93.999	98.7211	99.8542
		SEM+kepi	0	0.468805	0.581862	0.820615	1.37847	1.96638	1.95905	1.69743
	Tnfrsf1a1/b	10^5 MA15	100	Missing	92.4528	96.2264	97.6415
	Tnfrsf1a1/b	10^5 MA15	100		93.8053	94.2478	99.115
	Tnfrsf1a1/b	10^5 MA15	100		94.7566	92.5094	94.0075	101.873	100.375	100.749
	Tnfrsf1a1/b	10^5 MA15	100		91.4163	92.2747	95.7082	103.863	106.438	104.721
	Tnfrsf1a1/b	10^5 MA15	100		90.1575	91.3386	98.8189	104.331	108.268	107.087
	Tnfrsf1a1/b	mock	100		97.549	98.5294	99.5098	0	0	0
	Tnfrsf1a1/b	mock	100		93.3884	97.5207	99.5868	0	0	0
	Tnfrsf1a1/b	mock	100		99.6255	98.8764		104.869	104.12	101.873
	Tnfrsf1a1/b	mock	100		96.5368	97.8355		106.494	106.061	107.359
	Tnfrsf1a1/b	mock	100		98.4	98.8		102.8	102.8	102.8
		Mean	100	96	92.5177	93.3194	97.0582	103.355	105.027	104.186
		SEM	0		0.820314	0.86556	0.969545	0.753554	2.3853	1.84898
		p value			0.000860419	0.00113562	0.00153452	0.0768161	0.114773	0.0761836
													Titers
Experiment 3	strain	virus	Day 0	Day 1	Day 2	Day 3	Day 4	Day 5	Day 6	Day 7				Day 4	Day 7
	B6	10^5 MA15	100	96.5517	89.6552	83.908	85.6322						B6	1202500	1
	B6	10^5 MA15	100	98.2955	91.4773	86.9318	89.7727						Kepi	7900000	400
	B6	10^5 MA15	100	97.7528	88.764	83.1461	89.8876	95.5056	101.685	100.562
	B6	10^5 MA15	100	99.4186	90.6977	84.3023	85.4651	94.7674	101.163	105.233
	B6	10^5 MA15	100	97.5904	89.759	84.3373	89.1566	94.5783	100.602	101.807
	B6	mock	100	97.3545	96.8254	98.9418	98.4127
	B6	mock	100	100	100	102.299	102.874
	B6	mock	100	100	100	103.279	101.093	98.3607	102.186	101.639
	B6	mock	100	96.1326	95.0276	96.6851	96.6851	97.2376	100.552	100
	B6	mock	100	100.543	100.543	101.087	98.3696	96.1957	98.913	98.3696
		Mean	100	97.9218	90.0706	84.5251	87.9829	94.9505	101.15	102.534
		SEM	0	0.468805	0.466299	0.638735	1.00185	0.282898	0.312694	1.39642
	Kepi (ppp1r14c)	10^5 MA15	100	98.8889	92.2222	83.3333	79.4444
	Kepi (ppp1r14c)	10^5 MA15	100	96.6667	90.5556	83.8889	82.7778
	Kepi (ppp1r14c)	10^5 MA15	100
	Kepi (ppp1r14c)	10^5 MA15	100	98.8304	92.9825	83.6257	84.2105	89.4737	92.9825	95.3216
	Kepi (ppp1r14c)	10^5 MA15	100	88.587	94.0217	84.2391	79.8913	83.6957	89.1304	91.8478
	Kepi (ppp1r14c)	mock	100	96.8586	100.524	102.618	102.094
	Kepi (ppp1r14c)	mock	100	102.286	102.857	105.714	103.429
	Kepi (ppp1r14c)	mock	100	99.4444	99.4444	100.556	100.556	101.667	102.778	102.222
	Kepi (ppp1r14c)	mock	100	96.9388	95.4082	95.9184	95.4082	96.4286	97.449	95.9184
	Kepi (ppp1r14c)	mock	100	102.062	102.062	101.546	98.4536	100	101.031	101.031
		Mean	100	95.7432	92.4455	83.7718	81.581	86.5847	91.0564	93.5847
		SEM	0	2.44081	0.729988	0.192721	1.14625	2.88902	1.92601	1.73691
		p value		0.35682	0.0244191	0.344843	0.00394866	0.0313537	0.00658936	0.0274278
													Titers
Experiment 4	strain	challenge	d0	d1	d2	d3	d4							Day 2	Day 4
	B6	mock	100		99.4118								B6	38300000	92000
	B6	mock	100		101.07								Ptges2	3.13333e+07	483000
	B6	mock	100		98.895	100.552	101.105
	B6	mock	100		100.578	101.734	102.312
	B6	10^5 MA15	100	97.0414	95.2663
	B6	10^5 MA15	100	97.2067	94.9721
	B6	10^5 MA15	100	96.1749	92.3497
	B6	10^5 MA15	100	96.2766	95.2128	86.7021	89.8936
	B6	10^5 MA15	100	96.7742	98.9247	91.3978	95.1613
	B6	10^5 MA15	100	100	100.571	92	96
		Mean	100	97.2456	96.2162	90.0333	93.685
		SEM	0	0.575546	1.2208	1.67464	1.91107
	Ptges2	mock	100		101.124
	Ptges2	mock	100		97.7778
	Ptges2	mock	100		99.4792	97.3958	98.9583
	Ptges2	mock	100		101.117	103.911	101.676
	Ptges2	10^5 MA15	100	96.8912	91.1917
	Ptges2	10^5 MA15	100	97.9695	93.9086
	Ptges2	10^5 MA15	100	97.9592	94.3878
	Ptges2	10^5 MA15	100	97.9487	98.4615	89.7436	91.2821
	Ptges2	10^5 MA15	100	97.2222	95.8333	87.5	88.8889
	Ptges2	10^5 MA15	100	98.4456	94.3005	91.1917	93.2642
		Mean	100	97.7394	94.6806	89.4784	91.1451
		SEM	0	0.233147	0.976777	1.07392	1.26491
		p value		0.444979	0.349185	0.79413	0.329893
