# Supplementary material for: The effect of inhibition of PP1 and TNFα signaling on pathogenesis of SARS coronavirus
Source: BMC Syst Biol. 2016 Sep 23;10:93. doi: 10.1186/s12918-016-0336-6 (PMC5035469; doi:10.1186/s12918-016-0336-6)
Supplement: Additional file 3: — Figure 4 fold changes – fold change data from the analysis depicted in Fig. 4. (XLSX 14 kb) [file 12918_2016_336_MOESM3_ESM.xlsx]

## Sheet: clusterFC
		Kepi KO		TNFR KO
		day 4	day 7	day 4	day 7
gene clusters	inflammation, stress response, Ifn-alpha response	0.792006	0.619625	-0.545834	0.264659
	NFkB cascade, antigen processing	0.239814	0.193432	-0.224769	-0.0312003
	restriction of viral genome replication	1.12054	0.951077	-0.681229	0.402054
	Ifn-gamma response	0.55025	0.457711	-0.61466	-0.0036605
	granulocyte migration	0.275737	0.179836	-0.319741	0.0327901
	muscle contraction, blood vessel size	-0.267857	-0.0569709	0.518688	0.029953
	T-cell receptor signaling	-0.110266	0.098823	-0.168501	-0.322573
	mitosis	-0.056047	-0.0161829	-0.319686	-0.119341
	muscle contraction, cell adhesion	-0.22593	-0.178982	0.299378	-0.248593
	mitosis	-0.416008	-0.242536	-0.0416191	0.00902446
	leukocyte activation	0.0464726	-0.134978	-0.429773	-0.281173
	leukocyte apoptosis	0.468102	0.425129	-0.483167	0.275709
GO terms	general apoptosis	0.009958	0.0009464	-0.01172	-0.001377
	neutrophil apoptosis	0.4866	0.1671	-0.6712	0.4183
	inflammation	0.1964	0.1926	-0.1933	0.05391
Table S3: Fold changes in mut/WT in various functional categories. Top section: expression data of mutant and WT mice from infection with SARS-CoV were analyzed using hierarchical clustering; the functional content of these clusters was determined using functional enrichment analysis. Fold changes were calculated from log2 fold change in WT subtracted from log2 fold changes in knockout mouse. P-v…
