# Supplementary material for: The effect of inhibition of PP1 and TNFα signaling on pathogenesis of SARS coronavirus
Source: BMC Syst Biol. 2016 Sep 23;10:93. doi: 10.1186/s12918-016-0336-6 (PMC5035469; doi:10.1186/s12918-016-0336-6)
Supplement: Additional file 5: — Individual fold changes – individual fold change values for all genes incorporated in Fig. 4. (XLSX 1253 kb) [file 12918_2016_336_MOESM5_ESM.xlsx]

## Sheet: tableS4
probeID	gene	entrez	refseq	desc	log2fc_SM007_B6_MA15_d2	qval_SM007_B6_MA15_d2	log2fc_SM007_B6_MA15_d4	qval_SM007_B6_MA15_d4	log2fc_SM007_B6_MA15_d7	qval_SM007_B6_MA15_d7	log2fc_SM007_CXCR3_MA15_d2	qval_SM007_CXCR3_MA15_d2	log2fc_SM007_CXCR3_MA15_d4	qval_SM007_CXCR3_MA15_d4	log2fc_SM007_CXCR3_MA15_d7	qval_SM007_CXCR3_MA15_d7	log2fc_SM015_B6_MA15_d4	qval_SM015_B6_MA15_d4	log2fc_SM015_B6_MA15_d7	qval_SM015_B6_MA15_d7	log2fc_SM015_Tnfrsf1a1.b_MA15_d4	qval_SM015_Tnfrsf1a1.b_MA15_d4	log2fc_SM015_Tnfrsf1a1.b_MA15_d7	qval_SM015_Tnfrsf1a1.b_MA15_d7	log2fc_SM019_B6_MA15_d4	qval_SM019_B6_MA15_d4	log2fc_SM019_B6_MA15_d7	qval_SM019_B6_MA15_d7	log2fc_SM019_Tnfrsfb1_MA15_d4	qval_SM019_Tnfrsfb1_MA15_d4	log2fc_SM019_Tnfrsfb1_MA15_d7	qval_SM019_Tnfrsfb1_MA15_d7	log2fc_SM020_B6_MA15_d4	qval_SM020_B6_MA15_d4	log2fc_SM020_B6_MA15_d7	qval_SM020_B6_MA15_d7	log2fc_SM020_ppp1r14c_MA15_d4	qval_SM020_ppp1r14c_MA15_d4	log2fc_SM020_ppp1r14c_MA15_d7	qval_SM020_ppp1r14c_MA15_d7
A_51_P100327	Tap1	21354	NM_013683	ref|Mus musculus transporter 1, ATP-binding cassette, sub-family B (MDR/TAP) (Tap1), transcript variant 1, mRNA [NM_013683]	3.23494	0.00221565	1.56802	0.0807624	2.13746	0.021923	2.78512	0.0129851	0.825572	0.365397	2.12461	0.000403437	1.20929	0.235139	1.15812	0.0802575	1.22667	0.237201	1.69838	0.0056997	1.69294	0.027021	1.96113	0.00313806	1.94814	0.00732265	1.928	0.0623734	1.57922	0.264424	1.63847	0.0121761	2.66844	0.157239	2.34026	0.0508323
A_51_P100428	A_51_P100428	NA	A_51_P100428	Unknown	-2.49682	0.0173562	-1.27413	0.291817	-1.06188	0.245223	-1.09076	0.0918411	-2.66179	0.193923	-0.424963	0.421466	-2.90683	0.455746	-0.847717	0.0411428	-0.56933	0.571652	-1.25707	0.0320874	-1.36474	0.0756538	-1.16681	0.0090767	-0.555469	0.488366	-0.793106	0.2132	-1.17186	0.229448	-0.939124	0.0694557	-1.79724	0.175816	-0.688827	0.324637
A_51_P100625	Apon	28194	NM_133996	ref|Mus musculus apolipoprotein N (Apon), mRNA [NM_133996]	1.76762	0.00641881	2.39559	0.307237	1.1271	0.0500244	1.77786	0.0304634	1.10717	0.266417	0.96805	0.00283489	0.909398	0.32491	0.727247	0.088932	0.447146	0.349644	0.481016	0.156659	1.01551	0.188991	0.708589	0.063348	0.705332	0.0184983	0.731598	0.154664	0.35271	0.46215	0.718636	0.093301	1.2787	0.308368	0.735837	0.0802275
A_51_P100852	Fam26f	215900	NM_175449	ref|Mus musculus family with sequence similarity 26, member F (Fam26f), mRNA [NM_175449]	5.31158	0.0019218	2.25595	0.0577154	3.32375	0.00417582	4.91711	0.0139412	1.77659	0.367703	3.79501	0.000452709	2.57474	0.167727	2.72665	0.00740552	1.44232	0.213752	3.02463	0.00506729	2.80299	0.00758083	3.42824	0.00482458	3.45115	0.00430761	3.13692	0.0589769	2.84041	0.185136	3.02117	0.00604468	4.15995	0.159436	4.39481	0.0457301
A_51_P100856	Fn1	14268	NM_010233	ref|Mus musculus fibronectin 1 (Fn1), mRNA [NM_010233]	0.171823	0.687618	1.37322	0.064466	1.24482	0.0840808	-0.406404	0.403462	0.947296	0.314746	1.06398	0.0188892	1.54779	0.220118	0.79501	0.0130522	1.0783	0.196301	0.725311	0.00923668	1.52458	0.0448321	0.913787	0.0387327	0.895968	0.0391299	1.2483	0.138473	0.780283	0.18871	1.29068	0.00889118	1.05527	0.255826	0.727831	0.0602224
A_51_P101065	Htr7	15566	NM_008315	ref|Mus musculus 5-hydroxytryptamine (serotonin) receptor 7 (Htr7), mRNA [NM_008315]	1.59331	0.0336392	0.635415	0.158909	1.57626	0.0596795	2.17756	0.0518115	0.589386	0.657824	1.51031	0.0124705	0.910518	0.533854	1.5231	0.233312	1.12922	0.352804	2.80155	0.00663235	1.50763	0.177435	1.69819	0.0259272	1.42885	0.0271176	1.24667	0.0803041	1.21585	0.417812	1.57944	0.0481448	1.85797	0.233211	1.23534	0.0576639
A_51_P101146	Serpinb2	18788	NM_011111	ref|Mus musculus serine (or cysteine) peptidase inhibitor, clade B, member 2 (Serpinb2), transcript variant 1, mRNA [NM_011111]	2.10179	0.00868825	0.947056	0.371778	-0.547679	0.135278	1.68358	0.0268093	1.62218	0.246599	-0.132823	0.711142	1.37815	0.419098	-0.0751538	0.877297	0.836313	0.30013	0.573719	0.428182	0.650578	0.19383	0.958013	0.0700082	1.70476	0.0725344	0.789616	0.279888	1.22803	0.383969	0.115105	0.744047	1.3508	0.164658	0.191525	0.811474
A_51_P101196	Psme1	19186	NM_011189	ref|Mus musculus proteasome (prosome, macropain) 28 subunit, alpha (Psme1), mRNA [NM_011189]	1.55054	0.00306535	0.282099	0.14147	0.649038	0.0766031	1.47725	0.0355867	0.417629	0.38075	0.836018	0.00203577	0.399628	0.316352	0.464323	0.0746099	0.506411	0.217147	0.618267	0.0240499	0.658816	0.0258096	0.799149	0.0206878	0.668599	0.0114016	0.58429	0.117006	0.729913	0.239506	0.679478	0.016403	1.10576	0.175347	0.811003	0.0603669
A_51_P101763	Cntn1	12805	NM_007727	ref|Mus musculus contactin 1 (Cntn1), transcript variant 2, mRNA [NM_007727]	-1.40702	0.106851	-1.08936	0.0861788	-1.34534	0.018768	-1.67056	0.0537523	-0.732744	0.331	-1.04578	0.00489066	-1.04819	0.216352	-1.67257	0.0126878	-0.589327	0.22108	-0.779468	0.369195	-0.376531	0.631941	-1.24697	0.0239725	-0.609176	0.036323	-1.25258	0.132129	-0.873866	0.330749	-1.38628	0.0071516	-1.56206	0.178182	-1.31346	0.336755
A_51_P102096	Myc	17869	NM_010849	ref|Mus musculus myelocytomatosis oncogene (Myc), transcript variant 1, mRNA [NM_010849]	2.17791	0.00287683	1.3321	0.157571	0.602297	0.0440347	1.91895	0.0491426	1.98619	0.206376	0.910931	0.00460083	1.57605	0.313233	0.831209	0.0885678	0.39055	0.301687	0.794204	0.0120206	1.12776	0.073568	0.797466	0.0440484	0.961264	0.0158829	0.542338	0.0875654	0.757108	0.226754	0.798255	0.0152787	1.09645	0.352459	1.02566	0.0571397
A_51_P102459	Jph3	57340	NM_020605	ref|Mus musculus junctophilin 3 (Jph3), mRNA [NM_020605]	3.8691	0.0088717	1.09606	0.132678	-0.0143295	0.969856	4.2964	0.0177666	1.54431	0.197128	0.560382	0.133161	0.820826	0.247359	0.308071	0.436605	0.153191	0.786016	0.0720114	0.875194	0.801933	0.24401	-0.191028	0.46371	0.0360934	0.928603	-0.215122	0.516488	0.508852	0.41277	0.0713608	0.711618	0.731281	0.14364	-0.230889	0.649403
A_51_P102471	Pglyrp2	57757	NM_021319	ref|Mus musculus peptidoglycan recognition protein 2 (Pglyrp2), mRNA [NM_021319]	1.14375	0.0128756	0.663074	0.35055	2.38106	0.0179381	0.347468	0.305207	-0.262615	0.616285	2.02834	0.000647007	0.473817	0.430034	2.44453	0.00276162	0.144079	0.832734	2.2327	0.00396866	0.532254	0.098445	2.65128	0.00245884	0.923943	0.0327427	2.55878	0.0541314	0.643142	0.34603	2.84941	0.00227257	0.629574	0.414393	2.69278	0.0534167
A_51_P102740	A_51_P102740	NA	A_51_P102740	Unknown	-1.22072	0.00715948	-1.45982	0.0747275	-1.68562	0.0102958	-1.21619	0.0232254	-1.569	0.170386	-1.62763	0.00166813	-1.27235	0.247612	-1.11422	0.0195157	-0.490207	0.303826	-0.712563	0.0384682	-1.42808	0.00873593	-1.32302	0.00977728	-1.02265	0.0327936	-1.40715	0.144379	-0.646962	0.204843	-1.36924	0.00778174	-1.3204	0.212659	-1.35049	0.0527727
A_51_P102789	C1qc	12262	NM_007574	ref|Mus musculus complement component 1, q subcomponent, C chain (C1qc), mRNA [NM_007574]	1.22533	0.00296975	1.84437	0.0507515	2.75946	0.0139973	0.918079	0.0852591	1.28022	0.454041	2.70264	0.000581239	2.23457	0.188604	2.50744	0.00407013	1.65661	0.21354	2.0878	0.00331196	1.93919	0.01518	2.48993	0.00248402	2.0114	0.0040003	2.87224	0.0828574	1.99656	0.214017	2.38446	0.00534782	2.46749	0.14364	2.67058	0.0488519
A_51_P103007	Itgam	16409	NM_008401	ref|Mus musculus integrin alpha M (Itgam), transcript variant 2, mRNA [NM_008401]	2.186	0.00513983	2.25906	0.0697694	1.46779	0.041512	1.50588	0.0335043	1.80478	0.201885	1.65336	0.000763152	1.90151	0.255887	0.883605	0.0253555	0.896534	0.396247	1.37817	0.0101584	1.73956	0.0488765	1.53161	0.00566031	2.06574	0.00952392	1.5516	0.0607409	1.70545	0.194976	1.66526	0.00826027	2.48727	0.150584	1.94019	0.0553284
A_51_P103054	Adamts19	240322	NM_175506	ref|Mus musculus a disintegrin-like and metallopeptidase (reprolysin type) with thrombospondin type 1 motif, 19 (Adamts19), mRNA [NM_175506]	-2.67533	0.0120211	-0.149324	0.861535	-0.543055	0.529844	-1.80173	0.111164	-0.834213	0.185919	0.0465138	0.923504	0.421741	0.294738	0.474912	0.152906	0.108156	0.91616	-0.40593	0.526668	-0.165882	0.833952	0.202286	0.750194	0.386418	0.416425	0.274738	0.763205	0.48698	0.731029	-0.00610735	0.989492	-0.516312	0.476133	0.164974	0.362319
A_51_P103364	LOC435333	NA	ENSMUST00000103552	gb|Mus musculus clone 4 immunoglobulin alpha heavy chain variable region mRNA, partial cds. [EF492994]	-0.78218	0.135432	-1.74314	0.098721	0.344116	0.789028	-0.283062	0.926205	-2.18694	0.443553	1.68703	0.235668	0.0088208	0.985874	2.22612	0.0100334	-0.547195	0.629296	0.508005	0.143334	-0.202742	0.796776	1.52561	0.0716345	-1.17829	0.304217	0.649117	0.48391	0.00140822	0.998841	1.11733	0.0459878	-0.31396	0.690056	1.17532	0.14071
A_51_P103396	Krt85	53622	NM_016879	ref|Mus musculus keratin 85 (Krt85), mRNA [NM_016879]	2.47915	0.00640335	1.50605	0.0783073	1.30576	0.0675724	2.65009	0.0300238	1.58332	0.230104	1.28661	0.00344597	1.54317	0.190094	1.44971	0.0111014	1.28182	0.268106	0.944536	0.0592034	1.57214	0.0269473	1.06232	0.0472723	1.13158	0.0391571	0.836049	0.17654	1.40043	0.287594	0.674449	0.192963	1.59041	0.283176	1.41747	0.0546226
A_51_P103586	A_51_P103586	320862	A_51_P103586	Unknown	-2.07368	0.00590745	-0.904298	0.11493	-0.466541	0.553093	-1.75614	0.0302873	-0.892149	0.18228	-0.55774	0.0226566	-0.513049	0.395206	-1.14602	0.0347174	-0.396321	0.348544	-0.696846	0.0429673	-0.641355	0.220133	-0.979042	0.0281337	-0.530475	0.0769715	-0.837606	0.169708	-0.590067	0.231889	-0.829266	0.00631095	-0.870827	0.242545	-0.297733	0.340809
A_51_P104478	Smpx	66106	NM_025357	ref|Mus musculus small muscle protein, X-linked (Smpx), mRNA [NM_025357]	-2.05322	0.00249195	-0.160055	0.835667	-1.38705	0.122074	0.58477	0.33413	0.842168	0.170386	-0.855025	0.36647	-1.26914	0.379458	-0.56321	0.314928	-0.630306	0.480905	-1.3994	0.00544355	-0.887068	0.182759	-0.627396	0.152926	-0.796849	0.208698	-0.486929	0.370923	-0.548251	0.316128	-0.750789	0.180041	-1.00835	0.283095	-0.565407	0.557121
A_51_P104802	Lingo1	235402	NM_181074	ref|Mus musculus leucine rich repeat and Ig domain containing 1 (Lingo1), mRNA [NM_181074]	-1.74458	0.00614476	-0.68343	0.0903809	-0.579844	0.173967	-0.977376	0.220492	-0.729633	0.199972	-0.714733	0.209049	-0.35923	0.221947	-0.594546	0.204138	0.311124	0.562716	-0.345579	0.218253	-0.556014	0.323569	-0.331332	0.409761	-0.348288	0.0964208	-0.208072	0.510616	-0.352938	0.709989	-0.505473	0.102582	-0.252154	0.744489	-0.597905	0.132582
A_51_P105078	S100a4	20198	NM_011311	ref|Mus musculus S100 calcium binding protein A4 (S100a4), mRNA [NM_011311]	0.724732	0.0333534	0.740223	0.131009	1.89172	0.0113369	0.231689	0.600586	0.626889	0.207388	2.16014	0.000331567	0.940114	0.186602	1.60147	0.00689541	0.90609	0.259456	2.5214	0.00451093	1.07015	0.0621494	1.83914	0.00180493	1.41169	0.0207808	1.98804	0.0851439	1.0023	0.192032	2.181	0.0051266	1.15603	0.205014	2.4748	0.0488519
A_51_P105178	Sox4	20677	NM_009238	ref|Mus musculus SRY-box containing gene 4 (Sox4), mRNA [NM_009238]	-1.53777	0.00147817	0.0951436	0.885191	0.54542	0.106703	-1.81319	0.015192	-0.976966	0.181021	0.164024	0.57342	0.0309177	0.975677	0.222831	0.061058	0.273501	0.717731	-0.13341	0.283118	0.285646	0.344485	0.0158342	0.954433	0.556985	0.0791116	0.205641	0.202031	0.546408	0.251672	0.605516	0.101346	-0.0304562	0.891413	-0.290759	0.418447
A_51_P105380	2010005H15Rik	76770	NM_029733	ref|Mus musculus RIKEN cDNA 2010005H15 gene (2010005H15Rik), mRNA [NM_029733]	2.40573	0.00308633	0.255727	0.61301	-0.381258	0.752567	2.27265	0.0171103	0.608146	0.170386	0.279307	0.177832	0.256115	0.51785	-0.162377	0.132239	0.239173	0.794688	-0.188027	0.621564	0.472729	0.401109	0.207229	0.343497	0.797715	0.0146018	-0.198853	0.279821	0.761595	0.363536	0.171972	0.4339	0.186928	0.954779	0.0957504	0.779672
A_51_P105709	Trip13	69716	NM_027182	ref|Mus musculus thyroid hormone receptor interactor 13 (Trip13), mRNA [NM_027182]	0.180039	0.463796	2.17828	0.0530943	2.74357	0.00355588	-0.227881	0.554794	1.73638	0.170386	2.75033	0.000695625	2.48239	0.164416	2.39714	0.00761878	1.8873	0.21354	2.28993	0.00448333	1.91822	0.0400499	2.84779	0.00175043	2.15471	0.00594338	2.51237	0.0656515	2.07995	0.226754	2.74853	0.00227257	1.71964	0.16569	2.55573	0.0508323
A_51_P105887	Lax1	240754	NM_172842	ref|Mus musculus lymphocyte transmembrane adaptor 1 (Lax1), transcript variant 2, mRNA [NM_172842]	0.224431	0.511661	-0.301821	0.302659	1.63208	0.140276	-0.440741	0.454183	-0.430239	0.321164	1.36609	0.0026905	0.327533	0.20718	1.76574	0.00160684	-0.0979164	0.925447	1.45518	0.0195526	0.164615	0.213046	2.01101	0.00336656	0.68457	0.184922	1.63811	0.0656515	0.462681	0.516587	1.81963	0.00476706	0.148646	0.894193	2.1617	0.0553985
A_51_P106000	C530008M17Rik	320827	NM_001163793	ref|Mus musculus RIKEN cDNA C530008M17 gene (C530008M17Rik), mRNA [NM_001163793]	-1.51733	0.0141258	-0.820557	0.132867	-1.02047	0.0587867	-1.13724	0.0519448	-1.33933	0.213766	-1.3647	0.0120854	-0.953969	0.332505	0.0239086	0.986439	0.179746	0.237201	-0.621817	0.161927	-0.7681	0.320249	-0.432367	0.132053	-0.451337	0.0198426	-0.193314	0.637426	-0.426405	0.390209	-0.765084	0.00333234	-1.01973	0.238993	-0.956859	0.0565663
A_51_P106538	Htra3	78558	NM_030127	ref|Mus musculus HtrA serine peptidase 3 (Htra3), transcript variant 1, mRNA [NM_030127]	-1.50363	0.00472756	-0.0453084	0.93167	-0.418147	0.188751	-1.74362	0.0336659	-0.489556	0.347301	-0.661793	0.010411	-0.0642487	0.898294	0.0491007	0.899137	0.0112392	0.958667	-0.0485692	0.832342	0.406242	0.396984	-0.30901	0.196786	-0.339298	0.0809631	-0.240553	0.0589769	0.119549	0.6822	-0.260586	0.182066	0.249259	0.639962	-0.149013	0.669909
A_51_P106779	Cttnbp2	30785	NM_080285	ref|Mus musculus cortactin binding protein 2 (Cttnbp2), mRNA [NM_080285]	-1.59418	0.00350661	-1.10236	0.118423	-0.388198	0.337512	-1.75637	0.0190324	-1.22435	0.212606	-0.503503	0.12379	-0.810114	0.37794	-0.117476	0.450982	-0.235377	0.459558	-0.0766397	0.729813	-0.402773	0.371052	-0.33627	0.118906	-0.26371	0.377293	-0.458551	0.147256	-0.724865	0.294014	0.00204698	0.993055	-0.985103	0.175816	-0.419964	0.123114
A_51_P106979	Slc35f2	72022	NM_028060	ref|Mus musculus solute carrier family 35, member F2 (Slc35f2), mRNA [NM_028060]	0.128379	0.185102	0.00677517	0.984733	1.39721	0.0471074	-0.171104	0.493691	-0.824596	0.249351	1.37477	0.00266847	0.369718	0.537175	1.36109	0.00949965	-0.196569	0.58829	1.11705	0.009257	0.321516	0.407548	1.82812	0.00959496	0.204503	0.408308	1.76348	0.0692977	-0.302958	0.696377	1.47975	0.0347734	0.180509	0.809855	1.4897	0.0580023
A_51_P107020	Kif5a	16572	NM_001039000	ref|Mus musculus kinesin family member 5A (Kif5a), transcript variant 1, mRNA [NM_001039000]	-0.898504	0.0593739	-0.9688	0.158153	-1.1035	0.0330058	-1.37121	0.0343182	-2.03887	0.170386	-1.5048	0.00404837	-1.22669	0.19869	-0.611661	0.103606	-0.783137	0.246402	0.155909	0.552663	-1.12568	0.0858924	-0.67398	0.021375	-0.947715	0.0348237	-0.328797	0.0882071	-1.06992	0.207325	-0.374301	0.220411	-1.07541	0.260931	-0.594239	0.097499
A_51_P107315	Slc5a8	216225	NM_145423	ref|Mus musculus solute carrier family 5 (iodide transporter), member 8 (Slc5a8), mRNA [NM_145423]	-0.860561	0.374343	-0.595934	0.315202	-2.19145	0.0342705	-0.357077	0.698944	0.142168	0.70521	-1.37252	0.0517896	-0.284756	0.258931	-0.644944	0.0701013	0.395319	0.713618	-0.153637	0.769305	-0.180452	0.89741	-0.060845	0.936403	-1.50558	0.0689412	-0.294909	0.51738	-0.252181	0.669315	-1.00617	0.10221	-0.883986	0.668455	0.100046	0.946871
A_51_P108108	Lrrc25	211228	NM_153074	ref|Mus musculus leucine rich repeat containing 25 (Lrrc25), mRNA [NM_153074]	3.49293	0.00221565	2.32902	0.0529058	2.26024	0.0109957	3.22371	0.0180585	2.13484	0.254644	2.19354	0.000648038	2.39261	0.174373	1.91824	0.00802044	1.85203	0.210062	2.16175	0.00635151	2.36226	0.00747465	2.35228	0.00604769	2.63275	0.0049076	2.4811	0.0656515	2.15297	0.208131	2.24372	0.00277172	2.36493	0.17109	2.02348	0.118237
A_51_P108228	Chrna7	11441	NM_007390	ref|Mus musculus cholinergic receptor, nicotinic, alpha polypeptide 7 (Chrna7), mRNA [NM_007390]	3.42473	0.00255602	3.45715	0.064466	1.74059	0.0234898	2.64201	0.0299461	5.2152	0.187403	1.88599	0.0129488	2.80952	0.23116	1.51597	0.103156	1.39928	0.275702	1.09923	0.0697351	2.50994	0.0525827	1.58881	0.0751796	2.49701	0.0168372	1.17105	0.294982	1.9804	0.204633	1.18602	0.0341329	2.94249	0.217346	1.43714	0.372246
A_51_P108459	Gpr65	14744	NM_008152	ref|Mus musculus G-protein coupled receptor 65 (Gpr65), mRNA [NM_008152]	2.23901	0.00347473	1.81305	0.0469437	2.39189	0.00880244	1.69105	0.0164072	1.52158	0.269155	2.60375	0.000271798	2.07534	0.150429	2.30683	0.00381552	1.24284	0.246207	2.21833	0.00387608	1.87715	0.0202781	2.56502	0.00493469	2.21538	0.00512728	2.78411	0.0590948	1.84149	0.203169	2.30723	0.00240708	2.12008	0.149824	2.94675	0.0487979
A_51_P108606	A_51_P108606	NA	A_51_P108606	Unknown	2.54403	0.0195875	0.101465	0.927673	-0.0866507	0.821015	3.15146	0.0479907	-0.637298	0.398049	0.543765	0.596551	0.5045	0.454194	-0.10868	0.942029	-1.59501	0.375109	-0.0215908	0.970173	-0.395111	0.573226	-1.35156	0.163894	-0.73268	0.32443	-0.938907	0.268507	-0.1642	0.762448	-0.482541	0.296282	-1.04295	0.471638	-0.260876	0.796594
A_51_P108659	Pon1	18979	NM_011134	ref|Mus musculus paraoxonase 1 (Pon1), mRNA [NM_011134]	-2.05296	0.00874146	-2.11551	0.106737	-2.06767	0.0112954	-1.21108	0.15177	-2.01322	0.226437	-2.12631	0.00244873	-2.44146	0.172348	-2.00992	0.0255058	-3.09694	0.192997	-2.50838	0.0154165	-2.75182	0.0196371	-2.21745	0.00962092	-2.74474	0.00641772	-2.7776	0.0784321	-2.33561	0.253373	-2.30665	0.00497232	-3.01295	0.206611	-2.58589	0.057764
A_51_P108767	Rad54l	19366	NM_009015	ref|Mus musculus RAD54 like (S. cerevisiae) (Rad54l), transcript variant 1, mRNA [NM_009015]	0.334076	0.39892	1.21345	0.107964	2.32718	0.00323963	-0.188784	0.578273	1.21966	0.170386	1.82187	0.0472223	1.87548	0.216352	1.90051	0.00758162	1.47311	0.194371	1.89886	0.004727	1.19535	0.0952996	2.16902	0.0061222	1.64964	0.00460515	2.04988	0.0607409	1.59811	0.253063	2.31162	0.00767813	1.19181	0.225095	2.12846	0.05492
A_51_P108788	BC018465	228802	NM_144890	ref|Mus musculus cDNA sequence BC018465 (BC018465), mRNA [NM_144890]	-1.23179	0.00610104	-1.9819	0.0587307	-1.40873	0.0130885	-0.240097	0.724759	-1.71226	0.18228	-1.74185	0.00883335	-2.26285	0.244767	-0.789034	0.039412	-0.564336	0.328853	-0.45173	0.0998419	-2.2159	0.0247047	-0.774145	0.0312097	-1.72862	0.00473379	-0.89374	0.201076	-1.05624	0.194976	-0.451293	0.0429847	-1.75638	0.161086	-0.804086	0.0838569
A_51_P108853	Lyplal1	226791	NM_146106	ref|Mus musculus lysophospholipase-like 1 (Lyplal1), mRNA [NM_146106]	-1.53867	0.0208754	-0.121678	0.449194	-0.259552	0.355603	-1.09997	0.0451694	0.0896958	0.798821	-0.121683	0.00963476	-0.112648	0.454884	-0.0658135	0.677735	0.0791495	0.918716	-0.308673	0.310189	-0.0540642	0.865842	0.0359328	0.821482	0.0195287	0.837416	0.0983319	0.695392	0.0766898	0.859178	-0.178151	0.487414	-0.337949	0.379217	-0.21882	0.188575
A_51_P108901	Ccdc86	108673	NM_023731	ref|Mus musculus coiled-coil domain containing 86 (Ccdc86), mRNA [NM_023731]	1.73944	0.00307365	1.269	0.0750666	0.984463	0.0167939	1.81661	0.0192159	1.18505	0.195058	1.13116	0.00134987	1.12619	0.213375	0.618493	0.0383971	0.51711	0.31464	0.605764	0.0419895	1.0253	0.0297543	0.821454	0.0174315	1.07997	0.00386145	0.766786	0.104422	0.847288	0.303478	0.795347	0.00740394	1.20947	0.175838	0.971512	0.0672958
A_51_P109099	Cited4	56222	NM_019563	ref|Mus musculus Cbp/p300-interacting transactivator, with Glu/Asp-rich carboxy-terminal domain, 4 (Cited4), mRNA [NM_019563]	1.21346	0.00554587	0.0294587	0.839551	0.133354	0.744836	1.62427	0.0164072	0.366913	0.195803	0.215186	0.303968	0.363722	0.393436	0.142197	0.522459	0.43981	0.461133	0.317631	0.414489	0.207187	0.574905	0.596383	0.0892359	0.44408	0.223043	0.396007	0.121261	0.489979	0.443847	0.312633	0.0175864	0.994841	0.241365	0.78129	0.110007
A_51_P109258	Cys1	12879	NM_138686	ref|Mus musculus cystin 1 (Cys1), transcript variant 1, mRNA [NM_138686]	-1.36232	0.00798379	-1.33068	0.0701945	-1.90488	0.0307166	-1.51713	0.0643184	-1.55035	0.20635	-1.89044	0.000896888	-1.35559	0.232935	-1.42589	0.0125695	-0.762582	0.214632	-0.911384	0.037497	-0.972639	0.109436	-1.34409	0.0149893	-1.27675	0.022053	-1.39031	0.0590948	-0.939388	0.210103	-1.37602	0.0174917	-1.26918	0.184996	-1.28841	0.0688122
A_51_P109508	Havcr2	171285	NM_134250	ref|Mus musculus hepatitis A virus cellular receptor 2 (Havcr2), mRNA [NM_134250]	1.80071	0.00282653	1.23346	0.0497973	1.25134	0.0341342	1.39851	0.0485667	0.84478	0.248679	1.51092	0.000396866	1.22862	0.18836	1.2958	0.0068011	0.933382	0.245383	1.5042	0.0138464	0.920555	0.0691976	1.47121	0.00313806	1.09948	0.00320245	1.49235	0.0590948	0.841556	0.194112	1.28927	0.00385756	1.23836	0.206344	1.64677	0.0487979
A_51_P109699	A_51_P109699	69387	A_51_P109699	Unknown	3.52599	0.00254811	0.164429	0.870181	0.733464	0.173628	2.57801	0.0781049	0.100274	0.876692	0.893067	0.463722	0.622498	0.229313	0.306172	0.457558	0.787717	0.564332	0.314928	0.414177	0.642843	0.827626	0.340377	0.0804894	-0.0257747	0.940333	0.852756	0.101876	0.718836	0.376933	0.755101	0.345645	0.330237	0.807529	0.556151	0.322187
A_51_P110329	Vsig1	78789	NM_030181	ref|Mus musculus V-set and immunoglobulin domain containing 1 (Vsig1), transcript variant 1, mRNA [NM_030181]	-0.249366	0.395961	1.10992	0.104185	0.954941	0.30141	-0.433281	0.571915	1.60194	0.201885	0.69713	0.232135	1.87835	0.291722	0.872	0.282483	2.16204	0.191547	1.36604	0.208641	1.90512	0.255406	0.578661	0.26685	1.58336	0.0849304	0.715919	0.27029	1.82873	0.241712	1.63687	0.0207515	2.06296	0.21068	1.06413	0.124705
A_51_P110341	Scgb3a1	68662	NM_170727	ref|Mus musculus secretoglobin, family 3A, member 1 (Scgb3a1), transcript variant B, mRNA [NM_170727]	-0.49371	0.437159	-1.06367	0.128635	-1.09451	0.145811	-0.0133676	0.984723	-0.193618	0.246786	-1.41518	0.0135358	-1.09312	0.148118	-1.01017	0.0115261	-0.476121	0.595447	-0.779587	0.0524648	-0.942859	0.172356	-0.582905	0.30066	-1.61467	0.0227805	-0.406798	0.13491	-0.618703	0.561894	-0.964524	0.0758354	-0.690244	0.670042	-0.455624	0.781274
A_51_P110381	Cd207	246278	NM_144943	ref|Mus musculus CD207 antigen (Cd207), mRNA [NM_144943]	-1.48801	0.0148976	-2.00473	0.0599936	-2.142	0.00681267	-1.49972	0.0389486	-2.41457	0.187528	-2.19195	0.000990408	-2.51189	0.229313	-2.068	0.0359595	-0.521747	0.251814	-0.428657	0.0772945	-2.02346	0.00758083	-1.63165	0.00891578	-3.20388	0.00218621	-1.76225	0.0658391	-3.31281	0.222619	-1.37666	0.00690701	-3.49709	0.19299	-3.5188	0.0489111
A_51_P110640	Klk1b11	16613	NM_010640	ref|Mus musculus kallikrein 1-related peptidase b11 (Klk1b11), mRNA [NM_010640]	2.4384	0.012084	0.779645	0.312678	0.361052	0.466695	1.77606	0.016453	0.647352	0.393411	2.09836	0.00467753	0.983446	0.24376	0.877637	0.086333	0.4879	0.196301	1.56036	0.0152985	1.14691	0.381135	1.38283	0.00838888	1.11068	0.00424282	1.38247	0.100639	1.84029	0.278443	1.45724	0.0226751	1.32402	0.283808	1.29238	0.0583331
A_51_P110689	Rrm2	20135	AK088907	gb|Mus musculus 2 days neonate thymus thymic cells cDNA, RIKEN full-length enriched library, clone:E430030O12 product:ribonucleotide reductase M2, full insert sequence. [AK088907]	-0.22146	0.526922	2.27016	0.0547671	3.35969	0.00186791	-0.581458	0.27577	2.06242	0.170386	3.19616	0.000532496	2.83434	0.150429	3.07294	0.00646197	2.67668	0.196301	2.97429	0.0046146	2.35547	0.0652523	3.52848	0.00395602	2.62345	0.00675053	3.3226	0.0633571	2.33358	0.231889	3.2915	0.00227257	1.9688	0.146408	3.11715	0.0489111
A_51_P111164	Rnd1	223881	NM_172612	ref|Mus musculus Rho family GTPase 1 (Rnd1), mRNA [NM_172612]	1.58287	0.00409151	-0.507348	0.127097	-0.583254	0.155762	1.38609	0.043485	-0.0398562	0.881036	-0.297677	0.281514	-0.393109	0.336165	-0.497562	0.0811049	-0.469719	0.405195	-0.533108	0.0772216	0.062725	0.893781	-0.706974	0.056505	0.434112	0.266091	-0.693771	0.126012	-0.182443	0.239604	-0.285255	0.420221	0.0644106	0.796036	-0.690354	0.0674627
A_51_P111462	Arl15	218639	NM_172595	ref|Mus musculus ADP-ribosylation factor-like 15 (Arl15), mRNA [NM_172595]	-1.36052	0.00963579	-0.126206	0.80922	-0.325304	0.512787	-1.84944	0.0225044	-0.530157	0.255383	-0.56434	0.0230907	-0.197358	0.397231	-0.550644	0.0194773	-0.228409	0.366762	-0.452116	0.0217042	-0.159515	0.609791	-0.945118	0.0550239	0.00661514	0.979871	-0.397349	0.172873	-0.244702	0.320551	-0.186238	0.158407	-0.417341	0.431303	-0.719385	0.0519437
A_51_P111492	Nfil3	18030	NM_017373	ref|Mus musculus nuclear factor, interleukin 3, regulated (Nfil3), mRNA [NM_017373]	3.17639	0.00366056	1.29862	0.134956	1.28668	0.0567572	3.08394	0.0247207	2.02827	0.183858	1.40857	0.0120904	1.85039	0.303054	0.661002	0.0713907	0.860555	0.185773	0.790936	0.0296545	1.56825	0.0203689	1.21444	0.0166273	1.20068	0.00679369	1.10529	0.0914911	1.11024	0.264602	0.917982	0.0444233	2.16226	0.175816	1.39124	0.0492845
A_51_P111532	Ubash3a	328795	NM_177823	ref|Mus musculus ubiquitin associated and SH3 domain containing, A (Ubash3a), mRNA [NM_177823]	0.514295	0.122044	0.248466	0.07794	3.03646	0.0223	0.0834817	0.910667	-0.461397	0.611334	3.18113	0.00947729	0.712519	0.421523	2.95777	0.00318161	0.18257	0.650104	2.99821	0.00393315	0.311352	0.462712	3.59136	0.00261904	0.846556	0.0316609	3.35989	0.0596684	0.335579	0.686033	2.97449	0.00219951	0.369962	0.52364	3.21867	0.0489111
A_51_P111655	Snhg11	319317	NM_175692	ref|Mus musculus small nucleolar RNA host gene 11 (Snhg11), mRNA [NM_175692]	-1.82124	0.00537117	-1.81763	0.0530008	-2.33049	0.00677103	-1.52824	0.0600486	-2.277	0.181111	-2.02848	0.00637766	-3.00577	0.199978	-1.80965	0.0114985	-1.62779	0.210611	-0.988496	0.0151999	-2.21537	0.0352097	-2.09074	0.0107282	-2.03761	0.007831	-2.23791	0.0589636	-1.72889	0.21102	-1.54858	0.00714424	-1.78614	0.19672	-1.7334	0.0568521
A_51_P111936	Tor1aip2	240832	NM_022329	ref|Mus musculus torsin A interacting protein 2 (Tor1aip2), transcript variant 2, mRNA [NM_022329]	1.86386	0.00230363	0.834179	0.0558713	0.659893	0.0213962	1.68716	0.0408581	1.14192	0.184622	0.650104	0.0105906	0.849645	0.189054	0.264312	0.0805356	0.602999	0.203574	0.329924	0.184366	1.02834	0.0202781	0.560845	0.0645329	1.05209	0.0084242	0.335107	0.141297	0.8522	0.204843	0.503709	0.021532	1.13509	0.192863	0.697821	0.0892038
A_51_P111962	Bean1	65115	NM_001141922	ref|Mus musculus brain expressed, associated with Nedd4, 1 (Bean1), transcript variant 1, mRNA [NM_001141922]	2.58342	0.0166245	3.05953	0.0844887	1.65028	0.0375954	2.53118	0.05143	3.76056	0.18745	2.09575	0.00451583	2.33088	0.218889	0.341556	0.382966	0.393962	0.215365	0.99944	0.0334527	1.63022	0.123363	1.70083	0.0682745	1.01771	0.041014	1.51736	0.0894641	1.10004	0.207719	0.685923	0.205836	2.68988	0.213303	1.33655	0.0658379
A_51_P112203	A_51_P112203	68625	A_51_P112203	Unknown	-1.50586	0.00352778	-1.25871	0.0861334	-0.975773	0.0280461	-0.982395	0.0449228	-0.923297	0.257376	-1.14831	0.000718785	-1.06574	0.234711	-0.830348	0.0236218	-0.363146	0.352184	-0.526322	0.0162469	-0.624608	0.0642703	-0.786187	0.0357472	-0.61957	0.00830103	-0.820346	0.117052	-0.34756	0.346182	-0.682775	0.0452402	-0.984245	0.192863	-0.816592	0.173345
A_51_P112223	Gsta4	14860	NM_010357	ref|Mus musculus glutathione S-transferase, alpha 4 (Gsta4), mRNA [NM_010357]	-1.53605	0.00473967	-0.781823	0.109066	-0.767906	0.0136567	-1.01116	0.107199	-0.516045	0.24149	-0.749292	0.0116183	-0.96138	0.194836	-0.620661	0.034213	-0.438226	0.296012	-0.715138	0.0507068	-0.728146	0.0297543	-0.807098	0.0211112	-0.874834	0.00593461	-0.901138	0.11131	-0.385245	0.338188	-0.875373	0.0073229	-0.686277	0.161643	-0.756622	0.158071
A_51_P112355	Igtp	16145	NM_018738	ref|Mus musculus interferon gamma induced GTPase (Igtp), mRNA [NM_018738]	3.86933	0.00175308	1.2288	0.140097	1.74478	0.0184199	3.58649	0.0129851	0.598789	0.622011	1.94832	0.00169297	1.04402	0.302496	0.62272	0.321352	1.19778	0.196301	2.04343	0.00412616	1.70317	0.0251712	1.79435	0.0206606	1.82562	0.0145471	1.2658	0.127816	1.15543	0.371415	1.35159	0.0427816	2.79908	0.162735	2.51733	0.0667382
A_51_P112627	St6galnac2	20446	NM_009180	ref|Mus musculus ST6 (alpha-N-acetyl-neuraminyl-2,3-beta-galactosyl-1,3)-N-acetylgalactosaminide alpha-2,6-sialyltransferase 2 (St6galnac2), mRNA [NM_009180]	-1.80979	0.00597165	-0.610069	0.364974	-0.464329	0.0466486	-1.19171	0.0436288	-1.17332	0.27235	-0.752301	0.0154698	-0.495732	0.459177	-0.206246	0.179436	0.171879	0.290298	-0.0543272	0.293154	-0.314645	0.287254	-0.21735	0.037323	-0.397474	0.0207012	-0.357795	0.236877	-0.140076	0.582337	-0.00829028	0.934037	-0.713682	0.159436	-0.182158	0.3065
A_51_P112734	Slc7a8	50934	NM_016972	ref|Mus musculus solute carrier family 7 (cationic amino acid transporter, y+ system), member 8 (Slc7a8), mRNA [NM_016972]	3.49399	0.00272039	2.07953	0.0578312	1.85869	0.0120041	3.26973	0.0195794	2.87586	0.177685	2.32478	0.00276892	2.26748	0.25859	1.64911	0.0227056	1.2779	0.214632	1.40394	0.00723933	2.27005	0.0335699	1.85059	0.00244721	2.07324	0.00348321	2.05298	0.0902901	1.89568	0.18871	1.62277	0.00329088	2.3293	0.155975	1.95123	0.0488519
A_51_P112966	Ch25h	12642	NM_009890	ref|Mus musculus cholesterol 25-hydroxylase (Ch25h), mRNA [NM_009890]	3.52641	0.00615284	2.43907	0.063641	2.25535	0.00773618	3.45962	0.0129602	2.57273	0.199218	2.67111	0.00128174	2.2024	0.211382	1.15821	0.047584	1.31514	0.214632	1.4865	0.0179536	2.34284	0.0179942	1.71392	0.00794237	2.34418	0.00455399	1.86858	0.0717109	1.7466	0.194976	1.076	0.0272649	2.27863	0.148257	1.47519	0.0501072
A_51_P113518	Myt1l	17933	NM_001093775	ref|Mus musculus myelin transcription factor 1-like (Myt1l), transcript variant 1, mRNA [NM_001093775]	1.60019	0.0103254	-0.360987	0.651454	-0.132487	0.738755	2.6347	0.0324664	-0.328176	0.381305	0.384379	0.43633	0.505363	0.259488	-0.17831	0.493623	0.252954	0.783786	0.198821	0.100818	0.552863	0.412312	0.200451	0.807449	0.0876156	0.91784	0.421637	0.520758	0.820439	0.577623	0.0195962	0.982885	-0.287602	0.618556	-0.170917	0.341492
A_51_P113865	Jakmip1	76071	NM_178394	ref|Mus musculus janus kinase and microtubule interacting protein 1 (Jakmip1), mRNA [NM_178394]	-0.304672	0.681342	-0.60924	0.32476	1.02264	0.138451	-1.00054	0.307699	-1.18918	0.170386	1.14697	0.0117856	-0.16347	0.555706	0.920743	0.0155753	-0.235638	0.85186	0.93161	0.0778737	-0.351599	0.126591	1.12091	0.0408001	0.624534	0.379635	1.19521	0.123137	-0.0616775	0.962476	1.56882	0.0123382	-0.168777	0.865929	1.54223	0.083396
A_51_P114462	Ccl17	20295	NM_011332	ref|Mus musculus chemokine (C-C motif) ligand 17 (Ccl17), mRNA [NM_011332]	-0.805636	0.132393	-1.6262	0.0918852	-1.35364	0.141102	-0.660049	0.566358	-1.26841	0.1982	-2.59876	0.00414764	-1.82843	0.216084	-2.87707	0.0523959	-1.38025	0.285774	-1.06183	0.0341325	-1.58066	0.091615	-2.15717	0.00392569	-1.03636	0.0409294	-1.50521	0.233676	-0.82918	0.294014	-2.01418	0.0173066	-1.80683	0.164677	-2.03559	0.0508323
A_51_P114616	Batf	53314	NM_016767	ref|Mus musculus basic leucine zipper transcription factor, ATF-like (Batf), mRNA [NM_016767]	1.65016	0.00234187	0.814832	0.0481983	1.93411	0.00937895	1.42403	0.0434997	1.06015	0.279967	1.88344	0.000187612	1.22995	0.198339	1.56902	0.0078373	0.656394	0.322136	1.72414	0.00506729	1.12181	0.0426254	2.07825	0.00417088	1.28858	0.00354923	1.71818	0.0658391	1.0114	0.21754	1.86594	0.00274063	1.26586	0.242938	1.99687	0.0617395
A_51_P114817	Ccna1	12427	NM_007628	ref|Mus musculus cyclin A1 (Ccna1), mRNA [NM_007628]	-0.39968	0.297885	-0.580633	0.520073	2.22873	0.0318186	0.117484	0.556014	-0.573433	0.355943	1.89376	0.00284318	-0.549376	0.150429	1.29597	0.0355999	1.21425	0.196301	1.83674	0.0273923	-0.751564	0.484553	1.26465	0.0366849	-0.273303	0.354066	1.42652	0.13063	0.281302	0.390186	1.86938	0.0239291	-1.54259	0.412222	1.73599	0.0489111
A_51_P114910	Cstb	13014	NM_007793	ref|Mus musculus cystatin B (Cstb), mRNA [NM_007793]	1.60888	0.00181697	1.10824	0.0568724	1.05139	0.0132363	1.43825	0.0489579	1.35033	0.180877	1.06395	0.00129562	0.784193	0.215945	0.683646	0.0604966	0.748294	0.219041	0.450871	0.112399	0.721993	0.0519141	0.941919	0.00243072	0.907461	0.00354045	0.990095	0.0864597	0.844834	0.218365	0.581793	0.0141907	1.17988	0.171905	0.839787	0.0513997
A_51_P114941	Cyp3a13	13113	NM_007819	ref|Mus musculus cytochrome P450, family 3, subfamily a, polypeptide 13 (Cyp3a13), mRNA [NM_007819]	-0.602368	0.121282	-0.622933	0.685048	-1.74593	0.00799556	-0.129416	0.455786	-1.24675	0.240185	-1.69243	0.00114313	-1.89221	0.215845	-1.6544	0.00407013	-1.16307	0.243008	-1.41513	0.0160625	-1.70565	0.0325084	-1.69394	0.0103596	-1.53703	0.00304449	-1.84363	0.0643669	-1.15805	0.204843	-1.76606	0.00439714	-1.70509	0.173903	-1.75052	0.077767
A_51_P115005	Edn1	13614	NM_010104	ref|Mus musculus endothelin 1 (Edn1), mRNA [NM_010104]	0.218991	0.286521	-0.837357	0.232986	-1.10393	0.0138344	0.077441	0.8605	-0.314535	0.703443	-1.60385	0.00319562	-0.568131	0.782501	-1.03323	0.0296777	-0.550452	0.383714	-1.07942	0.0262539	-0.336782	0.698003	-0.737337	0.262211	-0.702073	0.163421	-1.16945	0.0658391	-1.52698	0.279607	-1.49705	0.00882708	-1.42755	0.146408	-0.792466	0.0609233
A_51_P115462	A_51_P115462	73266	A_51_P115462	Unknown	2.80055	0.0111361	1.36011	0.354904	3.68505	0.0210089	2.08822	0.18461	1.52358	0.575976	3.71116	0.00451014	1.50407	0.307158	4.82946	0.00461237	0.19444	0.86013	2.97381	0.0355309	0.828897	0.520017	4.50425	0.0116935	1.74787	0.00541005	4.24822	0.0626282	1.19931	0.444966	2.5893	0.05493	2.31428	0.148257	2.45357	0.0492845
A_51_P115471	A_51_P115471	239552	A_51_P115471	Unknown	1.8134	0.0295912	1.78922	0.134655	0.460209	0.573419	1.75833	0.0657317	2.26626	0.274513	0.447226	0.43159	1.22185	0.410832	1.2418	0.172228	0.859426	0.5177	0.933308	0.497766	0.564424	0.508557	0.717185	0.45785	1.20097	0.132171	0.927917	0.24995	0.718107	0.599858	0.889988	0.11237	1.38834	0.552669	1.42652	0.205687
A_51_P115656	Iqcd	75732	NM_029408	ref|Mus musculus IQ motif containing D (Iqcd), mRNA [NM_029408]	-1.89009	0.0134625	-1.30604	0.0634248	-0.823738	0.0283039	-1.19794	0.168659	-1.12154	0.202026	-0.91709	0.00737151	-0.867494	0.3009	-0.409495	0.173667	-0.299614	0.368777	-0.173472	0.563915	-0.298953	0.556568	-0.3591	0.221498	-0.246227	0.380345	-0.530677	0.17897	-0.0691309	0.825176	-0.214856	0.362047	-0.549569	0.490366	-0.617509	0.198093
A_51_P115953	Ctxn3	629147	NM_001134697	ref|Mus musculus cortexin 3 (Ctxn3), mRNA [NM_001134697]	-0.341143	0.291296	-1.4546	0.328906	-0.627767	0.662543	-0.203995	0.870783	-0.970784	0.567159	-1.58222	0.0267225	-0.388553	0.79802	0.412483	0.607034	-2.26079	0.503423	0.0248537	0.98722	-0.564983	0.520276	-1.60749	0.177661	-0.44728	0.592841	-1.44278	0.304381	-0.334677	0.278443	-1.2688	0.158445	0.249662	0.794756	-0.966	0.218854
A_51_P116039	Hmgcs2	15360	NM_008256	ref|Mus musculus 3-hydroxy-3-methylglutaryl-Coenzyme A synthase 2 (Hmgcs2), nuclear gene encoding mitochondrial protein, mRNA [NM_008256]	-2.0267	0.015693	-1.08138	0.305705	-1.66622	0.00880244	-1.69763	0.0137506	-1.66223	0.259044	-1.90177	0.000547498	-1.0767	0.369871	-1.26849	0.0315135	-1.05995	0.233091	-1.19679	0.0169995	-1.06626	0.12692	-1.42198	0.00814584	-1.69803	0.0363912	-1.4084	0.0902901	-1.85506	0.200884	-1.17423	0.0256762	-1.77235	0.14907	-1.3167	0.102094
A_51_P116245	Styk1	243659	NM_172891	ref|Mus musculus serine/threonine/tyrosine kinase 1 (Styk1), mRNA [NM_172891]	1.80537	0.0114829	0.651385	0.14982	0.190857	0.669247	0.991705	0.102921	0.77664	0.29463	0.36413	0.455949	0.622594	0.231541	0.225942	0.763748	0.767927	0.330872	0.615916	0.173426	0.647709	0.300552	0.299256	0.75197	0.885653	0.137489	0.210272	0.523871	0.978493	0.222616	0.557665	0.258569	1.68551	0.369981	0.536736	0.638099
A_51_P116289	Fam54a	71804	NM_027930	ref|Mus musculus family with sequence similarity 54, member A (Fam54a), mRNA [NM_027930]	1.33377	0.0146112	2.44989	0.0578271	3.25588	0.00369501	1.04434	0.0857848	1.65267	0.181021	3.26208	0.00138131	2.72378	0.156989	2.78867	0.0050685	2.66483	0.198497	3.04648	0.00610435	2.58946	0.0651436	3.65941	0.00297991	2.47319	0.00797514	3.45635	0.0740011	2.41182	0.236439	3.19183	0.00509356	2.21409	0.148257	3.21664	0.0487979
A_51_P116889	Olfr92	258448	NM_146456	ref|Mus musculus olfactory receptor 92 (Olfr92), mRNA [NM_146456]	0.885804	0.0205782	-0.755254	0.110821	-0.0321058	0.968089	2.13214	0.0439894	-0.586	0.499044	0.169729	0.725978	0.736983	0.466741	0.208055	0.409097	0.0234566	0.957294	0.296683	0.45865	0.798312	0.499158	0.244186	0.493731	-1.52152	0.0459664	-1.08866	0.188243	0.564642	0.538776	-0.209537	0.79141	0.216365	0.845271	-0.0474627	0.952624
A_51_P117752	Asgr1	11889	NM_009714	ref|Mus musculus asialoglycoprotein receptor 1 (Asgr1), mRNA [NM_009714]	-2.07458	0.00460867	-0.934383	0.580985	-1.85581	0.00355588	-1.56382	0.0637696	-1.53914	0.19941	-1.82401	0.00192344	-1.70939	0.171297	-1.17783	0.00584719	-2.25503	0.217211	-2.04822	0.00771727	-1.91067	0.023303	-1.44124	0.0107242	-1.79583	0.00464215	-1.7405	0.0855007	-1.36578	0.281851	-1.44183	0.00277172	-1.73854	0.159436	-1.50277	0.0457301
A_51_P117995	Pfkm	18642	NM_021514	ref|Mus musculus phosphofructokinase, muscle (Pfkm), transcript variant 2, mRNA [NM_021514]	-1.89273	0.00153253	-0.497535	0.0753164	-0.578721	0.112967	-1.36813	0.0222436	-0.440578	0.326282	-1.00326	0.057426	-0.578398	0.227523	-0.451797	0.058973	-0.294142	0.325257	-0.727636	0.0115499	-0.471768	0.0848577	-0.560716	0.00577035	-0.650693	0.0129628	-0.552201	0.142623	-0.40102	0.203169	-0.48746	0.00891472	-0.486649	0.207851	-0.68533	0.0558337
A_51_P118545	S100g	12309	NM_009789	ref|Mus musculus S100 calcium binding protein G (S100g), mRNA [NM_009789]	-2.83902	0.0200073	-2.42036	0.0598151	-1.3141	0.0146784	-1.08394	0.127686	-1.57867	0.259584	-1.04412	0.0459779	-2.08087	0.242639	-0.846658	0.0458289	-0.764434	0.208368	-0.00886845	0.97395	-2.05873	0.0318466	-1.03519	0.0205091	-1.7784	0.00348321	-1.03821	0.125065	-1.51191	0.214872	-0.406001	0.0196994	-1.63123	0.143665	-0.712196	0.0554876
A_51_P118704	Cyp4b1	13120	NM_007823	ref|Mus musculus cytochrome P450, family 4, subfamily b, polypeptide 1 (Cyp4b1), mRNA [NM_007823]	-0.442323	0.0464796	-1.22192	0.079999	-1.64655	0.00313762	-0.263642	0.190842	-0.993005	0.291081	-1.64635	0.00047399	-1.32736	0.219212	-1.30669	0.00864085	-0.90425	0.214818	-1.02761	0.00491317	-0.820603	0.0749367	-1.47523	0.0202894	-1.25946	0.00419861	-1.53858	0.082685	-0.774964	0.288471	-1.16041	0.0122533	-0.732383	0.208697	-1.42579	0.105375
A_51_P118945	Il2ra	16184	AF054581	gb|Mus musculus interleukin 2 receptor mRNA, 3'UTR, partial sequence. [AF054581]	1.71613	0.0170325	0.336815	0.0777935	1.53836	0.0254228	1.66931	0.0373622	0.892189	0.199021	1.54561	0.0153134	0.918418	0.185976	1.02451	0.11455	0.544595	0.237884	1.14237	0.0207588	0.537402	0.0716585	1.59344	0.0174315	0.949018	0.0134511	1.25397	0.0702079	0.8637	0.355298	0.993242	0.0228828	1.37406	0.14364	1.82177	0.0487979
A_51_P120024	Pde2a	207728	NM_001008548	ref|Mus musculus phosphodiesterase 2A, cGMP-stimulated (Pde2a), transcript variant 2, mRNA [NM_001008548]	2.04086	0.015291	0.239395	0.223121	0.128771	0.766073	2.04705	0.0232254	0.365282	0.294108	0.0268249	0.836415	0.294248	0.250717	0.0247829	0.826022	-0.427293	0.670348	-0.00722453	0.978092	0.453077	0.144262	0.247179	0.401822	0.379255	0.1023	0.337799	0.169548	0.351457	0.457678	0.215896	0.01291	1.48441	0.306118	0.157971	0.69176
A_51_P120093	Snx10	71982	NM_028035	ref|Mus musculus sorting nexin 10 (Snx10), transcript variant 1, mRNA [NM_028035]	1.80456	0.00198071	0.795551	0.0944572	0.688837	0.0115709	2.2067	0.0158879	0.668492	0.226418	1.14655	0.00195697	0.5872	0.19869	0.668487	0.0178551	0.492628	0.221394	0.619197	0.0123656	0.460271	0.109436	0.813526	0.0136797	0.850692	0.00626262	0.851115	0.104666	0.467973	0.263854	0.561512	0.0260698	0.958604	0.14364	1.08706	0.0492845
A_51_P120470	Cd68	12514	NM_009853	ref|Mus musculus CD68 antigen (Cd68), mRNA [NM_009853]	1.57997	0.0047453	1.32543	0.0497973	1.56819	0.0822759	1.6738	0.0259995	1.21735	0.201083	1.4971	0.00200111	1.18829	0.210039	1.18211	0.0157799	0.898943	0.192997	0.775512	0.0303728	1.25482	0.0196371	1.41306	0.00753299	1.44934	0.00194503	1.79815	0.0838513	1.1575	0.244334	1.02299	0.0114773	1.58126	0.228962	1.37396	0.0529018
A_51_P120717	Lmnb1	16906	NM_010721	ref|Mus musculus lamin B1 (Lmnb1), mRNA [NM_010721]	0.263058	0.117003	1.21002	0.0586941	2.31331	0.00596805	0.0253592	0.932728	0.55627	0.35036	2.30623	0.000561302	1.34548	0.217537	1.89675	0.0101951	1.27317	0.21354	1.86673	0.0111091	1.29091	0.0667057	2.02136	0.0102701	1.69706	0.00341688	2.30056	0.0541314	1.17741	0.205857	2.31083	0.00230422	0.818922	0.14364	1.99518	0.0508323
A_51_P121134	Dnahc6	330355	NM_001164669	ref|Mus musculus dynein, axonemal, heavy chain 6 (Dnahc6), mRNA [NM_001164669]	-1.83923	0.00472756	-2.03628	0.0571992	-1.29633	0.0151615	-1.36557	0.0236862	-1.44131	0.187092	-1.57609	0.00335351	-1.25851	0.276415	-1.116	0.0138479	-0.444603	0.21739	-0.635666	0.0441438	-1.08899	0.0579611	-1.10478	0.0291539	-1.0124	0.00758096	-1.07651	0.104451	-0.865634	0.174697	-0.855516	0.0314099	-1.17708	0.200834	-0.959489	0.205112
A_51_P121179	Fam132b	227358	NM_173395	ref|Mus musculus family with sequence similarity 132, member B (Fam132b), mRNA [NM_173395]	1.81211	0.0234008	2.37904	0.0694785	2.26538	0.0136711	1.26851	0.26369	1.53691	0.302142	2.46678	0.0192305	2.40695	0.221389	2.0671	0.00942247	2.71996	0.196301	1.66466	0.108317	1.67624	0.12185	2.69199	0.0271748	1.94046	0.00194503	2.27815	0.0687684	2.44847	0.288037	2.06711	0.00219951	2.46154	0.353445	1.64512	0.0536465
A_51_P121236	Lrdd	57913	NM_022654	ref|Mus musculus leucine-rich and death domain containing (Lrdd), mRNA [NM_022654]	0.537981	0.076792	1.37471	0.0789396	1.98871	0.00906031	0.330938	0.467167	0.848073	0.17752	1.76281	0.00213476	1.48334	0.164416	1.5984	0.00859192	1.25277	0.221394	1.37649	0.0112878	1.73885	0.0747818	2.1097	0.00257435	1.42371	0.00241689	2.07222	0.0393018	1.80365	0.204843	1.8822	0.00497232	1.30542	0.263778	1.65371	0.0508323
A_51_P121891	Rac2	19354	NM_009008	ref|Mus musculus RAS-related C3 botulinum substrate 2 (Rac2), mRNA [NM_009008]	0.872097	0.0153936	0.253768	0.368511	1.98398	0.0271952	0.288769	0.255899	0.156016	0.811099	1.75797	0.00123891	0.676895	0.283853	1.96109	0.00276162	0.323098	0.721942	1.9728	0.00535875	0.853759	0.0673178	2.03618	0.00501895	1.11054	0.0294931	2.1259	0.0847504	0.957688	0.214254	2.21345	0.00276087	0.904269	0.233872	2.43847	0.0522785
A_51_P122030	Olfr154	27216	NM_013728	ref|Mus musculus olfactory receptor 154 (Olfr154), mRNA [NM_013728]	1.89865	0.00864242	0.325934	0.717473	0.325806	0.857333	1.57078	0.558	0.804596	0.648421	-0.396987	0.370838	-0.0389007	0.981963	-0.0439238	0.970813	-1.16093	0.347221	-0.0103973	0.997099	0.220816	0.815304	-0.703018	0.244614	-0.627059	0.206233	-0.5411	0.321251	-0.934758	0.622548	-0.766776	0.0909794	-0.145851	0.904317	-0.183071	0.630961
A_51_P122071	Muc5b	74180	NM_028801	ref|Mus musculus mucin 5, subtype B, tracheobronchial (Muc5b), mRNA [NM_028801]	0.641995	0.0507986	0.455056	0.48667	0.188673	0.810819	1.68139	0.0482104	0.667699	0.377657	-0.12804	0.714696	-0.0882007	0.854779	-0.335088	0.618247	1.07471	0.321545	0.70118	0.125526	-0.0335052	0.964364	0.733117	0.322201	-0.43635	0.237508	0.629467	0.215699	0.86514	0.563103	0.2573	0.58903	0.65324	0.633278	0.505945	0.554184
A_51_P123134	Ercc6l	236930	NM_146235	ref|Mus musculus excision repair cross-complementing rodent repair deficiency complementation group 6 - like (Ercc6l), mRNA [NM_146235]	0.425391	0.302805	1.76561	0.0850106	2.37118	0.00232213	0.118836	0.842057	1.34176	0.231384	2.4579	0.000977573	2.23744	0.162489	2.2031	0.0134171	2.08657	0.185773	2.19215	0.00499545	1.65668	0.0597351	2.80231	0.00241908	2.3068	0.00296615	2.58419	0.0754869	2.17917	0.249498	2.4084	0.00482524	1.85535	0.162008	2.23788	0.0488519
A_51_P123405	Bub1	12235	NM_009772	ref|Mus musculus budding uninhibited by benzimidazoles 1 homolog (S. cerevisiae) (Bub1), transcript variant 2, mRNA [NM_009772]	-1.11927	0.0164025	1.53351	0.055487	2.67441	0.00537461	-1.26316	0.0530106	1.05697	0.170386	4.49355	0.0788617	2.42387	0.15626	2.71284	0.00349546	2.62328	0.196301	2.82157	0.00511696	1.88048	0.0488723	2.95677	0.00355027	2.15242	0.0042807	2.79858	0.0573441	1.94496	0.24905	2.91028	0.00304143	1.42668	0.159436	2.54619	0.0496511
A_51_P123623	Ptpdc1	218232	NM_207232	ref|Mus musculus protein tyrosine phosphatase domain containing 1 (Ptpdc1), mRNA [NM_207232]	-1.52993	0.0073548	-0.627311	0.0618354	-0.749994	0.039945	-1.38854	0.0130227	-0.748459	0.196722	-0.83086	0.00262936	-0.386944	0.326968	-0.58361	0.0394784	-0.163358	0.439516	-0.612129	0.042532	-0.0728327	0.798761	-0.405156	0.00613891	-0.366026	0.070584	-0.377968	0.106234	-0.248179	0.219769	-0.51558	0.0176168	-0.177293	0.596221	-0.634473	0.0540005
A_51_P123625	Irg1	16365	NM_008392	ref|Mus musculus immunoresponsive gene 1 (Irg1), mRNA [NM_008392]	6.82263	0.00200979	4.57625	0.0742168	5.2029	0.00548703	6.66788	0.00657513	4.60725	0.170386	5.84164	0.000782734	3.50531	0.255887	2.54993	0.0534128	2.15626	0.258711	3.4166	0.00726477	5.07979	0.0343213	5.1203	0.00423364	6.05316	0.00194533	4.80142	0.0795029	5.37388	0.174697	4.26706	0.0052402	6.9836	0.148257	5.59033	0.0487979
A_51_P123630	A_51_P123630	16365	A_51_P123630	Unknown	6.92978	0.00217477	4.71865	0.0819156	5.58756	0.00435245	6.67831	0.00883293	4.65931	0.173446	6.04164	0.00084798	3.5982	0.25624	2.58888	0.0549185	2.15496	0.313622	4.37046	0.00560341	5.60138	0.0375427	5.6502	0.00423364	6.52362	0.00225328	5.4282	0.0781147	6.10061	0.186642	4.82994	0.00487453	7.84249	0.143665	6.12578	0.0457301
A_51_P124095	A_51_P124095	NA	A_51_P124095	Unknown	0.00370405	0.991579	-2.46567	0.117637	1.50522	0.32239	-0.217202	0.911695	-0.0110606	0.997352	2.81814	0.00634884	1.38589	0.343117	4.11272	0.0106696	0.310246	0.711697	0.818972	0.140461	0.534656	0.296948	2.63439	0.0349216	-0.192241	0.86151	2.96611	0.0590948	0.367068	0.547973	1.9361	0.0507198	-0.885768	0.299275	1.46193	0.22106
A_51_P124345	Cpne5	240058	NM_153166	ref|Mus musculus copine V (Cpne5), mRNA [NM_153166]	-1.21991	0.0326332	-1.03916	0.0973331	-1.37851	0.0199482	-0.690638	0.224228	-0.764533	0.17752	-1.42414	0.00381973	-1.24344	0.205766	-0.908507	0.0278871	-1.0161	0.220761	-1.33664	0.00445269	-1.34933	0.0211164	-1.44311	0.00809343	-1.53667	0.0044179	-1.38061	0.0800403	-1.35149	0.299281	-1.52382	0.00264523	-1.09246	0.331351	-1.29157	0.0489111
A_51_P124550	Reep6	70335	NM_139292	ref|Mus musculus receptor accessory protein 6 (Reep6), mRNA [NM_139292]	-1.79382	0.00685511	-0.92274	0.227218	-0.702147	0.178031	-0.814399	0.0597264	-0.86818	0.242964	-1.01419	0.000586898	-1.22952	0.167727	-0.973729	0.0248743	-1.02099	0.30013	-1.00153	0.0118032	-0.615216	0.206047	-0.746887	0.0161175	-1.04288	0.00460515	-0.881793	0.109917	-0.616385	0.253373	-0.831436	0.0176701	-0.704594	0.218304	-1.21713	0.0881018
A_51_P124741	Ppp1r14c	76142	NM_133485	ref|Mus musculus protein phosphatase 1, regulatory (inhibitor) subunit 14c (Ppp1r14c), mRNA [NM_133485]	-1.66835	0.0113621	-0.929388	0.108606	-0.680303	0.107084	-1.38435	0.115824	-1.56478	0.178929	-0.773929	0.052406	-1.26445	0.231835	-0.625149	0.0185262	-0.409933	0.196301	-0.281787	0.109149	-1.23705	0.0340523	-0.840558	0.00692194	-0.912336	0.00392363	-0.747279	0.0902901	-0.702433	0.213281	-0.399444	0.00778174	-0.729563	0.264346	-0.600577	0.0488519
A_51_P124886	Tor1aip1	208263	NM_144791	ref|Mus musculus torsin A interacting protein 1 (Tor1aip1), transcript variant 2, mRNA [NM_144791]	2.00812	0.00377151	0.688319	0.0692332	0.456353	0.0360083	2.05799	0.014575	0.43784	0.353919	0.630029	0.00512012	0.500702	0.243615	0.13583	0.465248	0.164837	0.405643	0.223293	0.0891393	0.546147	0.00958484	0.436589	0.0776896	0.80362	0.00968034	0.234651	0.385273	0.557923	0.352702	0.210114	0.100553	1.02068	0.242207	0.551367	0.0489111
A_51_P125067	Nmi	64685	NM_019401	ref|Mus musculus N-myc (and STAT) interactor (Nmi), transcript variant 3, mRNA [NM_019401]	2.22809	0.00195465	0.824143	0.0616842	0.758218	0.043511	2.16399	0.0129851	0.735856	0.17752	0.883587	0.00290398	0.657244	0.214134	0.475371	0.0469669	0.3413	0.476618	0.819327	0.0134159	0.699939	0.033507	0.684977	0.0147751	1.0337	0.00641772	0.374486	0.153391	0.891541	0.204843	0.750939	0.0112734	1.11464	0.166835	1.01441	0.0578484
A_51_P125135	Cdca5	67849	NM_026410	ref|Mus musculus cell division cycle associated 5 (Cdca5), mRNA [NM_026410]	-0.0103909	0.978462	2.70635	0.0492285	3.36751	0.00487628	-0.526149	0.166984	1.69582	0.191771	3.3137	0.000395797	2.82743	0.15626	3.12057	0.0059873	3.00634	0.201694	3.27913	0.0046146	2.41887	0.0324893	3.54637	0.00241187	2.81876	0.00708775	3.41835	0.0541314	2.75612	0.214254	3.58587	0.00219083	2.17207	0.146408	3.49366	0.0489111
A_51_P125205	Aqp1	11826	NM_007472	ref|Mus musculus aquaporin 1 (Aqp1), mRNA [NM_007472]	-1.68678	0.00986537	-0.251152	0.486659	-0.587872	0.25142	-1.70126	0.0366014	-0.605803	0.181021	-1.03458	0.0056502	-0.483829	0.153646	-0.683106	0.0216748	-0.185052	0.501467	-0.532519	0.0155413	-0.0528122	0.806165	-0.956621	0.00671449	-0.367849	0.269217	-0.961067	0.0722305	-0.442561	0.629281	-0.75837	0.00711991	-0.627249	0.206606	-1.15246	0.0667382
A_51_P125338	Pde8b	218461	NM_172263	ref|Mus musculus phosphodiesterase 8B (Pde8b), transcript variant 2, mRNA [NM_172263]	-1.90558	0.00352778	-1.72168	0.0789396	-1.45098	0.0192317	-2.04283	0.0210813	-1.56951	0.227088	-1.54173	0.00197278	-1.5413	0.249404	-1.04432	0.0197582	-0.797306	0.196301	-0.775763	0.0268224	-1.16455	0.0321342	-1.18762	0.00521427	-1.15034	0.00207979	-1.30517	0.0753577	-0.924173	0.235993	-0.713035	0.0256129	-1.48987	0.158944	-1.01712	0.0709514
A_51_P125602	A_51_P125602	NA	A_51_P125602	Unknown	0.965598	0.00379126	1.153	0.130029	0.946681	0.0352951	1.18646	0.0939022	1.06857	0.192333	1.19965	0.03633	1.26754	0.223613	0.767074	0.090573	0.835793	0.224618	0.0218313	0.957657	1.35407	0.168812	1.51395	0.0410981	1.15161	0.0565415	1.56048	0.0656515	1.40169	0.377263	1.07285	0.039657	1.47466	0.220508	0.827885	0.106987
A_51_P125716	Ogfr	72075	NM_031373	ref|Mus musculus opioid growth factor receptor (Ogfr), mRNA [NM_031373]	2.20677	0.00287683	1.01707	0.0499607	1.09685	0.0762968	2.30854	0.0214607	1.01963	0.189309	1.00438	0.0013374	0.870464	0.179542	0.494479	0.036216	0.593809	0.21448	0.605837	0.100787	1.08064	0.0326731	0.757597	0.019333	1.06691	0.00473174	0.554192	0.111868	1.08867	0.229448	0.766943	0.0176969	1.46888	0.158194	0.944822	0.0513148
A_51_P125965	A_51_P125965	20192	A_51_P125965	Unknown	-2.42759	0.041222	-1.15396	0.333715	-0.371757	0.780269	-2.33576	0.263479	-2.19441	0.186741	-0.483913	0.614218	-0.971223	0.721517	0.475573	0.443935	0.905279	0.27505	0.284657	0.200486	0.127615	0.83802	-0.349756	0.148903	0.748547	0.00403281	-0.526047	0.480309	0.139787	0.909954	-0.00759867	0.984685	0.0435589	0.893777	-0.16705	0.727212
A_51_P126067	Cd2	12481	NM_013486	ref|Mus musculus CD2 antigen (Cd2), mRNA [NM_013486]	-0.43964	0.137438	-0.706019	0.104033	1.34609	0.105827	-0.660241	0.174628	-0.892845	0.178993	1.21585	0.00234091	-0.331413	0.712413	1.40562	0.00614561	0.00726503	0.993032	1.20934	0.00412616	-0.309738	0.5105	1.3415	0.00493469	0.154607	0.445925	1.50492	0.0843197	0.255702	0.349441	1.47356	0.00488472	-0.247083	0.745889	1.58689	0.0496443
A_51_P126337	Fgf12	14167	NM_183064	ref|Mus musculus fibroblast growth factor 12 (Fgf12), transcript variant 1, mRNA [NM_183064]	-2.04355	0.002508	-0.29573	0.574732	-0.674011	0.191561	-0.353419	0.530206	-0.629138	0.261312	-0.574378	0.374672	-0.854441	0.563723	-0.230285	0.680666	-0.226123	0.243655	-0.671459	0.131745	-0.959097	0.176456	-0.306801	0.411645	9.27e-05	0.999935	-0.288131	0.491538	-0.376419	0.542349	-0.162601	0.553894	-0.618718	0.516247	-0.3584	0.486368
A_51_P126437	Enc1	13803	NM_007930	ref|Mus musculus ectodermal-neural cortex 1 (Enc1), mRNA [NM_007930]	2.06059	0.00555197	1.04444	0.149204	0.464823	0.392026	1.96958	0.0284554	1.49357	0.188913	0.667967	0.0796631	0.895608	0.467871	0.112562	0.267518	-0.0464048	0.912897	0.00175351	0.975858	0.678033	0.260651	0.28151	0.398486	0.418891	0.129674	0.140428	0.642998	0.0901812	0.829734	0.111981	0.499305	0.597369	0.232913	0.569323	0.200114
A_51_P126476	Myo1b	17912	NM_010863	ref|Mus musculus myosin IB (Myo1b), transcript variant 2, mRNA [NM_010863]	-1.48394	0.00657634	-1.15328	0.0782844	-1.17277	0.0197663	-1.60532	0.0234142	-0.91465	0.223364	-1.05478	0.000268704	-0.625605	0.245906	-0.61134	0.0118182	-0.314308	0.379737	-0.61316	0.0662586	-0.705836	0.027021	-1.01329	0.0074091	-0.75191	0.00448001	-1.08139	0.0753577	-0.632907	0.241712	-0.618114	0.0198443	-0.998357	0.1728	-0.750872	0.0658379
A_51_P126563	Otc	18416	NM_008769	ref|Mus musculus ornithine transcarbamylase (Otc), nuclear gene encoding mitochondrial protein, mRNA [NM_008769]	-0.683383	0.362922	1.13847	0.632328	-0.668546	0.693595	-1.68583	0.316062	-0.751209	0.769012	-1.76411	0.0270927	-0.205085	0.863553	-0.781462	0.336871	-0.99229	0.667246	-1.38666	0.340137	-0.569179	0.329382	-0.552072	0.213857	-0.39379	0.174315	-0.532741	0.13633	-0.547931	0.226212	0.0195545	0.931605	0.108624	0.871507	-1.61261	0.187911
A_51_P127195	Cdca3	14793	NM_013538	ref|Mus musculus cell division cycle associated 3 (Cdca3), mRNA [NM_013538]	-0.539489	0.21821	2.29302	0.0408346	3.40244	0.00253003	-0.5816	0.147259	1.67133	0.170386	3.08189	0.000231039	2.42307	0.185028	2.53104	0.00432924	2.62608	0.185773	2.5857	0.00453191	2.05317	0.0376164	2.90204	0.00313806	2.37142	0.00226021	2.70425	0.0590948	2.20424	0.246081	3.19463	0.00390297	2.15603	0.185399	2.90177	0.0489111
A_51_P127367	Irf9	16391	NM_008394	ref|Mus musculus interferon regulatory factor 9 (Irf9), transcript variant 3, mRNA [NM_008394]	1.61544	0.00252206	0.843457	0.200574	0.939154	0.00853248	1.22184	0.0481933	0.832155	0.209027	0.919396	0.00170141	1.09975	0.182609	0.492048	0.0425559	1.01634	0.223941	0.984359	0.0149996	1.28277	0.0115958	0.766716	0.0233503	1.12256	0.00530992	0.50692	0.147249	1.01647	0.194976	0.812821	0.0380477	1.62527	0.173903	1.12096	0.0548194
A_51_P127412	Kif15	209737	NM_010620	ref|Mus musculus kinesin family member 15 (Kif15), mRNA [NM_010620]	-0.50697	0.247042	1.97466	0.129637	3.16272	0.00559024	-1.56509	0.170687	0.819598	0.202304	3.33411	0.00198856	2.58499	0.153247	2.9446	0.00527805	2.41546	0.29456	3.36928	0.0297672	2.83089	0.151221	3.33403	0.00341579	2.51994	0.0116966	3.20599	0.0692977	2.7221	0.280135	3.33857	0.00361868	1.77621	0.187349	3.07664	0.0548194
A_51_P127527	Slc22a8	19879	NM_031194	ref|Mus musculus solute carrier family 22 (organic anion transporter), member 8 (Slc22a8), transcript variant 1, mRNA [NM_031194]	-0.0994741	0.817148	-0.843416	0.384997	-0.653038	0.398779	0.103786	0.955364	-0.593614	0.362377	-0.848453	0.20386	-0.85411	0.314098	-0.117491	0.674098	-0.135653	0.8503	-0.172889	0.744765	-0.729145	0.386476	0.0772351	0.928695	-1.74983	0.00893307	0.144498	0.810863	-0.935887	0.433562	-0.346781	0.100757	-1.53142	0.192863	-0.542749	0.175476
A_51_P127738	Scn2a1	NA	NM_001099298	ref|Mus musculus sodium channel, voltage-gated, type II, alpha 1 (Scn2a1), mRNA [NM_001099298]	-1.90348	0.0129886	0.466234	0.444835	-0.365279	0.147349	-2.54055	0.0518696	-0.159319	0.795355	-0.0788966	0.864483	0.169743	0.615192	0.281425	0.296865	1.02563	0.41009	1.00791	0.176045	0.32399	0.448861	-0.373064	0.484095	0.91266	0.0879488	-0.113375	0.75734	0.690334	0.663186	0.535192	0.477423	-0.161138	0.851104	0.76259	0.47344
A_51_P128056	Olfr248	258709	NM_146714	ref|Mus musculus olfactory receptor 248 (Olfr248), mRNA [NM_146714]	-0.208116	0.795374	0.122619	0.911357	-0.28403	0.680191	-0.139386	0.928954	0.114414	0.593933	-1.5303	0.0118371	-0.891287	0.563517	0.136036	0.751236	-0.0279974	0.973221	-0.17118	0.716496	-1.63447	0.441391	-0.345795	0.587998	-1.38252	0.2387	0.401132	0.729919	-0.870233	0.732678	-0.743975	0.422434	-1.72965	0.385996	0.0166179	0.988037
A_51_P128248	LOC100048770	NA	ENSMUST00000103505	ens|immunoglobulin heavy chain (J558 family) Complex/Cluster/Region [Source:MGI Symbol;Acc:MGI:96486] [ENSMUST00000103512]	-0.751419	0.0765391	-1.70901	0.0877347	0.540929	0.668704	-0.322393	0.912165	-2.09016	0.477666	1.7746	0.218073	-0.1287	0.720598	2.39365	0.00842855	-0.433317	0.712849	0.79453	0.0635646	-0.334619	0.695175	1.85936	0.0411123	-1.41106	0.277202	1.06857	0.359699	0.0125886	0.99189	1.40313	0.0419664	-0.384899	0.655371	1.34483	0.105962
A_51_P128397	Nr4a3	18124	NM_015743	ref|Mus musculus nuclear receptor subfamily 4, group A, member 3 (Nr4a3), mRNA [NM_015743]	1.40617	0.243673	0.49814	0.610041	1.75748	0.113611	1.78918	0.197457	-0.0944249	0.962286	-0.505131	0.651599	0.117845	0.755385	0.257734	0.848698	1.2278	0.789087	1.48814	0.0962135	2.4988	0.0344571	0.243885	0.847132	0.673316	0.427372	1.32415	0.42735	0.717088	0.553703	-0.435794	0.712266	0.217115	0.916696	-0.292866	0.902235
A_51_P128876	Ifitm3	66141	NM_025378	ref|Mus musculus interferon induced transmembrane protein 3 (Ifitm3), mRNA [NM_025378]	1.811	0.00143045	1.34845	0.0514384	0.691049	0.00796908	1.64173	0.0314313	1.62626	0.170386	0.603017	0.0346455	1.25326	0.15213	0.306942	0.247001	0.982165	0.182113	0.49423	0.0260183	1.44313	0.00847526	0.434408	0.0489285	1.1863	0.0035759	0.178766	0.524018	1.19386	0.216067	0.474094	0.0969805	2.13358	0.1916	0.894148	0.0700165
A_51_P129199	Parp10	671535	NM_001163576	ref|Mus musculus poly (ADP-ribose) polymerase family, member 10 (Parp10), transcript variant 2, mRNA [NM_001163576]	2.3399	0.00310819	0.674337	0.102585	0.82455	0.0277741	2.49784	0.0152035	0.45746	0.282183	0.85379	0.00123198	0.538094	0.259488	0.44623	0.103617	0.461583	0.192997	0.609701	0.0406895	0.934696	0.0352097	0.550661	0.0237615	0.868051	0.00899286	0.486007	0.105406	0.732104	0.236414	0.597738	0.0273033	1.37847	0.173903	0.906811	0.0551641
A_51_P129229	Ifi47	15953	NM_008330	ref|Mus musculus interferon gamma inducible protein 47 (Ifi47), mRNA [NM_008330]	3.28067	0.00200979	1.09875	0.0987747	1.73387	0.0113473	3.13001	0.014645	0.830535	0.485941	1.83061	0.00293563	0.924021	0.244988	0.771842	0.0869996	0.985935	0.262163	1.65229	0.00613164	1.34824	0.0196607	1.56064	0.00617154	1.63051	0.0165929	1.09195	0.0987959	1.22038	0.222837	1.35612	0.0170744	2.20507	0.176331	2.279	0.0552914
A_51_P129464	Scd2	20250	NM_009128	ref|Mus musculus stearoyl-Coenzyme A desaturase 2 (Scd2), mRNA [NM_009128]	-2.32697	0.00943195	-1.09152	0.0618354	-0.834355	0.0191454	-1.87005	0.13481	-1.41892	0.235052	-0.777706	0.00514141	-0.862205	0.320314	-0.398019	0.0890852	-0.531453	0.332777	-0.290133	0.0987843	-0.786161	0.0775226	-0.593331	0.0431843	-0.841798	0.0137213	-0.584751	0.0881524	-0.643895	0.228451	-0.53945	0.0231834	-0.918181	0.192139	-0.805291	0.0599018
A_51_P129480	Ccl21a	18829	NM_011124	ref|Mus musculus chemokine (C-C motif) ligand 21A (serine) (Ccl21a), mRNA [NM_011124]	-1.84036	0.00310819	-0.650602	0.163336	0.0193837	0.97945	-1.45879	0.0872568	-0.292266	0.317235	-0.0476138	0.889186	-0.150966	0.500991	0.166039	0.0710279	0.234317	0.301388	0.329425	0.125526	0.193171	0.146874	-0.116498	0.637229	-0.0858635	0.537873	0.00350798	0.988143	-0.0225267	0.941617	0.264904	0.188942	-0.108294	0.841832	0.0326438	0.936001
A_51_P129491	Sftpa1	20387	NM_023134	ref|Mus musculus surfactant associated protein A1 (Sftpa1), mRNA [NM_023134]	-2.48153	0.0345639	-2.01912	0.0982465	-1.06812	0.0592562	-0.991129	0.377228	-2.04082	0.22456	-1.40878	0.027064	-1.69114	0.278041	-0.407466	0.334257	-0.615675	0.350043	-0.2955	0.130673	-1.68714	0.0289312	-0.821151	0.0125152	-1.32117	0.00194503	-0.506108	0.142769	-0.990435	0.168865	-0.565198	0.0218353	-1.0541	0.218304	-0.817806	0.102781
A_51_P129502	Slc7a11	26570	NM_011990	ref|Mus musculus solute carrier family 7 (cationic amino acid transporter, y+ system), member 11 (Slc7a11), mRNA [NM_011990]	2.72074	0.00970359	1.75963	0.112251	1.98912	0.0907208	2.4463	0.0333239	1.77881	0.19197	2.14254	0.038249	0.740684	0.279034	0.703449	0.147741	0.769365	0.459975	0.111276	0.933596	1.41509	0.0562069	1.65111	0.12815	1.71191	0.0236414	1.60174	0.171511	1.3644	0.279952	0.657592	0.196115	2.25175	0.180414	0.981456	0.403453
A_51_P130015	Ect2	13605	NM_007900	ref|Mus musculus ect2 oncogene (Ect2), transcript variant 1, mRNA [NM_007900]	-0.710528	0.104542	2.34097	0.0578312	2.74044	0.0120591	-0.837004	0.0929186	1.82916	0.170386	2.68949	0.00165733	2.74689	0.148118	2.72091	0.00474145	3.08959	0.219041	2.69322	0.00775025	2.12029	0.0375427	3.08282	0.00278563	2.45887	0.00738236	2.57869	0.071798	2.72703	0.225406	3.21321	0.00234397	1.90163	0.148257	2.85471	0.0507799
A_51_P130095	Fcgr2b	14130	NM_001077189	ref|Mus musculus Fc receptor, IgG, low affinity IIb (Fcgr2b), transcript variant 1, mRNA [NM_001077189]	2.15302	0.00555975	1.48792	0.0982576	1.21897	0.00596805	1.91488	0.0267326	1.81017	0.226217	1.74478	0.00139	1.81873	0.217316	1.43929	0.023339	1.0989	0.192132	1.23261	0.00499545	1.18728	0.0339617	1.34763	0.00791738	1.71922	0.00522275	1.71422	0.0724761	1.49849	0.235517	1.14101	0.00617536	2.14066	0.15977	1.84061	0.0507799
A_51_P130101	Fcgr2b	14130	NM_001077189	ref|Mus musculus Fc receptor, IgG, low affinity IIb (Fcgr2b), transcript variant 1, mRNA [NM_001077189]	2.16291	0.00498937	1.56001	0.0836819	1.23644	0.0113622	2.06447	0.0241743	2.05006	0.200475	1.66313	0.00168088	1.80252	0.217873	1.30757	0.0257655	0.903495	0.190278	1.08423	0.00673614	1.26805	0.0438269	1.38183	0.00655205	1.67107	0.00412954	1.68698	0.0607409	1.41907	0.237977	0.973077	0.00382804	2.00972	0.171344	1.74064	0.0489111
A_51_P130995	Gypa	14934	NM_010369	ref|Mus musculus glycophorin A (Gypa), mRNA [NM_010369]	-0.332962	0.652269	-2.38154	0.103543	-0.202108	0.794584	-0.786299	0.577087	-1.98065	0.151086	-0.292489	0.622219	-1.92127	0.174373	0.986101	0.0276743	-1.14888	0.312785	-1.14364	0.4962	-1.16248	0.489453	1.38652	0.512258	-2.59597	0.0849704	3.26532	0.183699	-1.1105	0.343569	1.75452	0.0366891	-1.27308	0.383421	0.899031	0.426603
A_51_P131358	Selplg	20345	NM_009151	ref|Mus musculus selectin, platelet (p-selectin) ligand (Selplg), mRNA [NM_009151]	1.34894	0.012881	0.476367	0.213959	1.64511	0.0463957	0.964068	0.0476587	0.192572	0.691499	1.46828	0.00257818	0.823098	0.196236	1.49843	0.00556089	0.691406	0.267559	1.75009	0.0112878	0.859298	0.0380921	0.461079	0.821474	1.05937	0.0164499	1.94897	0.0589636	0.957741	0.284652	1.87824	0.00572342	1.3582	0.199712	1.94122	0.0498978
A_51_P131364	Selplg	20345	NM_009151	ref|Mus musculus selectin, platelet (p-selectin) ligand (Selplg), mRNA [NM_009151]	1.32996	0.0127722	0.483971	0.14395	1.81658	0.0949438	0.943511	0.0417293	0.101432	0.56451	1.53655	0.00151746	0.766235	0.229038	1.25837	0.0158763	0.50144	0.368613	1.60585	0.00724827	0.818688	0.0415423	1.70055	0.00378632	1.08711	0.0129857	1.92406	0.0590948	0.910044	0.274268	1.72194	0.0064234	1.37733	0.19984	1.82326	0.0498978
A_51_P131408	Tnfrsf12a	27279	NM_013749	ref|Mus musculus tumor necrosis factor receptor superfamily, member 12a (Tnfrsf12a), transcript variant 1, mRNA [NM_013749]	3.09318	0.00147817	1.91981	0.0618694	1.23218	0.109924	2.66497	0.0303055	2.49422	0.178908	1.3644	0.0392765	2.02163	0.240339	0.189479	0.737932	0.779442	0.244927	0.222239	0.516783	1.59969	0.0287302	0.546515	0.112939	1.45521	0.0719863	0.14434	0.678744	0.952341	0.290893	0.173522	0.59358	2.23391	0.258897	0.672838	0.26813
A_51_P131466	Cngb3	30952	NM_013927	ref|Mus musculus cyclic nucleotide gated channel beta 3 (Cngb3), mRNA [NM_013927]	5.94654	0.00153253	3.15244	0.246252	2.95615	0.00458911	5.07988	0.0172381	4.43761	0.170386	3.2274	0.00392064	3.06197	0.150429	1.36829	0.261016	2.73211	0.182113	2.0226	0.149326	2.63157	0.0582642	1.67545	0.117698	3.26412	0.00751105	0.753351	0.158548	3.28996	0.302759	1.34294	0.263677	4.49973	0.146408	2.82769	0.0534833
A_51_P132013	Cysltr2	70086	NM_133720	ref|Mus musculus cysteinyl leukotriene receptor 2 (Cysltr2), transcript variant 1, mRNA [NM_133720]	2.57255	0.00626246	0.637985	0.0940911	1.4576	0.0255185	2.09365	0.0370195	0.567714	0.493523	1.76432	0.000955722	0.653786	0.151934	1.47192	0.0105855	0.419294	0.444553	1.53512	0.0297437	0.330374	0.0438842	1.47263	0.0330887	0.713634	0.0593636	1.31043	0.0882071	0.672039	0.332081	1.61498	0.00828472	2.06209	0.193681	1.80045	0.0529182
A_51_P132185	Stfa1	100038854	NM_001082543	ref|Mus musculus stefin A1 (Stfa1), mRNA [NM_001082543]	2.27399	0.007239	2.51622	0.123611	0.58091	0.682211	2.19535	0.0247187	3.39918	0.170386	0.26036	0.801865	3.43422	0.163528	-0.652697	0.233854	0.00443751	0.990713	-0.152781	0.572872	2.77194	0.0289312	-0.323337	0.601946	2.28345	0.00875421	-0.00772035	0.988711	2.01755	0.214254	0.0663399	0.798467	3.71124	0.214922	0.801932	0.120102
A_51_P133137	Kif20a	19348	NM_009004	ref|Mus musculus kinesin family member 20A (Kif20a), transcript variant 3, mRNA [NM_009004]	-1.00675	0.0329242	2.51207	0.0540168	3.34682	0.010642	-1.44061	0.0882074	1.83186	0.161636	3.32498	0.000755445	2.93824	0.148118	3.38285	0.0031521	3.24434	0.217147	3.15413	0.00445269	2.21831	0.0627375	3.40383	0.00241187	2.65377	0.0100622	3.07166	0.073701	2.64427	0.223156	3.74823	0.00444668	1.55152	0.14364	3.41163	0.0543621
A_51_P133138	Kif20a	19348	Y09632	gb|Mus musculus mRNA for rabkinesin-6. [Y09632]	-0.99565	0.0632645	2.41169	0.0530943	3.26514	0.00819938	-1.62252	0.0550585	1.64399	0.170386	3.27351	0.000396838	2.76332	0.155703	3.23568	0.00410359	3.06914	0.21354	3.06999	0.00304121	2.15434	0.051891	3.34353	0.00249689	2.59842	0.0107482	3.08539	0.0838639	2.40468	0.243438	3.12966	0.00774907	1.24603	0.146408	3.23578	0.0584546
A_51_P133310	A_51_P133310	NA	A_51_P133310	Unknown	-1.50123	0.0205527	-0.84267	0.109214	-0.636146	0.0404415	-1.76889	0.0323957	-1.57808	0.245332	-0.54821	0.0227203	-0.707881	0.264664	-0.180991	0.166676	-0.142081	0.374376	-0.114983	0.65269	-1.06271	0.0602841	-0.490912	0.0642218	-0.572786	0.180198	-0.664436	0.255941	-0.593589	0.435384	-0.261628	0.361778	-0.93771	0.171199	-0.63835	0.0551641
A_51_P133612	Cdt1	67177	NM_026014	ref|Mus musculus chromatin licensing and DNA replication factor 1 (Cdt1), mRNA [NM_026014]	0.780391	0.0103297	1.63147	0.0316431	1.82399	0.0192768	0.325988	0.071714	1.08171	0.177916	1.80901	0.000494286	1.52796	0.148118	1.78353	0.00502173	1.20689	0.244807	1.55782	0.00771727	1.20396	0.0675621	1.90234	0.0055776	1.60261	0.00912503	1.87736	0.0393041	1.26849	0.228659	1.86521	0.00543492	1.11494	0.14364	1.81707	0.0498978
A_51_P133684	Csrp3	13009	NM_013808	ref|Mus musculus cysteine and glycine-rich protein 3 (Csrp3), transcript variant 1, mRNA [NM_013808]	-1.67897	0.0101519	0.194232	0.734354	-1.06546	0.0893246	0.443988	0.463636	0.930263	0.19399	-0.804816	0.319448	-0.995509	0.52018	-0.40766	0.55586	-0.350786	0.786297	-1.67108	0.0145991	-0.343613	0.644983	-0.698079	0.154302	0.165666	0.788032	-0.606541	0.383715	0.141865	0.45811	-0.675718	0.310323	-0.489191	0.555429	-0.685526	0.448148
A_51_P133884	Cd209a	170786	NM_133238	ref|Mus musculus CD209a antigen (Cd209a), mRNA [NM_133238]	-3.35165	0.00556332	-3.31094	0.055487	-2.59008	0.0248214	-3.32294	0.0381042	-2.92142	0.23392	-3.01855	0.00348283	-2.35902	0.234337	-1.92978	0.0171782	-1.13182	0.316906	-1.04927	0.216156	-2.64673	0.0236684	-2.48232	0.00486371	-1.73443	0.0397065	-1.84539	0.108002	-2.20557	0.21507	-2.10612	0.0152772	-3.12508	0.145693	-2.42174	0.0496511
A_51_P134030	Oas1e	231699	NM_145210	ref|Mus musculus 2'-5' oligoadenylate synthetase 1E (Oas1e), mRNA [NM_145210]	2.24748	0.00326259	1.02031	0.0757901	0.846392	0.0409081	2.18289	0.0316076	0.979185	0.1744	1.08053	0.0176957	0.884747	0.164646	0.734279	0.0233782	0.772803	0.262521	0.600451	0.0398927	1.0289	0.0179465	1.03035	0.0386902	1.14988	0.00855856	0.862818	0.0989896	1.15015	0.238519	1.03099	0.00320278	1.32235	0.196717	1.02041	0.049775
A_51_P134228	Hlf	217082	NM_172563	ref|Mus musculus hepatic leukemia factor (Hlf), mRNA [NM_172563]	-2.21044	0.00233123	-1.07222	0.0508575	-1.98463	0.00274911	-2.24314	0.0222405	-1.85367	0.177685	-1.71604	0.000291881	-1.40618	0.335648	-1.30021	0.00583201	-0.521328	0.255486	-0.865296	0.0192217	-1.44418	0.031017	-1.32499	0.00607474	-1.41782	0.00275361	-1.27932	0.0945803	-0.974138	0.214017	-1.22983	0.0115899	-1.22121	0.144658	-1.15834	0.0618221
A_51_P134452	Lpar3	65086	NM_022983	ref|Mus musculus lysophosphatidic acid receptor 3 (Lpar3), mRNA [NM_022983]	-1.61764	0.01087	-1.61075	0.0953921	-1.19349	0.00600821	-0.793802	0.143864	-1.33156	0.197128	-1.46939	0.000353391	-1.74474	0.165087	-1.11771	0.0242822	-1.17475	0.196301	-1.39007	0.0734964	-1.49393	0.0496484	-1.34002	0.0130014	-1.45588	0.00194503	-1.26783	0.12177	-1.04936	0.294014	-1.1773	0.0178351	-1.48796	0.163534	-1.17098	0.119845
A_51_P134468	A_51_P134468	110956	A_51_P134468	Unknown	1.89673	0.00315048	1.33355	0.0497973	2.07209	0.0109957	1.87918	0.0322073	0.936652	0.182242	1.77519	0.000719446	1.53512	0.150429	1.74725	0.00494144	1.48887	0.239368	1.37385	0.00567226	1.2387	0.0352016	1.86482	0.0131469	1.75695	0.0044179	2.07038	0.0590948	1.45263	0.200884	1.82959	0.00328971	1.19132	0.156458	2.14801	0.0489111
A_51_P134913	A_51_P134913	71223	A_51_P134913	Unknown	2.82474	0.0105932	1.30915	0.150247	2.25737	0.0130885	3.43969	0.0129602	2.27419	0.229717	1.87237	0.00674041	1.48083	0.164646	2.86282	0.00831109	1.52139	0.284993	2.35646	0.012728	1.82798	0.128703	3.42381	0.00588295	2.09324	0.00575026	3.14407	0.104451	1.73843	0.237805	2.38089	0.010069	2.31235	0.159436	2.58589	0.0863457
A_51_P135092	Kif2c	73804	NM_134471	ref|Mus musculus kinesin family member 2C (Kif2c), mRNA [NM_134471]	-0.282723	0.583075	2.23787	0.0696528	3.69938	0.00278164	-0.111736	0.857011	1.55955	0.267127	3.16483	0.000826332	2.65938	0.152148	3.2326	0.011659	2.86537	0.20392	3.36328	0.00331196	2.0007	0.0636837	3.95054	0.00225	2.52518	0.00218621	3.69198	0.0795029	3.06694	0.235479	4.02271	0.00733513	2.29221	0.206736	3.8481	0.0488519
A_51_P135148	Slpi	20568	U73004	gb|Mus musculus secretory leukocyte protease inhibitor mRNA, complete cds. [U73004]	2.01609	0.00766241	-1.35704	0.243266	-0.0941179	0.933369	3.37888	0.0233292	0.601347	0.86742	0.392009	0.507267	-0.718503	0.771758	-0.716699	0.548026	-0.606392	0.727415	0.399472	0.585464	0.188617	0.914775	0.80904	0.297017	-0.423818	0.557537	-0.708777	0.211036	-0.0954593	0.940859	0.11781	0.916565	0.631208	0.83352	-0.418575	0.610414
A_51_P135268	Corin	53419	NM_016869	ref|Mus musculus corin (Corin), transcript variant 1, mRNA [NM_016869]	-0.738006	0.107257	0.124326	0.856507	-1.6663	0.0395127	0.614743	0.0212471	-0.294941	0.604218	-0.950248	0.100399	-0.867267	0.278115	-0.980798	0.153362	0.242924	0.583162	-0.79005	0.0647721	-0.346871	0.557769	-0.840625	0.30759	-0.512332	0.391513	-0.945431	0.288196	-0.372694	0.512607	-0.824993	0.0653419	-0.441403	0.611789	-0.382652	0.49919
A_51_P135340	Panx1	55991	NM_019482	ref|Mus musculus pannexin 1 (Panx1), mRNA [NM_019482]	0.993771	0.00524187	0.719848	0.055487	1.40209	0.010945	0.431203	0.122321	0.615495	0.2473	1.55901	0.000763152	0.72992	0.205441	1.24961	0.00845615	0.460757	0.392248	1.49086	0.00580639	0.744826	0.059992	1.60673	0.00310634	0.932302	0.00709708	1.40083	0.0444232	0.863033	0.235517	1.56007	0.008187	0.798736	0.200211	1.72025	0.0488519
A_51_P135491	Cflar	12633	NM_009805	ref|Mus musculus CASP8 and FADD-like apoptosis regulator (Cflar), transcript variant 2, mRNA [NM_009805]	1.68693	0.00578111	-0.0954112	0.196821	0.228342	0.336982	1.68941	0.0236841	0.290439	0.528024	0.413142	0.003744	-0.185415	0.455205	0.0229084	0.809306	-0.0995935	0.424811	0.162661	0.28297	-0.231999	0.324614	0.118818	0.414129	0.1763	0.233964	-0.0345178	0.836144	-0.0204745	0.858753	0.0137719	0.872661	0.144321	0.646307	0.334492	0.0713008
A_51_P135517	Coch	12810	NM_007728	ref|Mus musculus coagulation factor C homolog (Limulus polyphemus) (Coch), transcript variant 1, mRNA [NM_007728]	4.43314	0.00530728	1.46575	0.104754	8.54e-06	0.999978	3.6276	0.0216714	1.58431	0.199021	1.40344	0.0104716	0.867652	0.501863	1.01038	0.309377	-0.0539833	0.948965	0.220677	0.794024	1.84723	0.178968	0.596807	0.540807	1.02233	0.057243	-0.64299	0.407518	1.4693	0.338188	0.300871	0.776497	2.33564	0.407323	1.10611	0.366074
A_51_P135944	Stfa2	20862	NM_001082545	ref|Mus musculus stefin A2 (Stfa2), mRNA [NM_001082545]	2.02859	0.00505128	1.87629	0.135282	0.495499	0.665227	1.64943	0.0316636	2.80062	0.170386	0.258905	0.722653	2.62978	0.15626	-0.555438	0.102676	-0.0198424	0.965891	-0.260672	0.507874	2.00225	0.0286605	-0.102962	0.858737	1.99728	0.0103429	0.0908603	0.863094	1.93026	0.257305	0.344	0.152795	3.71559	0.225273	0.57251	0.323828
A_51_P136288	Ms4a4b	60361	NM_021718	ref|Mus musculus membrane-spanning 4-domains, subfamily A, member 4B (Ms4a4b), mRNA [NM_021718]	3.29345	0.00619818	0.975804	0.121851	2.90788	0.0227834	2.40672	0.0190467	0.749912	0.313157	2.69084	0.000479774	1.35285	0.23398	2.85336	0.00222262	0.514153	0.440965	3.02365	0.00321594	1.08356	0.114179	3.14347	0.00241187	1.81877	0.0186798	2.93748	0.0588296	1.45581	0.230449	3.40553	0.00479801	1.80043	0.213303	3.61682	0.0489111
A_51_P136289	Ms4a4b	60361	NM_021718	ref|Mus musculus membrane-spanning 4-domains, subfamily A, member 4B (Ms4a4b), mRNA [NM_021718]	2.97901	0.0048669	0.92121	0.0764502	2.59204	0.0291665	2.34014	0.0191935	0.686066	0.269601	2.37387	0.000549649	1.0932	0.232559	2.57972	0.0016751	0.369656	0.414017	2.61837	0.00331196	0.934932	0.100475	2.77403	0.00295783	1.52929	0.00755823	2.58627	0.0541314	1.25535	0.223781	2.90506	0.00276087	1.42552	0.239147	3.07477	0.0489111
A_51_P136294	Ms4a4b	60361	NM_021718	ref|Mus musculus membrane-spanning 4-domains, subfamily A, member 4B (Ms4a4b), mRNA [NM_021718]	1.82564	0.0162059	0.286072	0.191105	2.81646	0.0258677	0.650934	0.292082	-0.386515	0.630371	2.35042	0.00157325	0.619137	0.470376	2.78665	0.00275527	0.252128	0.601997	2.95657	0.00321594	0.331985	0.529748	2.9134	0.00339757	1.10961	0.0481266	2.74571	0.053041	0.752652	0.268065	3.1774	0.00591526	0.643105	0.376254	3.36581	0.0498978
A_51_P136303	Cyp4f15	106648	NM_134127	ref|Mus musculus cytochrome P450, family 4, subfamily f, polypeptide 15 (Cyp4f15), mRNA [NM_134127]	-1.44178	0.0088717	-1.6901	0.066418	-1.3689	0.040891	-0.883649	0.0652595	-1.23771	0.223761	-1.58703	0.00215143	-2.06737	0.167237	-1.54813	0.0105855	-1.86927	0.196301	-1.51695	0.00853274	-1.41665	0.0468876	-1.42478	0.0144124	-1.74651	0.00324339	-1.621	0.103332	-1.04083	0.247718	-1.60814	0.0156419	-1.82079	0.176242	-1.80168	0.0768224
A_51_P136542	Bcl3	12051	NM_033601	ref|Mus musculus B-cell leukemia/lymphoma 3 (Bcl3), mRNA [NM_033601]	2.21395	0.00204041	1.14567	0.0598151	1.15992	0.0078138	2.15234	0.0204142	1.2012	0.23097	1.34994	0.00277954	1.29443	0.215845	0.955381	0.0321743	0.653345	0.441662	1.26913	0.0183852	1.58017	0.0251712	1.35009	0.0114262	1.54189	0.0072756	1.26704	0.0735431	1.18297	0.247026	1.25461	0.019702	1.57749	0.146408	1.44764	0.0507799
A_51_P136781	Pnliprp1	18946	NM_018874	ref|Mus musculus pancreatic lipase related protein 1 (Pnliprp1), mRNA [NM_018874]	-2.89655	0.0185983	-2.1371	0.0723935	-0.445712	0.117461	-2.06519	0.0177666	-2.27331	0.190281	-0.719825	0.0261583	-1.69787	0.231851	-0.257795	0.557893	-1.04242	0.305301	-0.576789	0.495594	-1.63991	0.0937527	-0.30497	0.303102	-1.36339	0.0103383	-0.343366	0.375177	-1.16123	0.216498	-0.348701	0.052687	-1.25588	0.18905	-0.700414	0.384476
A_51_P137018	4930438A08Rik	NA	XM_916080	ref|PREDICTED: Mus musculus RIKEN cDNA 4930438A08 gene, transcript variant 2 (4930438A08Rik), mRNA [XM_916080]	4.47651	0.0215684	1.90964	0.0865663	1.19961	0.127424	5.38217	0.0171999	1.30735	0.496988	2.99353	0.00658615	1.78366	0.254171	0.773813	0.344097	2.29532	0.192997	1.91657	0.0263284	0.601036	0.46568	1.21016	0.0535234	2.10373	0.0441103	0.728867	0.152841	1.38335	0.459556	1.26229	0.0315365	2.0585	0.181506	1.62223	0.313401
A_51_P137121	Mybph	53311	NM_016749	ref|Mus musculus myosin binding protein H (Mybph), mRNA [NM_016749]	1.16804	0.0428283	-0.148392	0.812269	0.647853	0.0798526	2.01201	0.0363647	0.930763	0.17752	0.78614	0.204208	1.82786	0.267564	1.25533	0.0976548	0.19791	0.579241	0.490376	0.228834	0.793631	0.160552	1.48595	0.0896789	0.49654	0.0560833	0.697228	0.063802	0.64789	0.44623	0.645657	0.144723	0.552136	0.675093	0.26017	0.859332
A_51_P137322	Cck	12424	NM_031161	ref|Mus musculus cholecystokinin (Cck), mRNA [NM_031161]	3.55551	0.00465009	4.84208	0.106864	3.85187	0.0643465	2.39111	0.0763933	6.97426	0.181021	5.62623	0.00382732	3.13128	0.594567	1.91607	0.0755062	0.974725	0.436266	-0.0541276	0.970998	3.32689	0.142841	3.39812	0.14116	4.29659	0.0333225	3.93896	0.0997074	1.04878	0.555003	-0.337091	0.660423	0.974023	0.372403	3.40928	0.184852
A_51_P137419	Cst7	13011	NM_009977	ref|Mus musculus cystatin F (leukocystatin) (Cst7), mRNA [NM_009977]	2.32524	0.00654137	0.672299	0.132635	2.74137	0.027912	1.13375	0.104475	0.210704	0.773268	2.6149	0.000755445	1.16206	0.233454	2.51582	0.00712612	0.577568	0.302814	2.78505	0.00706671	0.993394	0.0259291	3.09053	0.00201109	1.29514	0.0243318	2.75194	0.0541314	1.41099	0.246081	3.14589	0.0035926	1.82269	0.159436	3.31646	0.0488519
A_51_P137433	Kifc1	100042970	NM_001195298	ref|Mus musculus kinesin family member C1 (Kifc1), mRNA [NM_001195298]	-0.390001	0.142356	1.89922	0.0743549	2.67234	0.0113216	-0.784391	0.25742	1.05239	0.194176	2.76825	0.000715067	2.42303	0.15292	2.72744	0.00377153	2.36662	0.21354	2.64105	0.00499545	1.69814	0.0761939	3.04758	0.00184825	1.7153	0.0474042	2.96336	0.0573441	2.04448	0.222763	3.05844	0.00224518	1.35539	0.14364	2.46453	0.0515058
A_51_P137709	Calml3	70405	NM_027416	ref|Mus musculus calmodulin-like 3 (Calml3), mRNA [NM_027416]	-2.12133	0.0301077	-1.40921	0.171871	-1.32967	0.0766031	-1.57569	0.0889568	-0.754457	0.397468	-1.13671	0.083764	-0.637139	0.245306	-0.483537	0.159496	0.20094	0.691402	-0.0739245	0.751482	-1.03117	0.344352	-0.147058	0.783984	-1.26587	0.0700943	0.269987	0.543141	-0.0765731	0.963125	-0.553599	0.367691	-1.57345	0.546271	-0.587933	0.728906
A_51_P137913	Slc17a7	72961	NM_182993	ref|Mus musculus solute carrier family 17 (sodium-dependent inorganic phosphate cotransporter), member 7 (Slc17a7), mRNA [NM_182993]	-1.2753	0.425088	0.401288	0.779078	-0.722721	0.609614	-0.689173	0.832932	0.313952	0.526511	-3.05333	0.00934309	-0.388326	0.927406	1.70076	0.399363	-0.916405	0.900193	-2.27618	0.415623	-1.87859	0.417357	-1.38561	0.549085	-1.43097	0.40052	-0.202311	0.851581	-0.693918	0.820627	-1.55173	0.340142	-2.58602	0.464691	-0.741295	0.473827
A_51_P138510	Gzmc	14940	NM_010371	ref|Mus musculus granzyme C (Gzmc), mRNA [NM_010371]	2.98728	0.00601095	2.41249	0.08576	3.19869	0.0283921	3.09728	0.0353675	4.59889	0.181021	5.24487	0.00119151	2.501	0.187909	2.12741	0.0306239	1.21249	0.203574	2.536	0.0456107	3.44772	0.0117916	3.33745	0.00789437	3.48372	0.00798438	2.55559	0.0921072	3.434	0.205012	2.10358	0.0165589	3.48572	0.148257	4.05554	0.0694217
A_51_P138909	Gm10825	100038752	NR_028580	ref|Mus musculus predicted gene 10825 (Gm10825), non-coding RNA [NR_028580]	-1.85155	0.0114543	-1.03282	0.18053	-1.04402	0.0302037	-0.994083	0.190824	-0.880721	0.272959	-0.852742	0.00969021	-0.559824	0.210039	-0.309134	0.328869	-0.718241	0.468945	-0.151745	0.678689	-1.08937	0.0547674	-0.510006	0.20664	-1.20284	0.0264112	-0.926862	0.190357	-0.89113	0.401192	-0.293914	0.321988	0.132835	0.928832	-0.618688	0.157392
A_51_P139096	1700122O11Rik	76651	ENSMUST00000049083	ens|RIKEN cDNA 1700122O11 gene Gene [Source:MGI Symbol;Acc:MGI:1923901] [ENSMUST00000049083]	0.25228	0.598769	0.425422	0.403609	1.94419	0.0788737	-0.0175692	0.987672	0.439045	0.211039	1.56712	0.012636	-0.0288834	0.93474	2.005	0.00669383	-0.303262	0.421736	1.56081	0.0220985	-0.0912749	0.874448	1.77216	0.164873	0.0601054	0.846366	1.7299	0.0689721	-0.379984	0.769901	0.950203	0.0350734	-0.943536	0.52808	1.82961	0.0641302
A_51_P139108	Cpxm1	56264	NM_019696	ref|Mus musculus carboxypeptidase X 1 (M14 family) (Cpxm1), mRNA [NM_019696]	0.119543	0.599653	1.49465	0.134058	1.33241	0.0117477	-0.0186674	0.980989	1.38525	0.177015	1.23156	0.00278596	1.61123	0.20308	1.33971	0.00333168	1.42808	0.217147	1.30278	0.023944	1.91174	0.0297543	1.19465	0.021077	1.8936	0.00718065	1.40628	0.0805351	1.55436	0.260135	1.59026	0.0062688	1.17701	0.148257	1.48595	0.119876
A_51_P139320	Pcbd1	13180	NM_025273	ref|Mus musculus pterin 4 alpha carbinolamine dehydratase/dimerization cofactor of hepatocyte nuclear factor 1 alpha (TCF1) 1 (Pcbd1), mRNA [NM_025273]	-1.71691	0.00335649	-0.492706	0.195733	-0.371804	0.0299837	-1.16654	0.0196136	-0.508969	0.188813	-0.534191	0.00505746	-0.475354	0.234419	-0.200022	0.161514	0.00852974	0.973167	-0.218274	0.0859702	-0.424952	0.155429	-0.289823	0.0739468	-0.376161	0.0268277	-0.330186	0.278344	-0.491086	0.246081	-0.277408	0.06205	-0.476791	0.388434	-0.215676	0.270895
A_51_P139678	Sprr1a	20753	NM_009264	ref|Mus musculus small proline-rich protein 1A (Sprr1a), mRNA [NM_009264]	3.4278	0.00214642	4.93027	0.0598159	2.33453	0.041242	3.19092	0.0334854	5.62018	0.175388	2.51121	0.0012805	5.34419	0.204065	0.679017	0.323655	2.51974	0.214632	0.4386	0.0954399	4.26128	0.0491348	1.3154	0.119571	3.86748	0.0069729	1.009	0.280023	2.73992	0.370583	0.279906	0.319941	3.97879	0.227774	0.922983	0.216725
A_51_P139765	A_51_P139765	320068	A_51_P139765	Unknown	-0.471787	0.0389305	-1.53221	0.0471702	-1.63721	0.0112954	-0.00915959	0.955971	-1.37701	0.208169	-1.54593	0.00106675	-1.41299	0.150429	-1.09451	0.059425	-0.802579	0.229115	-0.968604	0.0461514	-1.17987	0.0488099	-1.30088	0.00576408	-1.33346	0.00484388	-1.46712	0.108398	-1.04735	0.18871	-1.35375	0.00276087	-1.31043	0.14907	-1.48167	0.0544374
A_51_P140576	Mapt	17762	NM_001038609	ref|Mus musculus microtubule-associated protein tau (Mapt), transcript variant 1, mRNA [NM_001038609]	-0.681354	0.394425	-1.10138	0.110821	-1.03683	0.38185	-1.4358	0.0518073	-1.4343	0.206831	-1.70787	0.00373858	-1.02336	0.215295	-1.06022	0.0125695	-0.494058	0.302818	-0.885202	0.0539464	-0.591111	0.158147	-1.39019	0.00567003	-0.940206	0.00934676	-1.36738	0.0902992	-1.05401	0.286327	-1.03569	0.00796301	-1.42037	0.190913	-1.34454	0.0597669
A_51_P140710	Ccl3	20302	NM_011337	ref|Mus musculus chemokine (C-C motif) ligand 3 (Ccl3), mRNA [NM_011337]	4.2852	0.00239667	1.97525	0.0589322	2.20543	0.0268203	3.44579	0.0307583	1.57125	0.383695	2.92985	0.000319574	2.14099	0.243615	2.22285	0.0345109	2.32284	0.220761	2.99681	0.0120976	2.88052	0.0197127	2.72994	0.00257538	3.08067	0.00191833	2.22298	0.0648879	2.25044	0.204201	2.37068	0.00414712	1.72871	0.159436	3.16425	0.0691325
A_51_P140751	Slc23a1	20522	NM_011397	ref|Mus musculus solute carrier family 23 (nucleobase transporters), member 1 (Slc23a1), mRNA [NM_011397]	-1.5179	0.00381573	-1.00989	0.0728384	-0.758701	0.0175556	-1.17301	0.0195948	-0.886048	0.195645	-0.835594	0.00399812	-1.26523	0.205441	-1.06387	0.00833004	-0.857235	0.213677	-0.701735	0.042412	-0.923729	0.0483195	-1.17996	0.0170785	-0.690276	0.0103429	-1.00434	0.0588296	-0.656119	0.204633	-0.859428	0.00493673	-1.00371	0.180414	-0.921218	0.0712883
A_51_P141288	Lck	16818	NM_010693	ref|Mus musculus lymphocyte protein tyrosine kinase (Lck), transcript variant 2, mRNA [NM_010693]	0.846117	0.0703885	-0.0717625	0.860996	2.69777	0.0217178	-0.184162	0.616142	-0.681741	0.470487	2.30858	0.000880643	0.523729	0.490433	2.61078	0.00212837	0.0214506	0.969119	2.75587	0.00506729	0.381392	0.324664	2.70779	0.00720727	0.660423	0.134034	2.76415	0.0607409	0.514476	0.380831	3.01872	0.00461675	0.265945	0.656618	3.02032	0.0508323
A_51_P141467	Col14a1	12818	NM_181277	ref|Mus musculus collagen, type XIV, alpha 1 (Col14a1), mRNA [NM_181277]	-2.34053	0.103709	0.0130004	0.981968	0.255004	0.452218	-1.55884	0.0482286	-0.776087	0.182563	0.581872	0.582951	-0.520298	0.33082	0.101571	0.55506	0.479154	0.469838	0.20328	0.57674	0.0777897	0.770257	-0.336757	0.288304	0.303884	0.279657	0.244668	0.311547	0.275365	0.562779	0.289522	0.0106626	-0.120046	0.307292	-0.0896323	0.837759
A_51_P141546	Orm2	18406	NM_011016	ref|Mus musculus orosomucoid 2 (Orm2), mRNA [NM_011016]	2.74001	0.00460363	2.79358	0.121119	1.12592	0.119312	3.75877	0.0230559	3.27079	0.177685	1.19381	0.0120191	2.10725	0.196144	0.501098	0.316801	1.88016	0.272197	0.464452	0.296361	2.48433	0.0356484	0.754425	0.248492	1.97632	0.00353379	1.57159	0.112245	2.17655	0.246081	-0.390265	0.363223	3.2372	0.146408	0.780797	0.202782
A_51_P141926	Fxyd4	108017	NM_033648	ref|Mus musculus FXYD domain-containing ion transport regulator 4 (Fxyd4), transcript variant 1, mRNA [NM_033648]	-0.124354	0.607773	0.667	0.0943072	1.75142	0.0292679	-0.106176	0.777884	0.84164	0.187528	1.75707	0.0151978	1.07705	0.289653	0.867928	0.1743	1.6119	0.18834	1.45077	0.0491071	0.976494	0.0311916	1.54824	0.025443	0.970867	0.0239103	1.59009	0.0863464	0.696011	0.333186	0.83091	0.0197221	0.820697	0.260673	1.2972	0.107704
A_51_P142529	Saa4	20211	NM_011316	ref|Mus musculus serum amyloid A 4 (Saa4), mRNA [NM_011316]	2.71397	0.00472526	4.35102	0.16235	4.28104	0.00789196	3.35016	0.0499313	4.46198	0.209037	1.5701	0.0420362	4.47175	0.233454	1.6871	0.218601	1.22468	0.268016	0.972251	0.428029	3.74012	0.041284	2.19072	0.0295654	4.04276	0.00626152	2.39395	0.198309	3.28077	0.254935	0.429392	0.611422	5.39875	0.176242	2.04033	0.0880874
A_51_P142767	Glt8d2	74782	NM_029102	ref|Mus musculus glycosyltransferase 8 domain containing 2 (Glt8d2), mRNA [NM_029102]	-3.11496	0.00581666	-1.12985	0.138027	-1.28603	0.0109778	-3.05564	0.0158879	-1.05726	0.295124	-1.24405	0.00464404	-1.00879	0.251218	-0.851728	0.0509931	-0.103881	0.687597	-0.825366	0.11303	-0.77328	0.065995	-0.854366	0.0319544	-0.558927	0.0136995	-0.745543	0.0924257	-0.297876	0.622891	-1.01466	0.0106874	-0.639868	0.250778	-0.932633	0.102208
A_51_P142861	Casp1	12362	NM_009807	ref|Mus musculus caspase 1 (Casp1), mRNA [NM_009807]	1.8317	0.00275765	0.55734	0.0583034	0.94091	0.0643585	1.87723	0.018553	0.344129	0.465265	1.23374	0.00032861	0.78386	0.26286	0.960187	0.00360535	0.394931	0.52389	1.03948	0.0145348	0.687178	0.037044	1.17464	0.00184825	1.10567	0.00692819	1.16862	0.0729978	0.767188	0.194976	1.02959	0.0106874	0.902921	0.252411	1.57884	0.0589392
A_51_P142972	Prdm8	77630	NM_029947	ref|Mus musculus PR domain containing 8 (Prdm8), mRNA [NM_029947]	-1.50182	0.0126684	-1.29508	0.116875	-1.18985	0.0199163	-1.77584	0.0648069	-1.61986	0.177916	-1.61108	0.00492885	-1.06985	0.363526	-0.718862	0.0302016	-0.444085	0.77433	-0.827015	0.0457961	-0.967397	0.151452	-1.16941	0.00890234	-0.0704939	0.895802	-0.915579	0.137512	-0.318516	0.68033	-0.557896	0.201764	-1.70082	0.160501	-1.31089	0.101794
A_51_P143162	Myh7	140781	NM_080728	ref|Mus musculus myosin, heavy polypeptide 7, cardiac muscle, beta (Myh7), mRNA [NM_080728]	-2.14118	0.0238671	-1.27425	0.0636183	-1.53448	0.0384422	-2.19123	0.0267326	-1.71457	0.171025	-1.97081	0.00167467	-1.67839	0.22264	-1.12394	0.00377153	-0.955243	0.204715	-0.0674325	0.901481	-1.56826	0.0328124	-1.44808	0.0163752	-1.71907	0.00569911	-1.34344	0.0924997	-1.30969	0.204843	-0.670449	0.0478754	-1.70991	0.184996	-1.53872	0.128668
A_51_P143200	Tcstv3	236219	NM_153523	ref|Mus musculus 2-cell-stage, variable group, member 3 (Tcstv3), mRNA [NM_153523]	3.78143	0.00285284	1.71505	0.0854247	2.04186	0.00681267	3.38069	0.0129851	1.75369	0.184238	2.04243	0.000254478	2.19461	0.164416	1.82482	0.00349213	1.8612	0.22866	2.47178	0.00654054	2.03189	0.0171612	2.26339	0.00686088	2.42365	0.00538844	1.84526	0.0656515	2.42505	0.20215	2.25155	0.0203186	0.843033	0.760632	0.453735	0.815289
A_51_P143296	Myh8	17885	NM_177369	ref|Mus musculus myosin, heavy polypeptide 8, skeletal muscle, perinatal (Myh8), mRNA [NM_177369]	-2.02806	0.0248052	-0.272999	0.522641	-1.28385	0.168955	0.271704	0.834981	0.680092	0.650929	-1.19217	0.185414	-1.76501	0.31405	-0.637599	0.259639	-0.674738	0.438759	-1.61614	0.0128588	-0.923015	0.272512	-1.03192	0.109578	-1.39344	0.099031	-0.539544	0.149449	-0.97887	0.520337	-1.44456	0.0992308	-1.81717	0.146408	-0.71058	0.120216
A_51_P143893	Steap4	117167	NM_054098	ref|Mus musculus STEAP family member 4 (Steap4), mRNA [NM_054098]	1.72302	0.00313289	1.48762	0.0760286	1.20706	0.00789563	1.77821	0.0527457	1.59191	0.170386	1.73333	0.00525181	2.10796	0.18836	0.807933	0.161426	1.06587	0.235863	0.889166	0.0984611	2.07603	0.0292284	1.27304	0.0698304	1.93889	0.00626603	1.34361	0.103332	1.52044	0.20215	0.664361	0.0322202	2.47272	0.151966	1.43912	0.0589347
A_51_P144052	Aim1	11630	NM_172393	ref|Mus musculus absent in melanoma 1 (Aim1), mRNA [NM_172393]	1.77488	0.0043065	0.464677	0.088845	0.849679	0.0246433	1.64719	0.017171	0.316945	0.304232	1.01309	0.000239136	0.51483	0.255415	0.844843	0.0141948	0.424477	0.237637	1.13885	0.00591929	0.772423	0.00816085	1.05144	0.00646114	1.04178	0.00955649	0.784271	0.0587658	0.734444	0.246081	1.06886	0.00227257	0.890889	0.179725	1.30961	0.0489111
A_51_P144143	A_51_P144143	NA	A_51_P144143	Unknown	1.3253	0.00383539	0.729899	0.0525744	0.744703	0.0539847	1.52277	0.0226433	0.62205	0.334959	0.799073	0.0073438	0.525998	0.231946	0.45587	0.120198	0.680447	0.248241	0.50962	0.0814439	0.829257	0.01518	0.83392	0.0106852	1.16745	0.00765937	1.1513	0.0658391	0.851553	0.264157	0.599397	0.0187536	1.53817	0.208465	0.988138	0.0546071
A_51_P144160	Colec10	239447	NM_173422	ref|Mus musculus collectin sub-family member 10 (Colec10), mRNA [NM_173422]	-3.27349	0.0174728	-0.819081	0.752625	-2.38235	0.0867811	-3.46852	0.0164072	-3.61472	0.178595	-2.53712	0.0552682	-2.4819	0.40194	-1.63628	0.0140331	-0.649832	0.253348	-0.821116	0.0450307	-2.25809	0.0562069	-1.83105	0.0061222	-1.31358	0.0694281	-1.70187	0.108711	-1.15477	0.21102	-1.08235	0.021455	-1.46792	0.220735	-1.53995	0.116792
A_51_P144180	Ifnb1	15977	NM_010510	ref|Mus musculus interferon beta 1, fibroblast (Ifnb1), mRNA [NM_010510]	8.28283	0.00137926	5.06573	0.0508319	1.41024	0.01322	9.28497	0.0154455	6.16632	0.170386	1.81553	0.0091358	4.08259	0.216705	0.668798	0.357706	3.95852	0.196301	1.75775	0.0634822	6.29398	0.0248594	1.18636	0.126772	5.86016	0.00275361	0.772895	0.577329	5.81557	0.222763	1.59554	0.0504492	6.52563	0.14364	1.96502	0.0489111
A_51_P144438	Znfx1	98999	NM_001033196	ref|Mus musculus zinc finger, NFX1-type containing 1 (Znfx1), mRNA [NM_001033196]	2.8927	0.00224165	1.00013	0.116701	0.479929	0.174812	2.94963	0.0154568	0.623397	0.207668	0.646221	0.0192425	0.917082	0.240178	0.100292	0.672749	0.527514	0.329042	0.519175	0.0267249	1.19697	0.0673509	0.380953	0.103537	1.19889	0.0167159	0.0687771	0.843256	1.00584	0.194976	0.365558	0.0716231	1.27856	0.249216	0.891509	0.0844438
A_51_P144632	Sit1	54390	NM_019436	ref|Mus musculus suppression inducing transmembrane adaptor 1 (Sit1), mRNA [NM_019436]	-0.0445816	0.839169	-0.0565007	0.514548	2.02333	0.0400196	-0.083993	0.817451	-0.100028	0.673958	1.70226	0.0013215	0.251842	0.187909	1.87027	0.00407013	-0.244699	0.378605	1.4741	0.0195995	0.121904	0.660742	2.12771	0.00423364	-0.0041251	0.993428	1.9256	0.126012	-0.308523	0.510427	1.47536	0.00525466	-0.198756	0.677319	1.77696	0.0524322
A_51_P144894	9230104L09Rik	77705	NM_029960	ref|Mus musculus RIKEN cDNA 9230104L09 gene (9230104L09Rik), mRNA [NM_029960]	-1.16444	0.0167591	-0.99186	0.145462	-1.1125	0.0527389	-1.50333	0.02941	-0.880315	0.332862	-0.924525	0.0111972	-0.78043	0.44947	-0.636081	0.0255435	-0.126925	0.807847	-0.502694	0.0458085	-0.562689	0.288025	-0.816747	0.00551708	-0.388938	0.0679136	-0.748913	0.109131	-0.114613	0.683754	-0.399159	0.0451356	-0.245513	0.347144	-0.899906	0.105952
A_51_P145041	Lrp8	16975	NM_001080926	ref|Mus musculus low density lipoprotein receptor-related protein 8, apolipoprotein e receptor (Lrp8), transcript variant 2, mRNA [NM_001080926]	1.81814	0.00864242	1.27745	0.230487	1.6685	0.0606236	1.24464	0.0652513	2.67826	0.318347	1.34034	0.0152824	1.0246	0.308849	2.10639	0.121911	0.27425	0.601773	0.0761549	0.962377	1.03378	0.178756	0.601065	0.054645	0.71071	0.0591232	0.608443	0.215435	1.2467	0.386303	1.00822	0.186136	0.46621	0.577511	0.705025	0.589158
A_51_P145596	Gm5622	434459	NM_001013816	ref|Mus musculus predicted gene 5622 (Gm5622), mRNA [NM_001013816]	-1.67819	0.0369327	-2.63294	0.145382	-1.74397	0.0257916	-1.75457	0.0447197	-2.044	0.20155	-2.21035	0.00872422	-1.88451	0.320713	-1.46952	0.0298412	-1.73586	0.237884	-1.31957	0.0794998	-2.57066	0.137547	-1.42242	0.10601	-1.57235	0.0419077	-0.78209	0.424869	-1.04381	0.214097	-1.39488	0.00489576	-1.62234	0.286743	-1.39207	0.0651527
A_51_P145631	Svip	75744	NM_001160345	ref|Mus musculus small VCP/p97-interacting protein (Svip), transcript variant 1, mRNA [NM_001160345]	-1.75606	0.00186406	-1.24534	0.0508575	-1.54071	0.00700004	-1.21273	0.0719916	-1.1941	0.234454	-1.50567	0.000647007	-1.23699	0.207068	-1.12841	0.0181093	-0.718471	0.210062	-0.911717	0.0128405	-1.14512	0.0311606	-1.21925	0.00241908	-1.15854	0.00194503	-1.32628	0.0649041	-0.830565	0.200916	-0.918427	0.00680629	-1.21454	0.159436	-1.12974	0.0580023
A_51_P145662	Clec4g	75863	NM_029465	ref|Mus musculus C-type lectin domain family 4, member g (Clec4g), mRNA [NM_029465]	-1.721	0.00958054	-1.29593	0.0666095	-1.41427	0.0183823	-1.67931	0.14639	-1.70244	0.176963	-0.82239	0.0177784	-1.16454	0.325843	-0.922017	0.00867269	-0.123991	0.547357	-0.523555	0.284432	-1.1101	0.04358	-1.01421	0.0090548	-0.858685	0.0101646	-0.778858	0.100127	-0.758618	0.205722	-0.682967	0.0243218	-0.980942	0.382956	-0.996331	0.142714
A_51_P145785	Ambp	11699	NM_007443	ref|Mus musculus alpha 1 microglobulin/bikunin (Ambp), mRNA [NM_007443]	2.29211	0.0102092	5.22619	0.32182	0.697077	0.128166	2.16669	0.082975	2.79551	0.184059	0.424325	0.55519	1.4759	0.277244	0.714145	0.211299	0.801689	0.291912	1.15408	0.174032	1.43819	0.0478544	0.27135	0.486832	0.952309	0.135091	0.159502	0.525462	-0.0445066	0.977121	0.0405427	0.961218	0.995925	0.486585	0.748376	0.217283
A_51_P145948	Neto1	246317	NM_144946	ref|Mus musculus neuropilin (NRP) and tolloid (TLL)-like 1 (Neto1), mRNA [NM_144946]	-1.42777	0.0136254	-0.735045	0.0892908	-1.12123	0.014942	-1.10141	0.0755484	-0.756624	0.186377	-1.50218	0.00107598	-1.2572	0.292211	-0.721947	0.327425	-0.189495	0.672652	-0.237193	0.574682	-0.574949	0.350049	-0.479118	0.0746969	-0.267325	0.325917	-0.509452	0.503141	0.131642	0.688092	-0.447122	0.095103	-0.25923	0.345083	-0.367713	0.0629985
A_51_P146103	Irf1	16362	NM_008390	ref|Mus musculus interferon regulatory factor 1 (Irf1), transcript variant 1, mRNA [NM_008390]	1.62214	0.00352145	0.0128423	0.962243	0.383116	0.0355295	1.84672	0.0343303	-0.346138	0.305231	0.786829	0.00785849	-0.137584	0.81136	0.129719	0.564716	0.0602769	0.614472	0.646717	0.00396866	0.267778	0.111689	0.523158	0.0238503	0.4431	0.0329394	0.346494	0.140356	0.160702	0.67379	0.402837	0.0884954	0.48757	0.3983	0.726644	0.0781078
A_51_P146753	Csf2rb2	12984	NM_007781	ref|Mus musculus colony stimulating factor 2 receptor, beta 2, low-affinity (granulocyte-macrophage) (Csf2rb2), mRNA [NM_007781]	1.50671	0.00323859	0.972703	0.0544554	1.17805	0.0223991	1.56344	0.0152035	0.736622	0.265117	1.17377	0.000784377	0.527018	0.16538	0.680643	0.0583326	0.683862	0.248142	0.709337	0.0146156	0.998904	0.024089	1.0762	0.0124135	1.31147	0.00487124	1.44164	0.0748302	0.963068	0.204843	0.629394	0.0126103	1.36877	0.193128	1.38153	0.0688124
A_51_P147274	Clec4a3	73149	NM_153197	ref|Mus musculus C-type lectin domain family 4, member a3 (Clec4a3), mRNA [NM_153197]	2.68004	0.00221565	1.55152	0.042308	1.46858	0.0349765	2.31407	0.0286941	1.50613	0.251518	1.79455	0.00216524	1.54728	0.189054	1.24025	0.0151033	1.41621	0.202726	1.58292	0.0150259	1.67603	0.0261428	1.7542	0.005713	1.9421	0.0048069	1.79363	0.060354	1.55438	0.203169	1.46935	0.00341221	2.53396	0.173458	2.12258	0.0457301
A_51_P147850	Hand2	15111	NM_010402	ref|Mus musculus heart and neural crest derivatives expressed transcript 2 (Hand2), mRNA [NM_010402]	1.96639	0.0147798	1.06563	0.237795	0.696274	0.125922	2.51801	0.0531648	0.629292	0.448197	0.783907	0.0142493	0.76854	0.24041	0.483158	0.225033	0.649035	0.214911	0.723116	0.20308	1.04621	0.0472213	1.03373	0.0511235	1.2359	0.0158829	1.0901	0.0967481	1.21231	0.273652	1.07637	0.0363731	1.95162	0.14364	1.1335	0.0566427
A_51_P147942	Igf1	16000	NM_010512	ref|Mus musculus insulin-like growth factor 1 (Igf1), transcript variant 1, mRNA [NM_010512]	0.350536	0.00928277	1.95855	0.0651313	1.96387	0.0383596	0.199928	0.634155	1.65294	0.177916	2.05518	0.0033381	2.0694	0.182681	1.21338	0.0150312	1.48714	0.217333	1.08989	0.0101584	1.7019	0.0449009	1.21317	0.0213724	1.51021	0.0125776	1.11061	0.130977	1.6497	0.210817	1.21548	0.0103071	2.052	0.148257	1.27259	0.151648
A_51_P148105	Rad51	19361	NM_011234	ref|Mus musculus RAD51 homolog (S. cerevisiae) (Rad51), mRNA [NM_011234]	0.0969835	0.724269	2.79867	0.0505571	3.22443	0.0035981	-0.281578	0.466566	2.16328	0.170386	3.01071	0.000570513	3.0433	0.150429	2.89158	0.0068197	2.91206	0.214818	2.87675	0.00451093	2.62155	0.0417513	3.37614	0.00320812	2.87458	0.00626603	3.15545	0.0606382	2.7553	0.215503	3.26945	0.00234397	2.34908	0.146408	3.16087	0.0508323
A_51_P148221	B3galt2	26878	NM_020025	ref|Mus musculus UDP-Gal:betaGlcNAc beta 1,3-galactosyltransferase, polypeptide 2 (B3galt2), mRNA [NM_020025]	0.145476	0.89937	-0.357019	0.685048	-1.88102	0.0134112	0.129405	0.925824	0.149758	0.863172	-1.62804	0.00670589	-0.832061	0.229789	-1.27444	0.0950595	0.323421	0.638454	-0.314212	0.657748	0.238321	0.712657	-0.337294	0.740701	-0.591219	0.295993	-0.064146	0.788008	0.471986	0.215503	-0.672731	0.240781	0.98038	0.42503	-0.0546525	0.947461
A_51_P148280	Acoxl	74121	NM_028765	ref|Mus musculus acyl-Coenzyme A oxidase-like (Acoxl), mRNA [NM_028765]	-2.69365	0.0161305	-2.28332	0.085576	-1.57543	0.038059	-2.1373	0.0402133	-2.39499	0.18745	-1.44413	0.0362114	-2.18774	0.311532	-0.744508	0.0799954	-0.790042	0.23464	-0.151101	0.701001	-1.70565	0.0237749	-0.96246	0.00840837	-1.33368	0.00320499	-1.30615	0.0430375	-1.14011	0.204843	-0.158742	0.423056	-1.36953	0.187076	-0.708961	0.0488519
A_51_P148509	Ttn	22138	NM_011652	ref|Mus musculus titin (Ttn), transcript variant N2-A, mRNA [NM_011652]	-2.59936	0.00233275	-1.24379	0.177424	-1.22322	0.105946	-0.281535	0.654442	-0.256018	0.829676	-1.16806	0.186744	-2.16647	0.308167	-0.73182	0.23477	-1.12165	0.461133	-1.96445	0.00968201	-1.51722	0.08494	-0.973165	0.0571123	-1.33134	0.101027	-0.606857	0.0851637	-1.26829	0.310173	-1.0651	0.107156	-1.57871	0.192021	-0.865297	0.277947
A_51_P148602	Cxcr2	12765	NM_009909	ref|Mus musculus chemokine (C-X-C motif) receptor 2 (Cxcr2), mRNA [NM_009909]	1.65675	0.0159399	0.746574	0.415203	0.113478	0.90886	1.23765	0.030848	1.23987	0.242818	-0.0500588	0.893702	1.39768	0.255552	-0.514152	0.172774	-0.430559	0.644734	-0.0388169	0.907063	1.39691	0.097112	-0.278854	0.713444	1.07757	0.0748454	-0.226908	0.621187	0.825267	0.200884	0.118235	0.728473	1.90656	0.234653	0.0653238	0.92065
A_51_P148612	Cox7a1	12865	NM_009944	ref|Mus musculus cytochrome c oxidase, subunit VIIa 1 (Cox7a1), nuclear gene encoding mitochondrial protein, mRNA [NM_009944]	-1.75566	0.0020354	-1.18879	0.0895401	-1.33677	0.0256848	-0.530007	0.0867021	-0.699366	0.176963	-0.971923	0.115618	-1.53422	0.26259	-0.694783	0.0392193	-0.803727	0.405956	-1.27258	0.0148309	-1.39565	0.0368546	-0.901359	0.0566805	-1.02781	0.105411	-0.661573	0.202056	-0.809694	0.225958	-0.741326	0.0997264	-1.34416	0.237719	-0.624568	0.311204
A_51_P148828	Fgf1	14164	NM_010197	ref|Mus musculus fibroblast growth factor 1 (Fgf1), mRNA [NM_010197]	-1.91414	0.00824845	-0.687703	0.22971	-0.3888	0.0430494	-1.82601	0.0341571	-0.753813	0.30819	-0.617385	0.00278579	-0.334861	0.511782	-0.267616	0.109594	-0.197528	0.686943	-0.362683	0.0903469	-0.219548	0.525483	-0.565592	0.0619757	-0.345232	0.00824591	-0.382772	0.193709	-0.369186	0.306599	-0.185284	0.0468017	-0.380197	0.170378	-0.384659	0.193262
A_51_P149126	Dhrs9	241452	NM_175512	ref|Mus musculus dehydrogenase/reductase (SDR family) member 9 (Dhrs9), mRNA [NM_175512]	2.10456	0.0983171	1.13148	0.319896	-0.267331	0.493846	2.09386	0.0400485	1.34168	0.442161	1.33746	0.228787	2.03439	0.255998	-0.956685	0.52603	-0.390492	0.790751	-0.397518	0.416954	1.24877	0.0843834	-0.297135	0.760569	1.3287	0.181935	0.016707	0.969383	0.87581	0.427674	0.0507657	0.917695	-0.139949	0.943589	0.532727	0.463873
A_51_P149714	Ms4a6d	68774	NM_026835	ref|Mus musculus membrane-spanning 4-domains, subfamily A, member 6D (Ms4a6d), mRNA [NM_026835]	4.67935	0.00156458	3.42631	0.0518818	2.782	0.00435245	4.73228	0.0129602	3.29204	0.183388	3.16189	0.000721494	3.20743	0.196623	2.02963	0.0182733	2.61388	0.196301	2.4229	0.00849102	3.01184	0.0171612	2.72232	0.00392569	3.10005	0.00626603	2.74551	0.0863451	2.72377	0.18871	2.25865	0.00568217	4.08	0.155404	3.10083	0.0487979
A_51_P150242	Olfr1362	258739	NM_146744	ref|Mus musculus olfactory receptor 1362 (Olfr1362), mRNA [NM_146744]	-1.43667	0.0429943	-2.2256	0.112526	-1.4624	0.0356825	-0.790386	0.40118	-1.70068	0.263081	-1.97905	0.0407194	-2.83004	0.194937	-1.97841	0.00854993	-1.7033	0.370532	-2.57943	0.0438006	-1.24667	0.121705	-2.12735	0.0183634	-2.15226	0.0048882	-1.9735	0.147898	-2.15677	0.235993	-2.26545	0.00603592	-1.78542	0.421285	-2.59333	0.0525373
A_51_P150302	Crtam	54698	NM_019465	ref|Mus musculus cytotoxic and regulatory T cell molecule (Crtam), mRNA [NM_019465]	1.31508	0.0167753	0.445463	0.212526	2.22979	0.0286755	0.293552	0.566407	0.274726	0.389498	2.28002	0.000798606	0.884093	0.237719	2.44062	0.00436455	0.375489	0.520361	2.81427	0.00519655	0.817624	0.0716916	2.66894	0.00308112	1.48683	0.0180093	2.48904	0.082	1.26275	0.297302	2.75211	0.00592643	1.0319	0.330168	2.68138	0.0498978
A_51_P150433	Cd8b1	12526	M17534	gb|Mouse T-cell membrane glycoprotein (Ly-3) mRNA, complete cds. [M17534]	0.259981	0.624796	-0.430685	0.252924	3.41532	0.0180275	-0.941305	0.23687	-0.939756	0.206968	3.05465	0.000561302	0.0744161	0.929328	3.30725	0.00305087	-0.557579	0.492648	3.43968	0.00339651	0.204221	0.682668	3.50429	0.00257435	0.620543	0.246429	3.41929	0.0504849	0.317987	0.699395	3.90583	0.00219951	-0.0807613	0.696006	3.58349	0.0498978
A_51_P150705	Igj	16069	NM_152839	ref|Mus musculus immunoglobulin joining chain (Igj), mRNA [NM_152839]	-0.761574	0.269689	-3.14813	0.0789523	1.35266	0.220291	-0.568931	0.789533	-1.6598	0.561675	2.08496	0.0219627	1.09589	0.378693	3.83428	0.00446889	1.22248	0.319824	2.3369	0.0157448	0.809558	0.495831	3.60439	0.0134929	-0.544963	0.775906	2.2967	0.209302	0.307979	0.876629	2.25904	0.0847265	-0.417274	0.604045	1.97987	0.140653
A_51_P150710	Igj	16069	NM_152839	ref|Mus musculus immunoglobulin joining chain (Igj), mRNA [NM_152839]	-0.837506	0.199499	-3.03083	0.0776059	1.40741	0.224078	-0.572855	0.809131	-1.67031	0.571795	2.12437	0.0238174	1.0165	0.346142	3.90319	0.00454713	1.21446	0.324919	2.43033	0.0196369	0.768687	0.512892	3.79918	0.0187036	-0.407888	0.829761	2.43169	0.23496	0.458032	0.835901	2.35364	0.0891044	-0.539099	0.519756	2.01409	0.164272
A_51_P150912	Aurka	20878	NM_011497	ref|Mus musculus aurora kinase A (Aurka), mRNA [NM_011497]	0.149524	0.508464	2.50833	0.0508575	3.51203	0.00253003	-0.227954	0.699326	1.95954	0.170386	3.32481	0.000311918	2.79015	0.151918	3.08651	0.00461237	3.04038	0.21354	2.96309	0.00445773	2.5133	0.0333852	3.4214	0.00310634	2.52782	0.00658874	3.21659	0.0607409	2.72876	0.218365	3.52594	0.00234397	2.15627	0.144658	3.21897	0.0498978
A_51_P151126	Cd52	23833	NM_013706	ref|Mus musculus CD52 antigen (Cd52), mRNA [NM_013706]	1.54359	0.00442506	0.416518	0.175534	1.72352	0.0253782	0.989805	0.0259995	0.337646	0.663341	1.75564	0.00092025	0.670585	0.229379	1.51492	0.00622999	0.520078	0.452242	1.75136	0.004727	0.774586	0.131271	1.79266	0.00320812	1.24776	0.0337305	1.64779	0.0774865	0.923664	0.204992	1.88522	0.00400984	1.14641	0.255049	2.09186	0.0576639
A_51_P151234	Olfr630	259102	NM_147098	ref|Mus musculus olfactory receptor 630 (Olfr630), mRNA [NM_147098]	2.07645	0.0184059	0.450932	0.793488	0.0630129	0.95268	1.74594	0.284771	1.2507	0.508863	0.485037	0.656037	1.32528	0.359493	-0.345798	0.691272	-0.400179	0.741716	-0.106484	0.916764	1.26119	0.430437	-0.311181	0.750669	-0.0441102	0.917585	-0.729762	0.235349	-0.321748	0.752279	-0.268689	0.687367	0.554556	0.788108	0.55199	0.610228
A_51_P151586	Gsg2	14841	NM_010353	ref|Mus musculus germ cell-specific gene 2 (Gsg2), mRNA [NM_010353]	0.637782	0.0271492	1.524	0.0735987	2.39156	0.0119149	0.222449	0.686932	0.965497	0.202434	2.59745	0.000494286	1.81538	0.172861	2.20838	0.0055484	1.43056	0.213677	2.17947	0.00331196	1.23503	0.0782535	2.75953	0.0017117	1.65003	0.00194533	2.4721	0.074666	1.45733	0.286058	2.43505	0.00227257	1.05233	0.187222	2.06916	0.058307
A_51_P151809	A_51_P151809	NA	A_51_P151809	Unknown	-0.919538	0.431807	0.28215	0.90458	-0.489677	0.802026	-0.458119	0.834857	-0.636547	0.834655	-2.62334	0.00177424	-1.4218	0.619839	1.31376	0.312319	0.778951	0.719157	-0.0639759	0.970601	-0.761134	0.428533	-0.607128	0.784042	-0.362016	0.834752	0.392217	0.423524	0.549034	0.819313	-0.723814	0.632097	-1.81384	0.277337	-0.338042	0.692855
A_51_P152532	Mex3b	108797	NM_175366	ref|Mus musculus mex3 homolog B (C. elegans) (Mex3b), mRNA [NM_175366]	-1.32494	0.0156728	-0.644267	0.256332	-0.0780805	0.782488	-1.52902	0.0224741	-0.801112	0.199021	-0.224433	0.299311	-0.311063	0.547651	0.0190403	0.887722	-0.0373828	0.92443	-0.042561	0.900881	-0.34416	0.467557	0.0235068	0.950839	-0.0496801	0.295698	0.0562964	0.543077	-0.322327	0.325038	0.0840957	0.267596	-0.77008	0.351353	-0.225229	0.0527727
A_51_P152990	Grem2	23893	NM_011825	ref|Mus musculus gremlin 2 homolog, cysteine knot superfamily (Xenopus laevis) (Grem2), mRNA [NM_011825]	-1.70749	0.00665199	-1.12649	0.0670255	-1.64411	0.00736761	-1.8413	0.0171999	-1.39145	0.173446	-1.69844	0.000470425	-1.16414	0.217316	-1.12767	0.0101144	-0.505563	0.299198	-0.76776	0.0142919	-1.0384	0.0199144	-1.1436	0.00848514	-0.724511	0.0219874	-1.13113	0.0784788	-0.769889	0.197201	-1.10391	0.00627401	-0.973627	0.206344	-1.23183	0.0553985
A_51_P153063	Fabp12	75497	NM_029310	ref|Mus musculus fatty acid binding protein 12 (Fabp12), mRNA [NM_029310]	-1.99099	0.0194003	-1.27411	0.0774234	-1.37642	0.0181248	-0.979876	0.309291	-0.832225	0.300542	-1.34829	0.005119	-1.32315	0.185683	-0.762731	0.016312	-0.726523	0.21179	-0.238719	0.300602	-1.26391	0.0598048	-0.891521	0.043374	-1.14391	0.0210829	-0.759171	0.074043	-0.965721	0.204843	-0.522962	0.0422832	-0.734326	0.236075	-0.856238	0.0860244
A_51_P153132	Kcne2	246133	NM_134110	ref|Mus musculus potassium voltage-gated channel, Isk-related subfamily, gene 2 (Kcne2), mRNA [NM_134110]	-1.87193	0.0592008	-1.32609	0.118649	-1.06961	0.0364514	-0.885043	0.345216	-1.54705	0.253666	-1.81632	0.00325333	-1.25711	0.208921	-0.71357	0.0300022	-0.164418	0.345351	-0.135525	0.672004	-1.22397	0.0621342	-0.848534	0.0432935	-1.09778	0.0107953	-0.794564	0.120371	-1.04987	0.232328	-0.211457	0.187981	-1.11707	0.176121	-1.05662	0.0587566
A_51_P153265	Gla	11605	U34071	gb|Mus musculus alpha-galactosidase A mRNA, complete cds. [U34071]	1.73658	0.00615733	0.8891	0.0589029	0.466447	0.0702616	1.45715	0.0393739	0.619814	0.299812	0.929243	0.00611082	0.807291	0.281207	0.365779	0.0169363	0.360904	0.575967	0.073396	0.840759	0.983256	0.0627375	0.345386	0.0533017	1.11366	0.0346476	0.483069	0.214192	0.518088	0.577308	0.186115	0.273089	0.98947	0.178266	0.40379	0.301702
A_51_P153423	Fndc1	NA	NM_001081416	ref|Mus musculus fibronectin type III domain containing 1 (Fndc1), mRNA [NM_001081416]	-1.4369	0.00350966	-0.688138	0.246556	-0.568282	0.213093	-1.56163	0.0164072	-1.13968	0.194329	-0.567291	0.00402712	-0.612823	0.26259	-0.363767	0.02972	-0.0362245	0.937992	-0.218309	0.499194	-0.431831	0.289875	-0.44263	0.0377977	-0.199395	0.230752	-0.0903546	0.700963	-0.0114054	0.973258	-0.395542	0.046051	-0.781394	0.333588	-1.17498	0.0849436
A_51_P153513	4921507P07Rik	70821	NM_027564	ref|Mus musculus RIKEN cDNA 4921507P07 gene (4921507P07Rik), mRNA [NM_027564]	-0.517213	0.105352	-1.12244	0.164529	-1.70085	0.0131817	-0.176539	0.727182	-0.803529	0.202855	-1.30466	0.00984706	-1.21561	0.218993	-0.881948	0.0347174	-0.746913	0.288009	-0.7002	0.0743197	-0.998199	0.139697	-1.22295	0.0215971	-0.804673	0.203605	-1.77867	0.162921	-1.11026	0.346766	-0.842416	0.127194	-1.23581	0.29025	-1.23764	0.0489111
A_51_P153734	A_51_P153734	NA	A_51_P153734	Unknown	-1.16544	0.0703546	1.99249	0.125566	2.47449	0.0214559	-1.5389	0.0943636	0.356021	0.432754	2.87373	0.00217364	2.22925	0.22212	2.41508	0.00726409	2.4483	0.277651	2.68437	0.0325425	1.8173	0.117239	2.00834	0.0229783	2.40318	0.0050855	2.54244	0.0902901	1.84899	0.282012	2.67002	0.00950575	1.31961	0.227604	1.87334	0.0698275
A_51_P153765	Car13	71934	NM_024495	ref|Mus musculus carbonic anhydrase 13 (Car13), mRNA [NM_024495]	3.26965	0.00221565	2.18898	0.0436152	1.8107	0.0109438	3.38298	0.0188948	2.74505	0.176963	1.99012	0.00133852	2.42005	0.196841	1.53557	0.0198032	1.81894	0.196301	1.50834	0.00834147	2.24911	0.0202781	1.95717	0.0141566	2.39027	0.00354045	1.72604	0.0843863	2.2523	0.204843	1.40316	0.00407075	2.95806	0.146408	2.05398	0.0507799
A_51_P154417	Fbln1	14114	NM_010180	ref|Mus musculus fibulin 1 (Fbln1), mRNA [NM_010180]	-1.69308	0.00798917	-1.00641	0.333185	-0.439552	0.384713	-1.40707	0.0739685	-0.867451	0.251062	-0.515631	0.00404837	-0.330415	0.580934	0.0559077	0.704384	1.03031	0.210722	0.31949	0.19279	0.00637715	0.98644	0.0169029	0.958926	0.138573	0.528956	0.0457907	0.235125	0.23084	0.407071	0.173582	0.355147	-0.347032	0.520823	0.0235957	0.960925
A_51_P154427	1810065E05Rik	69864	NM_027239	ref|Mus musculus RIKEN cDNA 1810065E05 gene (1810065E05Rik), mRNA [NM_027239]	2.36369	0.00894752	2.28452	0.0614942	1.31778	0.086584	2.72733	0.015658	2.03223	0.268205	2.43978	0.00141499	2.21051	0.233454	2.00326	0.0473869	1.25253	0.21354	0.244254	0.827228	2.00068	0.0783819	2.18438	0.0952227	3.20763	0.0251603	0.406453	0.682692	2.48458	0.325038	2.1684	0.109863	1.73422	0.216612	3.29723	0.0798385
A_51_P154485	Fcrla	98752	NM_145141	ref|Mus musculus Fc receptor-like A (Fcrla), transcript variant 2, mRNA [NM_145141]	-1.4441	0.0139084	-1.50612	0.0913375	-0.944884	0.0735165	-1.82193	0.0292107	-1.74958	0.16391	-0.882313	0.0830384	-0.87525	0.349387	0.0591397	0.829668	-0.499278	0.709581	-0.362214	0.406814	-0.697844	0.195403	-0.551221	0.211796	-0.173153	0.638548	-0.538388	0.323937	-0.497427	0.389329	-0.130001	0.498366	-1.65102	0.254206	-0.0412659	0.950534
A_51_P154780	Vav1	22324	NM_011691	ref|Mus musculus vav 1 oncogene (Vav1), transcript variant 1, mRNA [NM_011691]	2.00579	0.0073548	1.34724	0.063641	1.79412	0.0362368	1.82946	0.0242665	1.04418	0.22118	1.78506	0.000522367	1.50312	0.150336	1.59122	0.00453001	0.538288	0.506953	1.47431	0.00887419	1.52286	0.0324893	1.81809	0.00206479	1.68412	0.00348021	1.96396	0.0694089	1.27373	0.237977	1.79893	0.00445496	2.85611	0.241069	2.131	0.0498978
A_51_P154842	Oas1f	243262	NM_145153	ref|Mus musculus 2'-5' oligoadenylate synthetase 1F (Oas1f), mRNA [NM_145153]	4.36184	0.00147817	3.13177	0.051065	2.7134	0.00817792	3.8789	0.0367417	3.01519	0.176963	2.91597	0.000724474	3.15654	0.164416	2.2516	0.0124873	3.13822	0.21354	2.9738	0.00477317	3.56418	0.00378248	2.65881	0.0054286	3.42551	0.00364644	2.18206	0.0841325	3.32572	0.174697	2.73839	0.00987453	4.30577	0.156458	3.49432	0.0487979
A_51_P155052	Lyve1	114332	NM_053247	ref|Mus musculus lymphatic vessel endothelial hyaluronan receptor 1 (Lyve1), mRNA [NM_053247]	1.15967	0.0712377	1.10519	0.0600276	-0.16267	0.780261	1.75656	0.0154568	1.0753	0.235751	-0.122657	0.668471	-0.0450353	0.915827	-0.800833	0.0917422	-0.756692	0.419029	-0.952038	0.0361703	-0.188421	0.580338	-0.858246	0.0471967	-0.71481	0.0589366	-1.03426	0.107016	0.239983	0.750742	-0.617378	0.0443335	0.472294	0.428847	-1.40686	0.0863604
A_51_P155142	Cdca8	52276	NM_026560	ref|Mus musculus cell division cycle associated 8 (Cdca8), mRNA [NM_026560]	-0.519377	0.189581	2.46579	0.0526446	3.51105	0.00402436	-1.13606	0.0799899	1.53592	0.198889	3.35363	0.000637783	2.57712	0.150429	3.09745	0.00461237	2.81982	0.211194	3.17302	0.004665	2.12988	0.0502025	3.44913	0.00254149	2.28236	0.0138259	3.31443	0.0541314	2.39912	0.204843	3.40934	0.00227257	1.81191	0.146408	3.21058	0.0496511
A_51_P155196	Abtb2	99382	NM_178890	ref|Mus musculus ankyrin repeat and BTB (POZ) domain containing 2 (Abtb2), mRNA [NM_178890]	2.19494	0.00222388	0.733121	0.0906371	0.938705	0.0305765	1.97379	0.0383784	0.713487	0.248996	0.980963	0.00227491	0.973061	0.150429	0.962758	0.0107764	0.436335	0.351947	0.803879	0.0144745	0.847333	0.0912702	0.858923	0.00889704	0.823244	0.00594574	1.06415	0.0870252	0.548457	0.204633	0.930378	0.0292145	0.645975	0.148257	1.19892	0.0743612
A_51_P155323	Hc	15139	NM_010406	ref|Mus musculus hemolytic complement (Hc), mRNA [NM_010406]	-2.96664	0.0103963	-2.73692	0.095022	-1.59614	0.012355	-1.60369	0.147777	-3.12709	0.211461	-2.04707	0.00833457	-2.079	0.356367	-1.00925	0.0458046	-0.626898	0.301104	-0.0883543	0.730157	-1.89919	0.023335	-1.19161	0.0129163	-1.18745	0.00194503	-1.0169	0.164928	-1.12691	0.204843	-0.539302	0.0383383	-2.08381	0.220508	-0.806986	0.0488519
A_51_P155336	A_51_P155336	NA	A_51_P155336	Unknown	-0.0550971	0.957539	-1.06554	0.382349	-0.333009	0.872209	0.940412	0.629333	-1.11805	0.461705	1.06281	0.0805476	0.395992	0.809541	2.49209	0.0467602	-0.0960699	0.965891	0.100364	0.939763	0.48972	0.680886	0.195993	0.915036	-2.41193	0.154792	0.0871568	0.906452	-0.0300666	0.956797	0.335345	0.343227	-0.198831	0.850688	0.893934	0.39298
A_51_P155482	Pole	18973	NM_011132	ref|Mus musculus polymerase (DNA directed), epsilon (Pole), mRNA [NM_011132]	-0.231941	0.507181	2.17221	0.0540168	2.57471	0.00591238	-0.640527	0.209154	1.33761	0.172911	2.56607	0.000698431	2.22412	0.167254	2.29244	0.00620639	2.16153	0.211211	2.31707	0.00387115	1.98404	0.0416866	2.68829	0.00388925	2.3093	0.00926441	2.63471	0.0687684	2.32947	0.242453	2.70482	0.00276087	1.81929	0.15216	2.37869	0.0498978
A_51_P155582	Rad51ap1	19362	NM_009013	ref|Mus musculus RAD51 associated protein 1 (Rad51ap1), mRNA [NM_009013]	0.171973	0.537976	2.25508	0.0507515	2.96983	0.00219644	0.0884692	0.870069	1.49051	0.170386	2.79026	0.000779798	2.73427	0.174273	2.51866	0.00609977	2.32046	0.215365	2.48264	0.00321594	2.12527	0.0484583	3.01932	0.00313806	2.34581	0.00620161	2.91647	0.0647475	2.28515	0.23379	3.12427	0.00378989	1.8716	0.18576	2.71798	0.0498978
A_51_P155638	Cd300lg	52685	NM_027987	ref|Mus musculus CD300 antigen like family member G (Cd300lg), transcript variant 4, mRNA [NM_027987]	-1.48713	0.0111094	-1.87968	0.0644945	-1.73373	0.0286854	-1.73539	0.0188948	-1.65381	0.186536	-1.67105	0.00147137	-1.52852	0.286882	-1.13786	0.036797	-0.646155	0.433127	-1.18721	0.0158829	-1.18683	0.0713014	-1.46097	0.0161175	-1.48101	0.00775561	-1.40799	0.12203	-0.973657	0.204843	-1.12203	0.00606254	-1.45586	0.202532	-1.82298	0.0900178
A_51_P155763	Ascc3	77987	NM_001146089	ref|Mus musculus activating signal cointegrator 1 complex subunit 3 (Ascc3), transcript variant 1, mRNA [NM_001146089]	1.52475	0.00687075	0.463759	0.0724402	0.467667	0.0266917	1.49322	0.0176651	0.445205	0.245079	-0.0722765	0.955505	0.395625	0.286045	0.243933	0.127259	0.305933	0.353284	0.376561	0.0419852	0.261152	0.492424	0.164369	0.207278	0.583196	0.00682233	0.0776935	0.409696	0.344681	0.200884	0.240639	0.169484	0.490747	0.270834	0.426019	0.0860754
A_51_P155843	Igsf10	242050	NM_001162884	ref|Mus musculus immunoglobulin superfamily, member 10 (Igsf10), mRNA [NM_001162884]	-2.14564	0.00287794	-0.605626	0.449731	-0.423795	0.320125	-2.32074	0.0133747	-1.33119	0.218186	-0.31481	0.181915	-0.239197	0.662724	0.145567	0.302768	0.555032	0.285764	0.300491	0.212146	-0.15215	0.462027	-0.120049	0.561122	0.264723	0.323959	-0.256001	0.175793	0.190166	0.693656	0.366727	0.0838412	-0.71251	0.387181	0.0599226	0.882916
A_51_P155977	Clec14a	66864	NM_025809	ref|Mus musculus C-type lectin domain family 14, member a (Clec14a), mRNA [NM_025809]	-0.75937	0.0177652	-1.15418	0.0900007	-1.60684	0.0102958	-0.63812	0.148113	-1.4813	0.170386	-1.40017	0.00368717	-1.60373	0.18469	-1.16618	0.00822729	-0.733049	0.325432	-1.0261	0.0078802	-1.34175	0.0528785	-1.43086	0.0017117	-1.28931	0.00438551	-1.27836	0.110214	-1.15912	0.203169	-0.788511	0.00968632	-0.893077	0.225273	-1.38126	0.0711643
A_51_P156218	Gpr116	NA	NM_001081178	ref|Mus musculus G protein-coupled receptor 116 (Gpr116), mRNA [NM_001081178]	-0.211193	0.169317	-0.845841	0.0822454	-1.51345	0.00709027	-0.000687015	0.996846	-1.19572	0.213785	-1.5253	0.000364363	-1.37456	0.196506	-1.30013	0.0161569	-0.772285	0.21448	-0.868208	0.0217895	-1.11856	0.0565263	-1.30628	0.0069444	-1.19254	0.0022365	-1.37365	0.0808644	-1.10677	0.244334	-0.955592	0.00850746	-0.96398	0.239833	-0.802035	0.107617
A_51_P156481	A_51_P156481	NA	A_51_P156481	Unknown	0.692624	0.309594	0.0485809	0.932682	1.57514	0.025073	-0.250841	0.647343	-0.917759	0.175672	1.12165	0.0223248	0.184198	0.730052	1.58871	0.0048589	-0.353033	0.390476	1.5779	0.00560341	0.239889	0.434206	1.63317	0.0150199	0.598737	0.161553	1.61887	0.0958069	-0.158146	0.758484	2.14813	0.023471	0.326529	0.457837	1.8555	0.0507799
A_51_P156955	Cfd	11537	NM_013459	ref|Mus musculus complement factor D (adipsin) (Cfd), mRNA [NM_013459]	-0.729042	0.337775	-1.65738	0.109168	-1.89458	0.0449068	-0.489529	0.733828	-1.15933	0.232711	-1.6415	0.0300552	-1.95497	0.298048	-1.82672	0.070447	-0.0619088	0.948271	-0.974312	0.279138	-1.4966	0.179762	-1.17696	0.142894	-2.35898	0.0372751	-0.590903	0.231317	-0.382812	0.434263	-1.52079	0.098924	-0.562472	0.620609	0.141733	0.897379
A_51_P157042	Ctgf	14219	NM_010217	ref|Mus musculus connective tissue growth factor (Ctgf), mRNA [NM_010217]	2.09538	0.0219807	0.344767	0.672295	-0.111341	0.917801	1.66052	0.0316636	0.779563	0.311216	-0.209026	0.779517	0.235076	0.858427	-0.853199	0.0272538	-0.875384	0.256205	-0.668546	0.0131217	-0.574811	0.366351	-0.462885	0.216112	-1.23308	0.0343919	-0.708645	0.333233	-1.08855	0.248221	-1.14259	0.0238713	-0.830865	0.529198	-0.638893	0.0858163
A_51_P157083	Gas1	14451	NM_008086	ref|Mus musculus growth arrest specific 1 (Gas1), mRNA [NM_008086]	-1.61224	0.00899323	-0.0161774	0.962281	-0.463943	0.24196	-1.84032	0.0215433	-0.440104	0.256752	-0.281951	0.00720343	0.084002	0.875151	0.177756	0.422191	0.373946	0.29898	-0.220761	0.404241	0.00378764	0.992617	-0.210045	0.0819957	0.157523	0.407732	-0.199335	0.275328	0.178474	0.532423	-0.0431968	0.816743	0.165648	0.48308	-0.174411	0.171709
A_51_P157112	Serpina3c	16625	NM_008458	ref|Mus musculus serine (or cysteine) peptidase inhibitor, clade A, member 3C (Serpina3c), mRNA [NM_008458]	3.21421	0.0039817	1.27208	0.19646	-0.401175	0.251247	3.30624	0.0184604	1.82441	0.170386	-0.126972	0.809879	0.841888	0.578582	-0.525199	0.0492384	-0.221247	0.742127	-0.11624	0.594598	0.724806	0.0928057	-0.719327	0.107593	-0.192389	0.28052	-0.713915	0.143586	0.0930746	0.871366	-0.340011	0.119009	1.34397	0.224806	-0.069344	0.870226
A_51_P157171	Gas2l1	78926	NM_030228	ref|Mus musculus growth arrest-specific 2 like 1 (Gas2l1), transcript variant alpha, mRNA [NM_030228]	-0.872872	0.539799	0.268361	0.9114	-0.552401	0.660463	-0.621241	0.86516	0.0605	0.922212	-2.32222	0.015594	-0.263692	0.942646	1.16593	0.387411	-0.414057	0.894753	-0.895322	0.537571	-1.01295	0.559648	-0.763577	0.68718	-1.26451	0.249329	-0.442244	0.682044	-0.373686	0.862976	-1.15979	0.379484	-1.88533	0.476073	-0.977411	0.306002
A_51_P157270	3830431G21Rik	217682	NM_001177503	ref|Mus musculus RIKEN cDNA 3830431G21 gene (3830431G21Rik), mRNA [NM_001177503]	-1.51372	0.0296523	-1.38685	0.0771583	-1.29276	0.0221114	-1.49283	0.0515156	-1.23098	0.255222	-1.47735	0.00151746	-1.66438	0.22601	-1.01239	0.00883187	-0.745232	0.236374	-0.408306	0.0652369	-1.09361	0.0477467	-1.22522	0.0194759	-1.33681	0.014725	-1.31513	0.148219	-0.752776	0.420492	-0.950442	0.00867834	-1.25242	0.162965	-1.178	0.102046
A_51_P157612	Robo2	268902	NM_175549	ref|Mus musculus roundabout homolog 2 (Drosophila) (Robo2), mRNA [NM_175549]	-1.78324	0.00450228	0.109974	0.917793	0.395584	0.348118	-2.31402	0.0494168	-1.38449	0.213538	0.39925	0.29303	0.472101	0.579364	0.0543165	0.796027	0.213535	0.725015	0.230505	0.36934	0.304148	0.343475	-0.146246	0.594486	0.680439	0.161358	0.526238	0.104552	0.113693	0.881818	0.658916	0.0520477	0.0522916	0.861631	-0.166163	0.721823
A_51_P158210	Mcm2	17216	NM_008564	ref|Mus musculus minichromosome maintenance deficient 2 mitotin (S. cerevisiae) (Mcm2), mRNA [NM_008564]	-0.0435038	0.861919	1.50133	0.0420301	2.15806	0.00361351	-0.307739	0.254289	1.23166	0.17752	1.95857	0.000353391	1.65209	0.195615	1.62782	0.0070668	1.29829	0.238785	1.479	0.00477317	1.27308	0.0707146	2.07085	0.00859467	1.30615	0.0240323	1.94639	0.087774	1.35847	0.249498	1.7753	0.00439901	1.21751	0.162488	1.77298	0.054096
A_51_P158315	A_51_P158315	NA	A_51_P158315	Unknown	6.85574	0.00334581	1.78932	0.11392	-0.542729	0.213843	5.86391	0.0785234	3.53759	0.21463	-0.125887	0.896791	2.0071	0.235026	0.343025	0.59331	1.52816	0.421183	0.319977	0.669172	2.051	0.132689	-0.570002	0.731272	1.85335	0.0519808	-1.96013	0.263743	0.810072	0.338118	0.152348	0.853828	2.28784	0.159436	1.60899	0.191366
A_51_P158638	ENSMUST00000142141	NA	ENSMUST00000142141	ref|PREDICTED: Mus musculus hypothetical LOC100504137 (LOC100504137), partial miscRNA [XR_105889]	-2.39873	0.00243296	-1.57864	0.052404	-1.24149	0.027319	-1.79087	0.0610567	-1.15014	0.259325	-1.24856	0.0222527	-0.815484	0.148118	-0.635523	0.0505167	-0.47679	0.369292	-0.677055	0.0120062	-0.70523	0.0464464	-0.725696	0.0625217	-0.710725	0.00831099	-0.874318	0.0708616	-0.781423	0.324062	-0.5262	0.0460945	-1.05317	0.266888	-0.836884	0.13781
A_51_P158678	Fam181b	58238	NM_021427	ref|Mus musculus family with sequence similarity 181, member B (Fam181b), mRNA [NM_021427]	-1.64224	0.00506195	-0.713994	0.129059	-0.459857	0.0243955	-1.65772	0.0427428	-0.645325	0.188333	-0.912846	0.0021296	-0.224692	0.33887	-0.33269	0.213072	0.16098	0.355103	-0.681479	0.0327975	-0.154894	0.533065	-0.294796	0.161363	0.330268	0.302992	-0.431821	0.070355	-0.426379	0.588056	-0.244348	0.41962	-0.913715	0.154411	-0.337552	0.198461
A_51_P158686	Gm6377	622976	NM_001037917	ref|Mus musculus predicted gene 6377 (Gm6377), mRNA [NM_001037917]	2.98996	0.00249195	2.00355	0.0558713	1.10232	0.0776637	2.75051	0.0193047	1.54985	0.349729	1.50103	0.00409655	1.926	0.246038	1.73214	0.0110251	1.437	0.315318	1.87635	0.0320477	1.75306	0.0336959	1.93278	0.00740458	1.84985	0.0145262	1.71599	0.0708505	1.72066	0.231339	1.32386	0.00815823	1.46683	0.175165	1.83292	0.0695882
A_51_P159042	NAP099517-001	14941	NAP099517-001	Unknown	1.56733	0.00437999	0.61252	0.0651554	1.76338	0.0224447	1.16432	0.0839787	0.257109	0.183156	2.15722	0.000897931	0.638664	0.253635	1.58583	0.0257655	0.699468	0.32883	1.5829	0.00445773	0.721347	0.0516201	1.83709	0.0100121	0.727613	0.0223061	1.67776	0.103015	0.636229	0.337001	1.28512	0.0112066	0.410323	0.507281	1.68123	0.0488519
A_51_P159453	Serpina3n	20716	NM_009252	ref|Mus musculus serine (or cysteine) peptidase inhibitor, clade A, member 3N (Serpina3n), mRNA [NM_009252]	3.36504	0.00204041	3.07099	0.0508575	1.59712	0.055234	2.94265	0.033405	3.12701	0.160675	1.6093	0.00942366	2.40899	0.248285	0.741575	0.179341	1.84913	0.248241	0.867433	0.0463611	2.53018	0.01518	0.668875	0.199115	1.99844	0.00430761	1.11643	0.11856	2.29146	0.194976	0.137539	0.503159	3.05497	0.146408	0.58116	0.0492845
A_51_P159503	ENSMUST00000093902	672511	ENSMUST00000093902	ens|ring finger protein 213 Gene [Source:MGI (curated);Acc:MGI:1289196] [ENSMUST00000093902]	3.21366	0.00147817	1.59855	0.052309	1.13389	0.0384422	2.89587	0.0193096	1.6844	0.17984	1.43669	0.00373361	1.55463	0.17247	0.849726	0.0261126	1.24858	0.251246	1.21998	0.010729	1.84101	0.00873593	0.959806	0.0416249	1.65018	0.00710604	0.741369	0.142105	1.56257	0.201751	1.08797	0.0417978	2.15037	0.175816	1.70965	0.0514188
A_51_P159711	Car7	12354	NM_053070	ref|Mus musculus carbonic anhydrase 7 (Car7), mRNA [NM_053070]	1.48861	0.0795626	1.76027	0.0853828	1.4513	0.143671	1.19519	0.390606	1.70986	0.183686	1.10436	0.0266722	1.17095	0.292665	1.54988	0.0100334	1.27416	0.36621	0.80276	0.0687157	1.02584	0.0903557	1.16529	0.116745	0.450112	0.409327	1.15837	0.157439	1.01891	0.54679	0.606963	0.187198	0.806548	0.399782	1.29618	0.0916558
A_51_P160083	1500035N22Rik	70258	XM_003085505	ref|PREDICTED: Mus musculus RIKEN cDNA 1500035N22 gene (1500035N22Rik), mRNA [XM_003085505]	-2.33909	0.0110157	-2.29653	0.0603009	-1.60879	0.0245751	-2.12417	0.0251911	-1.72607	0.17752	-1.98565	0.00502292	-1.94314	0.185028	-1.9802	0.010561	-1.77616	0.196301	-1.34706	0.0234914	-1.68135	0.0492111	-1.78848	0.0155687	-1.58657	0.0139486	-2.14575	0.0967481	-1.78899	0.227123	-1.31741	0.0139105	-2.05604	0.170036	-1.71315	0.0824513
A_51_P160710	Olfr131	258867	NM_146867	ref|Mus musculus olfactory receptor 131 (Olfr131), mRNA [NM_146867]	1.0447	0.129263	0.162544	0.91123	0.763335	0.246297	0.423198	0.764215	0.0237807	0.984214	-0.667437	0.503973	0.468862	0.39376	1.54976	0.045605	0.0118068	0.993812	-0.156171	0.847244	1.79128	0.0468944	1.76735	0.294978	-0.683882	0.410052	0.447239	0.104625	0.830519	0.240959	1.02531	0.206421	1.26518	0.237396	0.488144	0.78474
A_51_P160713	Alb	11657	NM_009654	ref|Mus musculus albumin (Alb), mRNA [NM_009654]	-1.10984	0.0261806	4.06751	0.546427	-1.41812	0.0419087	-0.576136	0.21029	-1.22123	0.343854	-2.02399	0.0278711	-1.00373	0.328872	-1.11752	0.0464438	-0.864704	0.476941	-0.782882	0.0928938	-1.20336	0.166572	-0.842435	0.0534478	-1.1924	0.0533767	-1.49541	0.110598	-1.66553	0.594617	-1.09009	0.00333472	-0.650804	0.364769	-1.14027	0.127004
A_51_P160754	Apobec1	11810	NM_031159	ref|Mus musculus apolipoprotein B mRNA editing enzyme, catalytic polypeptide 1 (Apobec1), transcript variant 1, mRNA [NM_031159]	2.18671	0.00504227	1.52573	0.0555775	1.27922	0.0137933	1.76126	0.0256108	1.24483	0.217466	1.45816	0.00113908	1.61966	0.199978	1.24427	0.00647593	0.807799	0.197995	0.978446	0.00519655	1.36586	0.0273971	1.09386	0.0174117	1.50558	0.0119519	1.35445	0.087774	1.39448	0.216267	1.23101	0.0105221	1.91137	0.15216	1.46294	0.0487979
A_51_P161021	Ifit2	15958	NM_008332	ref|Mus musculus interferon-induced protein with tetratricopeptide repeats 2 (Ifit2), mRNA [NM_008332]	6.24369	0.00146352	2.24827	0.0499607	2.18074	0.00814784	5.87758	0.0152035	2.54397	0.148412	2.79511	0.00412674	2.02147	0.212739	1.302	0.078583	1.78438	0.198497	1.91524	0.00506729	2.36254	0.00758083	1.927	0.0174155	3.11638	0.00427261	1.12964	0.211311	2.51631	0.174697	1.54255	0.0274276	2.94205	0.164017	2.38619	0.0489111
A_51_P161054	Itgb6	16420	NM_021359	ref|Mus musculus integrin beta 6 (Itgb6), transcript variant 2, mRNA [NM_021359]	1.09248	0.0137408	1.05012	0.0553355	1.64402	0.00665165	0.981056	0.156453	0.869745	0.194507	1.60667	0.00328871	1.00931	0.225463	0.98266	0.0248323	1.21178	0.261406	0.857616	0.0533368	1.11932	0.0423437	1.31651	0.00757613	1.23345	0.009991	1.26776	0.0830036	0.91949	0.237354	1.29504	0.0070138	1.21319	0.191711	1.1377	0.106365
A_51_P161830	Enpep	13809	NM_007934	ref|Mus musculus glutamyl aminopeptidase (Enpep), mRNA [NM_007934]	-1.51218	0.0119011	-1.28173	0.0930543	-1.295	0.0670791	-1.24883	0.0360268	-0.918672	0.263081	-1.16342	0.00305078	-0.755556	0.333318	-0.480636	0.082545	-0.10713	0.583971	-0.350886	0.226701	-0.700959	0.0561656	-0.799758	0.0251977	-0.39619	0.0199685	-0.972324	0.126781	-0.454525	0.351089	-0.412308	0.044407	-1.20245	0.195495	-0.547163	0.0804013
A_51_P162017	A_51_P162017	242202	A_51_P162017	Unknown	-0.677702	0.108676	-0.472649	0.496348	-0.337786	0.705748	-1.63953	0.0482111	-1.26441	0.188227	-0.158747	0.722369	-0.6144	0.272019	-0.449247	0.119317	-0.576717	0.288373	-0.593225	0.050526	-0.705413	0.122557	-0.779451	0.00339757	-0.377417	0.235652	-0.935549	0.063802	-0.570146	0.307373	-0.47671	0.0692159	-0.391415	0.560742	-0.847019	0.0923999
A_51_P162162	Inmt	21743	NM_009349	ref|Mus musculus indolethylamine N-methyltransferase (Inmt), mRNA [NM_009349]	-2.30844	0.00712069	-1.81585	0.0752837	-2.23356	0.0133035	-2.45023	0.038695	-2.31485	0.241619	-2.35094	0.000982314	-1.80429	0.222601	-1.64409	0.0131028	-1.14518	0.198497	-1.15938	0.00894845	-0.92067	0.245078	-1.79826	0.00248403	-1.3523	0.00241689	-1.08765	0.0855297	-1.22291	0.212054	-1.4902	0.00407075	-1.22152	0.175816	-1.6564	0.0496511
A_51_P162474	Scml2	107815	NM_133194	ref|Mus musculus sex comb on midleg-like 2 (Drosophila) (Scml2), mRNA [NM_133194]	-2.01148	0.013984	1.18673	0.0944572	1.32676	0.0216365	-1.45174	0.227494	0.671938	0.178436	0.927998	0.0720255	1.52727	0.15292	1.38515	0.112179	1.38317	0.256757	0.839259	0.115276	1.01857	0.0470283	1.31269	0.0173736	1.10427	0.0506518	1.14645	0.223988	1.14865	0.334925	1.49311	0.0229458	0.611845	0.31248	0.976097	0.0553985
A_51_P162676	Armc7	276905	NM_177778	ref|Mus musculus armadillo repeat containing 7 (Armc7), mRNA [NM_177778]	0.871859	0.0122697	0.125038	0.306886	1.30598	0.0890405	0.589753	0.119375	0.386601	0.386819	1.22849	0.00206274	0.38839	0.228307	1.24109	0.00408188	0.191838	0.605753	1.40868	0.00755219	0.703844	0.0881231	1.56706	0.0046304	0.664467	0.0549399	1.53419	0.0590948	0.58244	0.417178	1.81713	0.00540692	0.767812	0.233825	1.45802	0.0489111
A_51_P162794	Gzma	14938	NM_010370	ref|Mus musculus granzyme A (Gzma), mRNA [NM_010370]	1.76928	0.0034846	0.527867	0.370568	1.14758	0.120855	0.273816	0.81716	0.0540566	0.686162	2.29795	0.000547185	0.445608	0.711665	1.06981	0.039771	0.777653	0.237201	1.79703	0.0259944	-0.0745283	0.910069	1.54595	0.0121067	0.604198	0.178651	1.42635	0.108846	1.03086	0.224806	1.52089	0.0283104	0.984316	0.238647	1.86395	0.14461
A_51_P162984	Prm1	19118	NM_013637	ref|Mus musculus protamine 1 (Prm1), mRNA [NM_013637]	2.28916	0.00419323	0.223414	0.193749	0.270501	0.404487	2.46818	0.0199837	0.399785	0.484071	0.794482	0.0614662	0.309022	0.491725	0.145926	0.442908	-0.0208356	0.946417	0.197974	0.382323	0.344521	0.366465	0.36985	0.517624	0.450959	0.164311	0.377591	0.327178	0.499646	0.579765	0.233149	0.460662	0.599203	0.534817	0.410234	0.415175
A_51_P163038	Slco4a1	108115	NM_148933	ref|Mus musculus solute carrier organic anion transporter family, member 4a1 (Slco4a1), mRNA [NM_148933]	1.68877	0.00674329	0.813994	0.157715	0.702609	0.0482957	1.66927	0.0220412	1.40741	0.170386	0.64419	0.0270543	0.806696	0.208921	0.718506	0.0324267	0.520996	0.548298	0.811204	0.0887429	0.887552	0.223796	0.854674	0.0182218	0.923415	0.0481425	0.704897	0.325655	0.912673	0.216267	0.58821	0.0350758	0.841488	0.203038	0.889764	0.136839
A_51_P163624	A_51_P163624	214685	A_51_P163624	Unknown	-1.30157	0.00503054	-1.17758	0.0492285	-0.892899	0.0271358	-1.58387	0.0242663	-1.10906	0.177916	-0.86221	0.0212656	-0.67923	0.297064	-0.576192	0.0067187	-0.669388	0.267933	-0.287114	0.174418	-0.614965	0.152134	-0.58145	0.199281	-0.548867	0.0240221	-0.779576	0.0792097	-0.483145	0.523275	0.12528	0.602578	-0.610392	0.208438	-0.228163	0.104391
A_51_P163906	Tln2	70549	NM_001081242	ref|Mus musculus talin 2 (Tln2), mRNA [NM_001081242]	-1.90561	0.00304837	-0.775464	0.0974984	-0.783857	0.0249325	-1.73374	0.0305872	-0.876654	0.255566	-0.880616	0.000661259	-0.438225	0.272857	-0.736515	0.00622999	-0.385432	0.283112	-0.543826	0.0427544	-0.240287	0.259494	-0.869227	0.0105442	-0.504859	0.00640464	-0.777954	0.0590948	-0.273498	0.214254	-0.633225	0.0126908	-0.515746	0.207384	-0.7984	0.0576639
A_51_P164014	Cenpe	229841	NM_173762	ref|Mus musculus centromere protein E (Cenpe), mRNA [NM_173762]	-0.321757	0.379724	2.22316	0.0513798	3.38934	0.00447767	-0.556104	0.268808	1.14176	0.170386	3.20779	0.00057828	2.51022	0.121443	3.06714	0.0048589	2.80668	0.220761	3.37364	0.00396866	2.02832	0.0347379	3.52034	0.00185722	2.59718	0.0100546	3.22456	0.0597579	2.46153	0.221525	3.57029	0.00234397	1.61011	0.146408	3.4132	0.0496511
A_51_P164021	Cenpe	229841	NM_173762	ref|Mus musculus centromere protein E (Cenpe), mRNA [NM_173762]	-0.227289	0.609836	2.35028	0.0570481	3.07464	0.0111083	-0.29523	0.593821	1.39758	0.238821	2.78551	0.00105836	2.3555	0.167254	3.0756	0.0152665	2.88411	0.196347	3.27454	0.00590698	1.96918	0.0761939	3.93712	0.00345506	2.72446	0.00979976	3.37451	0.0796517	2.58969	0.245471	3.57064	0.00386078	2.25671	0.175165	3.2913	0.0535463
A_51_P164203	Nme4	56520	NM_019731	ref|Mus musculus non-metastatic cells 4, protein expressed in (Nme4), nuclear gene encoding mitochondrial protein, mRNA [NM_019731]	-1.66279	0.00528173	0.198904	0.480891	-0.0572645	0.677029	-1.7931	0.0135691	0.565235	0.351292	-0.146751	0.205266	0.397398	0.446026	0.123987	0.374949	0.162704	0.614825	-0.107811	0.474892	0.184503	0.395478	-0.468697	0.568501	0.266398	0.0191395	0.142939	0.365173	0.0557747	0.868139	-0.0489345	0.771874	0.0013068	0.996862	-0.069174	0.853924
A_51_P164219	Usp18	24110	NM_011909	ref|Mus musculus ubiquitin specific peptidase 18 (Usp18), mRNA [NM_011909]	4.61891	0.00153253	2.20932	0.057266	1.63144	0.00820075	4.28357	0.0356752	2.35795	0.170386	1.75321	0.00415883	2.29683	0.17363	1.04959	0.0609075	2.16983	0.210062	1.87987	0.00560341	2.7799	0.00758083	1.71879	0.0338642	2.73217	0.00376475	1.08486	0.132699	2.63118	0.145002	1.60173	0.0458775	3.46493	0.159436	2.35649	0.0457301
A_51_P164504	Apoc1	11812	NM_007469	ref|Mus musculus apolipoprotein C-I (Apoc1), transcript variant 1, mRNA [NM_007469]	-1.81137	0.0135147	0.15786	0.888733	-0.575557	0.265542	-1.2128	0.118172	-0.768339	0.305942	-0.299862	0.277497	-0.723489	0.379853	0.028282	0.939256	-0.0803057	0.828158	0.0931015	0.737779	-0.781754	0.129424	-0.287001	0.074027	-0.525495	0.0745721	0.134056	0.316011	-0.137828	0.770785	-0.000516807	0.998377	-0.55015	0.37266	-0.155385	0.67127
A_51_P164630	Fitm1	68680	NM_026808	ref|Mus musculus fat storage-inducing transmembrane protein 1 (Fitm1), mRNA [NM_026808]	-1.5622	0.0104695	0.164919	0.863594	-0.646846	0.259493	0.352767	0.314656	0.611856	0.380294	-0.380387	0.627976	-0.468955	0.699452	0.159432	0.765662	-0.264497	0.36706	-0.741652	0.162955	-0.293185	0.578084	-0.0456646	0.93722	0.0726863	0.860105	0.195451	0.538732	-0.033614	0.954246	0.0259211	0.969222	-0.12049	0.915403	0.0657298	0.93279
A_51_P164686	Rrbp1	81910	NM_133626	ref|Mus musculus ribosome binding protein 1 (Rrbp1), transcript variant 2, mRNA [NM_133626]	1.70559	0.00195465	1.64081	0.0849751	0.720473	0.0529571	1.64381	0.0152035	1.68633	0.17752	0.390131	0.663225	0.966579	0.279459	0.41004	0.164019	0.456034	0.270749	0.37835	0.056693	1.02724	0.0412567	0.557484	0.00645191	0.7971	0.00491513	0.591839	0.104345	0.919932	0.204843	0.447775	0.0136752	1.49987	0.177774	0.439966	0.076847
A_51_P164817	Adamts2	216725	ENSMUST00000040523	ens|a disintegrin-like and metallopeptidase (reprolysin type) with thrombospondin type 1 motif, 2 Gene [Source:MGI (curated);Acc:MGI:1347356] [ENSMUST00000040523]	0.336989	0.0316687	1.45996	0.063641	1.2424	0.0296232	-0.247215	0.264947	0.910325	0.199805	1.2092	0.0154536	0.936502	0.290204	1.66575	0.0117259	1.18649	0.220761	1.06352	0.00849102	0.774296	0.232823	1.04392	0.0439612	0.284536	0.415413	1.38693	0.0573441	0.513668	0.347647	1.60084	0.0161903	0.491273	0.36711	0.855061	0.227212
A_51_P164835	Ppl	19041	NM_008909	ref|Mus musculus periplakin (Ppl), mRNA [NM_008909]	0.744908	0.040838	-0.702231	0.103716	-1.55356	0.0076225	0.990787	0.0267326	-0.587755	0.185919	-1.51716	0.000353391	-0.80697	0.22671	-1.21923	0.00556089	-0.527805	0.293059	-0.780153	0.0170271	-0.983667	0.073568	-1.28825	0.00921242	-1.27164	0.00354145	-1.46259	0.0748777	-0.948973	0.174697	-1.04862	0.00493673	-0.625573	0.274595	-1.11592	0.0546157
A_51_P164998	Stmn2	20257	NM_025285	ref|Mus musculus stathmin-like 2 (Stmn2), mRNA [NM_025285]	-2.4404	0.00358666	-0.776725	0.371778	-0.854564	0.0204209	-2.31048	0.043485	-1.23643	0.182635	-1.21285	0.0036976	-0.483111	0.607025	-0.660613	0.0454014	0.372037	0.544725	-0.570669	0.126681	-0.379194	0.31719	-0.717067	0.0753339	-0.48906	0.157403	-0.593407	0.232662	-0.262194	0.683483	-0.506241	0.00325787	-0.82528	0.187637	-1.06013	0.149536
A_51_P165135	ENSMUST00000106751	229687	ENSMUST00000106751	ens|chitinase like protein 2 Gene [Source:MGI Symbol;Acc:MGI:2676649] [ENSMUST00000106751]	0.0465496	0.948252	-0.746346	0.149749	1.19852	0.157633	-0.170491	0.389088	-0.8598	0.221303	1.77934	0.010043	-0.521918	0.244369	1.08415	0.0508346	0.178378	0.554351	2.06578	0.0147101	-0.16463	0.593068	1.47682	0.00500705	0.294619	0.296842	2.01402	0.0647475	0.234864	0.631587	2.18954	0.00472437	-0.0136522	0.986908	1.7515	0.0488519
A_51_P165182	Batf2	74481	NM_028967	ref|Mus musculus basic leucine zipper transcription factor, ATF-like 2 (Batf2), mRNA [NM_028967]	3.594	0.0019218	0.706833	0.0938756	1.53575	0.0356378	3.76026	0.01461	0.580303	0.591362	2.24072	0.00128174	0.743537	0.254824	0.4708	0.471534	0.485919	0.182113	1.30752	0.0347203	1.20461	0.0142326	1.31424	0.0314066	1.26789	0.022351	0.839319	0.140632	0.783494	0.308324	1.05894	0.0219778	2.03119	0.176242	2.12981	0.0488519
A_51_P165244	Gbp3	55932	NM_018734	ref|Mus musculus guanylate binding protein 3 (Gbp3), mRNA [NM_018734]	3.63923	0.00179525	1.64982	0.0698801	1.61158	0.0287399	3.34368	0.0118178	1.15858	0.276939	2.01923	0.000645043	1.24329	0.295231	0.819854	0.111185	1.38859	0.255465	1.74762	0.00488342	1.66665	0.00748262	1.51007	0.0100503	1.99474	0.0117955	1.17102	0.112969	1.49693	0.194976	1.19257	0.0299277	2.3553	0.175165	1.97404	0.0580282
A_51_P165293	Ckmt2	76722	NM_198415	ref|Mus musculus creatine kinase, mitochondrial 2 (Ckmt2), nuclear gene encoding mitochondrial protein, mRNA [NM_198415]	-2.14167	0.00296982	-0.330291	0.661369	-1.31237	0.111089	0.536718	0.474326	0.308346	0.19197	-1.01872	0.3112	-1.4001	0.432892	-0.428959	0.386835	-0.654639	0.520373	-1.746	0.0153287	-1.07529	0.150258	-0.912671	0.0180165	-1.00917	0.192258	-0.290775	0.548515	-0.682258	0.231889	-0.793869	0.224847	-1.3542	0.280848	-0.474933	0.556105
A_51_P165451	Pbld2	67307	NM_026085	ref|Mus musculus phenazine biosynthesis-like protein domain containing 2 (Pbld2), mRNA [NM_026085]	-2.49328	0.00748442	0.234247	0.240844	0.0229706	0.978969	-1.36776	0.0403061	-0.744014	0.383695	0.340111	0.406363	-0.646831	0.550161	0.611602	0.0849138	0.985349	0.318568	1.15981	0.0512426	0.177402	0.738297	0.786099	0.0509835	0.346778	0.0408919	0.695037	0.131865	0.612912	0.348922	0.765265	0.00853715	0.372694	0.523336	1.01908	0.0618041
A_51_P165704	Mcm7	17220	NM_008568	ref|Mus musculus minichromosome maintenance deficient 7 (S. cerevisiae) (Mcm7), mRNA [NM_008568]	-0.0554916	0.708573	0.880069	0.0408346	1.56593	0.00230135	-0.338886	0.362974	0.647833	0.204305	1.4886	0.000268704	1.02532	0.196457	1.37256	0.00800313	0.977627	0.190278	1.10878	0.00834147	0.89459	0.0541827	1.5193	0.00201109	1.00188	0.00424282	1.53088	0.0590948	0.982544	0.300238	1.25879	0.00733513	0.823125	0.146408	1.27396	0.0488519
A_51_P166556	Gzmk	14945	NM_008196	ref|Mus musculus granzyme K (Gzmk), mRNA [NM_008196]	3.56553	0.0326542	1.58303	0.283449	6.21552	0.0204019	0.704388	0.618958	0.355394	0.9198	5.35504	0.000149175	4.40016	0.148118	6.35926	0.0156312	2.4827	0.375415	7.57753	0.00766385	1.74154	0.325883	7.5435	0.00310634	1.76638	0.214593	7.10207	0.0730715	1.98607	0.298408	7.79229	0.0052877	3.01941	0.163159	5.85746	0.0492845
A_51_P166886	Saa2	20209	NM_011314	ref|Mus musculus serum amyloid A 2 (Saa2), mRNA [NM_011314]	6.05893	0.0016411	5.52816	0.066418	2.38742	0.0211352	5.1775	0.0367283	5.33058	0.220988	1.72434	0.0147909	4.74933	0.195615	1.4325	0.165729	1.93567	0.265393	0.705303	0.34284	4.95525	0.0262911	1.76551	0.0938615	5.42911	0.00194503	2.35262	0.071798	4.49619	0.199673	0.291125	0.585473	5.35319	0.148257	0.905236	0.0583482
A_51_P167263	Cd5	12507	NM_007650	ref|Mus musculus CD5 antigen (Cd5), mRNA [NM_007650]	0.0514891	0.890734	-0.223316	0.264077	2.55732	0.0406052	-0.518013	0.313395	-1.02266	0.392115	3.00488	0.0458847	0.458399	0.309367	2.71305	0.00360535	0.000664304	0.999047	2.5466	0.00445773	0.200641	0.610192	2.83046	0.00445594	0.400168	0.19738	2.96621	0.0644237	-0.0136068	0.981524	2.85686	0.00276087	-0.323012	0.589715	3.22012	0.0581847
A_51_P167360	Ptpn7	320139	NM_177081	ref|Mus musculus protein tyrosine phosphatase, non-receptor type 7 (Ptpn7), mRNA [NM_177081]	0.330257	0.0105932	0.686982	0.0923226	1.75238	0.0136161	-0.0105048	0.983059	-0.00572801	0.984064	1.68254	0.00121576	0.708073	0.151934	1.51621	0.00347051	0.38782	0.533111	1.66271	0.00382197	0.669749	0.0601083	1.73413	0.00287998	0.93144	0.0176644	1.82975	0.0607409	0.683773	0.281569	1.76672	0.00361868	0.951265	0.206736	2.00876	0.0558505
A_51_P167489	Lama3	16774	NM_010680	ref|Mus musculus laminin, alpha 3 (Lama3), mRNA [NM_010680]	-2.16358	0.00255602	-1.46632	0.0814071	-0.328332	0.232266	-1.9198	0.0315257	-1.73168	0.203831	-0.784706	0.000471159	-0.867105	0.257721	-0.363236	0.204644	-0.30942	0.196301	-0.287217	0.110492	-0.543991	0.141887	-0.483648	0.0633315	-0.608894	0.0182118	-0.463137	0.177261	-0.560412	0.282774	0.061439	0.484479	-0.996435	0.161086	-0.388892	0.127474
A_51_P167527	Lum	17022	NM_008524	ref|Mus musculus lumican (Lum), mRNA [NM_008524]	-1.52701	0.00348855	0.014849	0.975652	-0.409058	0.547595	-1.35761	0.0378838	-0.0844829	0.630927	-0.188799	0.489432	0.371702	0.422237	-0.294923	0.165895	0.689196	0.214818	0.341503	0.258059	0.182947	0.61233	-0.0979669	0.739359	0.00915722	0.980566	0.104333	0.798363	0.428073	0.619392	-0.503796	0.145961	-0.305689	0.732816	0.231235	0.357946
A_51_P167535	Fabp3	14077	NM_010174	ref|Mus musculus fatty acid binding protein 3, muscle and heart (Fabp3), mRNA [NM_010174]	-1.42834	0.00840227	-0.402411	0.0862863	-1.26193	0.0307653	-0.176962	0.699018	0.00623983	0.989041	-1.17366	0.054696	-1.41323	0.232559	-1.09344	0.0623481	-1.19319	0.311022	-1.6938	0.00396866	-0.65743	0.267092	-0.994197	0.023803	-0.860697	0.102027	-1.11415	0.12203	-0.817097	0.257794	-0.913894	0.077757	-1.27515	0.279748	-0.745785	0.089581
A_51_P167668	Myh3	17883	NM_001099635	ref|Mus musculus myosin, heavy polypeptide 3, skeletal muscle, embryonic (Myh3), mRNA [NM_001099635]	-1.54714	0.0232377	-2.9283	0.064762	-2.56238	0.0674486	-0.789332	0.320419	-1.79141	0.184059	-1.99139	0.109895	-2.0862	0.354431	-0.900961	0.10097	-0.795621	0.529098	-0.500711	0.682749	-0.858608	0.23153	-1.08088	0.119931	-0.986555	0.343369	-3.08677	0.107228	-1.19849	0.539227	0.0883527	0.836671	-0.866423	0.52303	-0.842012	0.458487
A_51_P168115	Il21	60505	NM_021782	ref|Mus musculus interleukin 21 (Il21), mRNA [NM_021782]	-0.0256485	0.924249	-0.018708	0.982102	2.45023	0.0382431	0.773571	0.40104	-0.830799	0.453774	3.18803	0.000726563	0.0940448	0.806021	2.34065	0.0174943	0.655289	0.33882	2.89272	0.0151293	0.18878	0.8587	3.22495	0.019333	0.260226	0.725367	3.10457	0.0965664	0.713282	0.525784	2.40841	0.0305178	0.583128	0.472417	2.85851	0.0498978
A_51_P168439	Klhl24	75785	AK004187	gb|Mus musculus 18-day embryo whole body cDNA, RIKEN full-length enriched library, clone:1110046J11 product:unclassifiable, full insert sequence. [AK004187]	-1.76085	0.00287794	-1.30441	0.102981	-1.26319	0.0115494	-1.4844	0.0489294	-1.70168	0.214336	-1.28479	0.000396311	-1.24156	0.213097	-0.704329	0.0474986	-0.5543	0.22866	-0.688687	0.0717022	-1.04138	0.0261428	-0.973308	0.0061222	-0.96981	0.00959348	-0.87455	0.10313	-0.796094	0.246081	-0.917835	0.0066891	-1.17637	0.193166	-0.919212	0.0615874
A_51_P168580	ENSMUST00000152787	71184	ENSMUST00000152787	ref|PREDICTED: Mus musculus RIKEN cDNA 1700112M01 gene (1700112M01Rik), mRNA [XM_003084624]	-0.962326	0.169707	-1.80187	0.215822	-1.00083	0.355993	-0.931744	0.559917	-0.626178	0.23083	-1.61135	0.126589	-1.78865	0.343958	-1.71238	0.113596	-4.14254	0.369399	-2.46656	0.0689505	-2.16564	0.236305	-1.89015	0.045897	-2.0287	0.00782615	-1.73875	0.123068	-2.09191	0.427214	-2.2099	0.00582507	-1.37761	0.471514	-1.81044	0.0609772
A_51_P168632	Prim1	19075	NM_008921	ref|Mus musculus DNA primase, p49 subunit (Prim1), mRNA [NM_008921]	-0.0722828	0.665191	1.23875	0.0513689	1.72319	0.015015	-0.551325	0.0688959	1.10445	0.170386	1.60277	0.0026879	1.40295	0.157461	1.45372	0.00658679	1.26309	0.214632	1.48612	0.00834147	1.02764	0.0490198	1.84556	0.00535117	1.27795	0.00574269	1.77394	0.0581371	1.20599	0.223781	1.58442	0.00255207	0.985109	0.180862	1.52114	0.0529191
A_51_P168960	Cnpy1	269637	NM_175651	ref|Mus musculus canopy 1 homolog (zebrafish) (Cnpy1), mRNA [NM_175651]	-1.98701	0.0137368	-1.89117	0.0637588	-1.0321	0.019836	-1.38666	0.0316796	-1.42541	0.20442	-1.29412	0.00300414	-1.55884	0.185382	-0.863307	0.0438034	-1.20102	0.256841	-0.922075	0.00654054	-1.46861	0.077101	-0.896396	0.0603683	-1.88107	0.00194503	-1.06244	0.121425	-1.54772	0.210514	-0.788371	0.00304143	-1.69843	0.165763	-1.26719	0.086745
A_51_P169693	Bst2	69550	NM_198095	ref|Mus musculus bone marrow stromal cell antigen 2 (Bst2), mRNA [NM_198095]	3.05849	0.00349439	1.57923	0.0981976	1.41862	0.0124245	2.84332	0.0550585	1.59753	0.170386	1.91183	0.000695625	1.67714	0.161255	0.975352	0.0248695	1.5131	0.185773	1.29108	0.0130176	2.0124	0.0241487	1.30365	0.00846501	2.10743	0.00995273	0.652406	0.207485	2.03611	0.204843	1.42478	0.0111735	2.62855	0.257466	1.45487	0.249459
A_51_P169908	Herc6	67138	AK037442	gb|Mus musculus 16 days neonate thymus cDNA, RIKEN full-length enriched library, clone:A130019G07 product:unclassifiable, full insert sequence. [AK037442]	3.45541	0.00608728	1.28257	0.144368	1.10988	0.0447198	3.49005	0.0164891	0.78262	0.376099	1.29559	0.00195968	0.87554	0.207732	0.566284	0.273912	1.45892	0.232837	1.3327	0.0410385	1.59501	0.0395445	1.44199	0.0306995	1.50117	0.00866688	1.05291	0.168715	1.73563	0.174697	1.25685	0.0567565	3.36421	0.25408	1.09934	0.0832624
A_51_P170285	Apobec3	80287	BC003314	gb|Mus musculus apolipoprotein B mRNA editing enzyme, catalytic polypeptide 3, mRNA (cDNA clone MGC:7002 IMAGE:3155422), complete cds. [BC003314]	1.91505	0.00435719	0.6247	0.156702	1.24601	0.0390566	1.88726	0.0346281	0.697384	0.379891	1.44314	0.000494286	0.95292	0.206437	1.15951	0.0194253	0.646726	0.268106	0.854454	0.0258454	0.823522	0.0626623	1.43583	0.0111768	1.16203	0.00684278	1.50421	0.105454	1.18683	0.215503	1.2059	0.0140729	1.37279	0.149141	1.45901	0.0508323
A_51_P170405	Il13ra2	16165	NM_008356	ref|Mus musculus interleukin 13 receptor, alpha 2 (Il13ra2), mRNA [NM_008356]	1.65204	0.0294363	0.553317	0.659414	1.31361	0.343943	1.48331	0.30767	1.91681	0.176547	1.10255	0.196368	0.786043	0.564004	0.729955	0.161625	-0.174779	0.891105	0.32568	0.676131	0.181975	0.832436	0.912384	0.0626146	0.375979	0.797892	-0.198385	0.239482	0.333625	0.231889	-0.450489	0.739009	1.25816	0.32274	-0.441811	0.626323
A_51_P170725	1300002K09Rik	74152	NM_028788	ref|Mus musculus RIKEN cDNA 1300002K09 gene (1300002K09Rik), mRNA [NM_028788]	3.26284	0.00417606	2.10151	0.0547671	1.26845	0.0451607	2.9196	0.0247207	2.30153	0.175062	1.97854	0.000696207	1.83326	0.193967	1.21206	0.016312	1.71333	0.225822	1.01972	0.0303508	1.86698	0.0176716	1.55473	0.00766149	1.82111	0.00191833	1.60786	0.11596	1.76505	0.226754	1.00251	0.00963096	1.90157	0.196448	1.2656	0.0492845
A_51_P170807	Map3k6	53608	AB021861	gb|Mus musculus ASK2 mRNA for apoptosis signal-regulating kinase 2, complete cds. [AB021861]	2.0379	0.00791127	0.880678	0.216736	-0.918494	0.142496	1.91606	0.00808352	0.97739	0.17752	-0.774315	0.133697	0.17101	0.90863	-0.871501	0.0457938	-0.248888	0.840476	-0.691986	0.170672	-0.376151	0.444242	-0.639686	0.0210376	-1.52392	0.0344079	-0.680637	0.160742	-0.875547	0.257445	-0.821969	0.15218	-0.100853	0.934358	-0.565291	0.387554
A_51_P170959	A_51_P170959	66901	A_51_P170959	Unknown	-1.63365	0.00889799	0.302522	0.833889	-0.770534	0.334914	0.0991268	0.936404	-1.60183	0.243024	-0.814329	0.218919	-1.96589	0.330501	-0.382068	0.378677	0.222285	0.367137	0.786317	0.0755278	-1.5337	0.0956963	-0.065866	0.819618	-0.74052	0.0387662	0.0556283	0.851914	-0.278143	0.347752	0.0944533	0.844479	-0.0799623	0.907566	0.633927	0.352254
A_51_P170987	Rgs7bp	52882	NM_029879	ref|Mus musculus regulator of G-protein signalling 7 binding protein (Rgs7bp), mRNA [NM_029879]	-1.4844	0.0152948	-0.228851	0.470633	-0.490978	0.237184	-1.77816	0.0242634	-0.521116	0.33725	-0.790118	0.00276892	0.0835793	0.871253	-0.247142	0.256104	0.159738	0.502816	-0.0938875	0.486258	-0.238632	0.626384	-0.31964	0.0438159	-0.3917	0.144078	-0.326723	0.240861	-0.389845	0.55667	-0.460902	0.0911835	-0.271224	0.60889	-0.515527	0.0954249
A_51_P171107	Tmem35	67564	NM_026239	ref|Mus musculus transmembrane protein 35 (Tmem35), mRNA [NM_026239]	-2.24385	0.00880791	-1.37184	0.0854081	-1.251	0.0771843	-2.15851	0.0172564	-1.33376	0.356826	-1.49133	0.00959593	-1.08353	0.215845	-0.242953	0.187049	-0.0509289	0.874291	-0.558505	0.0438006	-0.966216	0.0720076	-0.644038	0.0179119	-0.375653	0.081507	-0.774242	0.128408	-0.533814	0.253373	-0.212133	0.15093	-1.21737	0.180896	-0.263075	0.479743
A_51_P171382	Cd163l1	244233	NM_172909	ref|Mus musculus CD163 molecule-like 1 (Cd163l1), mRNA [NM_172909]	-0.599146	0.0694064	-0.895411	0.567457	0.166276	0.79225	0.560248	0.673447	0.601971	0.378556	0.746447	0.316509	3.33616	0.150429	1.51005	0.173667	1.67078	0.36814	1.05627	0.26179	0.152343	0.62395	-0.458738	0.412764	-0.170339	0.835844	-0.434782	0.593813	-0.719083	0.665693	-0.906843	0.0523047	4.27702	0.176668	3.58107	0.0498124
A_51_P171616	Wnt10a	22409	NM_009518	ref|Mus musculus wingless related MMTV integration site 10a (Wnt10a), mRNA [NM_009518]	0.985543	0.0263569	0.762941	0.190433	2.05522	0.103316	0.102736	0.850871	0.828111	0.516962	3.52036	0.00390006	2.15211	0.340651	1.18814	0.193185	-0.439362	0.464943	0.627299	0.34284	0.403453	0.736208	1.79367	0.191872	0.70888	0.3198	2.34038	0.123911	0.489865	0.443801	0.474413	0.26706	0.322449	0.538432	2.70824	0.111496
A_51_P171772	Bcl11b	58208	NM_021399	ref|Mus musculus B-cell leukemia/lymphoma 11B (Bcl11b), transcript variant 2, mRNA [NM_021399]	-0.30033	0.498938	-0.373143	0.520775	2.24278	0.0432997	-0.782928	0.151128	-1.15889	0.214872	1.70911	0.00306871	0.285765	0.647095	2.07971	0.00258151	-0.366781	0.539802	1.93229	0.00719592	0.000976051	0.998214	2.36666	0.005713	0.163078	0.665205	2.51755	0.0606382	-0.11236	0.886436	2.32521	0.00399032	-0.112511	0.898041	2.32403	0.0578484
A_51_P172168	Fcrls	80891	NM_030707	ref|Mus musculus Fc receptor-like S, scavenger receptor (Fcrls), mRNA [NM_030707]	-3.12579	0.0019218	-0.498469	0.431527	0.414749	0.487696	-2.2632	0.018553	-0.613213	0.397633	-0.566978	0.160888	0.287721	0.585358	-0.0864895	0.766739	0.202518	0.632591	0.0640043	0.505087	-0.201319	0.747838	-0.331335	0.404496	-0.166194	0.641917	0.193979	0.737877	-0.17524	0.6726	0.568784	0.606675	-0.858695	0.161643	-0.577513	0.24605
A_51_P172231	Gsdmd	69146	NM_026960	ref|Mus musculus gasdermin D (Gsdmd), mRNA [NM_026960]	1.68978	0.0034846	0.308338	0.0795857	0.631938	0.095392	1.5612	0.0205097	0.206483	0.375452	0.673492	0.00227678	0.330199	0.19869	0.336516	0.0730578	0.0846003	0.657704	0.363837	0.089892	0.490413	0.103465	0.498411	0.0294474	0.461012	0.015934	0.461872	0.123912	0.490489	0.256205	0.474891	0.0128885	0.952624	0.146408	0.718879	0.0508323
A_51_P172502	Cxcl12	20315	NM_001012477	ref|Mus musculus chemokine (C-X-C motif) ligand 12 (Cxcl12), transcript variant 3, mRNA [NM_001012477]	-1.2119	0.0414876	-0.0624261	0.794217	-0.303726	0.0382431	-1.70654	0.0165596	-0.200135	0.689851	-0.587571	0.0841347	-0.0696367	0.286045	-0.691105	0.0238616	0.280947	0.553152	-0.271531	0.672352	0.204361	0.459021	-0.21513	0.339572	0.281088	0.168519	-0.240762	0.0910709	-0.216264	0.49103	-0.269889	0.358525	-0.367562	0.366548	-0.357417	0.0841993
A_51_P172514	Sh2d1a	20400	NM_011364	ref|Mus musculus SH2 domain protein 1A (Sh2d1a), mRNA [NM_011364]	1.12495	0.0529657	0.699055	0.22383	3.188	0.0269495	-0.252664	0.698256	-0.461188	0.694622	3.15878	0.000561302	1.03683	0.275648	3.12033	0.00382606	0.46944	0.46427	3.55009	0.00321594	0.618701	0.0534266	3.52809	0.0019662	1.63562	0.0333353	3.28729	0.0723472	1.05864	0.342109	3.8162	0.00437956	0.673978	0.45847	3.94009	0.0500376
A_51_P172935	Lyzl1	67328	NM_026092	ref|Mus musculus lysozyme-like 1 (Lyzl1), mRNA [NM_026092]	-0.187857	0.817824	0.811365	0.364259	-0.487076	0.580448	-0.352013	0.698911	0.972067	0.287542	-1.5911	0.0282897	0.781199	0.642777	0.48217	0.354777	1.13044	0.631786	-0.199491	0.70076	0.118202	0.811281	-0.0826931	0.770746	-0.40473	0.516085	-0.578391	0.474665	0.415527	0.430905	-0.668527	0.501759	0.0930554	0.96108	-0.270307	0.837488
A_51_P173043	Egr2	13654	NM_010118	ref|Mus musculus early growth response 2 (Egr2), mRNA [NM_010118]	1.61099	0.00460363	0.890656	0.170948	0.605489	0.0462988	1.05967	0.132181	1.12104	0.275377	0.8229	0.0400165	0.973178	0.320741	0.325819	0.420961	0.098597	0.866602	0.566343	0.0445804	1.04586	0.0582219	0.320734	0.406695	0.782176	0.0306147	0.417429	0.400438	0.303503	0.266795	-0.198993	0.534283	0.623896	0.32875	0.457446	0.0558505
A_51_P173107	1810046K07Rik	69809	NM_027217	ref|Mus musculus RIKEN cDNA 1810046K07 gene (1810046K07Rik), mRNA [NM_027217]	-0.266233	0.464424	-0.709303	0.43594	-1.50262	0.0360641	-1.27178	0.151028	-0.959933	0.522258	-0.388702	0.244733	-0.853361	0.413526	-0.162317	0.664875	0.0555924	0.853684	-0.221318	0.739779	-0.397241	0.523714	-0.42094	0.597943	0.240652	0.396542	-0.271064	0.767188	0.413846	0.665082	-0.490441	0.323625	-0.383037	0.523029	-0.0403818	0.80482
A_51_P173678	Slc10a6	75750	NM_029415	ref|Mus musculus solute carrier family 10 (sodium/bile acid cotransporter family), member 6 (Slc10a6), mRNA [NM_029415]	1.3372	0.01729	-0.195657	0.483783	-1.29543	0.00840523	1.77044	0.0273984	0.23078	0.24944	-1.15665	0.0102394	-0.518104	0.456515	-0.927007	0.00514423	-0.651521	0.557267	-0.591422	0.0835722	-0.85382	0.0998829	-0.485576	0.161016	-1.31062	0.0146862	-0.569664	0.102768	-0.812505	0.283265	-0.871238	0.0623753	0.0341716	0.971179	-0.379487	0.441694
A_51_P174133	ENSMUST00000105177	16890	ENSMUST00000105177	ens|lipase, hormone sensitive Gene [Source:MGI (curated);Acc:MGI:96790] [ENSMUST00000105177]	0.883414	0.00289059	0.530939	0.052309	-0.065083	0.812337	1.59124	0.026782	0.918811	0.148412	0.00555509	0.971009	0.052902	0.773345	-0.305113	0.0572115	0.754127	0.196301	0.284929	0.218574	0.327718	0.346014	-0.139536	0.799626	0.268616	0.192427	0.0793337	0.565196	0.372541	0.212054	-0.329253	0.253968	1.26578	0.371547	0.377504	0.322306
A_51_P174192	Cenpe	229841	NM_173762	ref|Mus musculus centromere protein E (Cenpe), mRNA [NM_173762]	-0.237825	0.421331	2.39092	0.0790205	3.419	0.00323963	-0.492297	0.443645	0.858636	0.20714	3.73701	0.00816632	2.85285	0.148118	3.08428	0.00621995	3.1387	0.196301	3.41265	0.00865443	1.88352	0.05673	3.59464	0.00241908	2.48803	0.0052706	3.47207	0.0805409	2.60893	0.244986	3.31509	0.0144768	2.07398	0.204447	3.45339	0.0488519
A_51_P174314	Robo1	19876	NM_019413	ref|Mus musculus roundabout homolog 1 (Drosophila) (Robo1), mRNA [NM_019413]	-1.21787	0.00508891	-0.247302	0.310694	-0.471779	0.0397065	-1.69747	0.0259995	-0.561876	0.273607	-0.466909	0.00756789	-0.114887	0.653861	-0.554102	0.0143556	0.017873	0.938058	-0.301839	0.232549	-0.187896	0.483276	-0.452345	0.0895214	-0.0745836	0.115991	-0.522435	0.185572	-0.322795	0.253373	-0.371427	0.0213515	-0.497096	0.172714	-0.508532	0.0919279
A_51_P174696	Casq2	12373	NM_009814	ref|Mus musculus calsequestrin 2 (Casq2), nuclear gene encoding mitochondrial protein, mRNA [NM_009814]	-1.73756	0.00221565	0.0497883	0.959172	-1.11676	0.164205	0.633218	0.231504	0.798975	0.187528	-0.899777	0.242173	-0.918802	0.429358	-0.379568	0.536893	-0.663851	0.403464	-1.32607	0.0482786	-0.639678	0.439181	-0.448368	0.218281	-0.535723	0.397164	-0.345918	0.432805	-0.498336	0.244334	-0.421471	0.342537	-0.579211	0.526638	-0.420506	0.579914
A_51_P174723	Cd86	12524	NM_019388	ref|Mus musculus CD86 antigen (Cd86), mRNA [NM_019388]	3.18638	0.00299563	1.41146	0.0628316	1.64039	0.012733	3.13397	0.0129851	0.631343	0.574687	1.79627	0.000650106	1.46731	0.148118	1.7333	0.0159218	1.07447	0.214632	1.92764	0.00887284	1.45136	0.0115958	1.9847	0.00578237	2.04802	0.00318505	2.05055	0.0590948	1.8225	0.218365	1.93347	0.00407075	2.24251	0.162008	2.2511	0.0489111
A_51_P174961	F10	14058	NM_007972	ref|Mus musculus coagulation factor X (F10), mRNA [NM_007972]	2.21236	0.00484796	1.40044	0.116926	0.857111	0.106314	2.37967	0.0168879	1.69784	0.181588	1.29412	0.0131328	0.614974	0.219709	0.38034	0.443029	0.695303	0.196301	0.262812	0.343924	1.17843	0.077108	1.10371	0.0130541	1.3495	0.00745535	1.13818	0.0840632	1.12888	0.247026	0.691148	0.00867376	1.38736	0.244718	1.20997	0.0553284
A_51_P175069	Adamts10	224697	NM_172619	ref|Mus musculus a disintegrin-like and metallopeptidase (reprolysin type) with thrombospondin type 1 motif, 10 (Adamts10), transcript variant 1, mRNA [NM_172619]	-1.38335	0.0107322	-0.686606	0.212933	-0.206942	0.672122	-1.76735	0.024704	-1.29101	0.19197	-0.702883	0.000552868	-0.621349	0.322695	-0.352689	0.0684723	-0.448471	0.226221	-0.50232	0.0257491	-0.190012	0.60136	-0.584373	0.124208	-0.633268	0.0147442	-0.377412	0.0669705	-0.33687	0.284494	-0.371339	0.0387024	-0.496751	0.469347	-0.633744	0.171026
A_51_P175303	Tle2	21886	NM_019725	ref|Mus musculus transducin-like enhancer of split 2, homolog of Drosophila E(spl) (Tle2), mRNA [NM_019725]	-1.64434	0.00813044	-1.19367	0.107881	-1.08108	0.00920887	-1.4397	0.0439149	-1.71237	0.181588	-1.26254	0.00231985	-1.22705	0.255906	-0.796827	0.0227432	-0.596271	0.285877	-0.557785	0.044114	-0.569408	0.21481	-0.961168	0.00774982	-0.858882	0.00452675	-0.811059	0.0590948	-0.668029	0.211143	-0.783592	0.128309	1.49079	0.740612	-0.839253	0.0488519
A_51_P175424	Car14	23831	NM_011797	ref|Mus musculus carbonic anhydrase 14 (Car14), mRNA [NM_011797]	-2.02388	0.0159948	-0.872147	0.0709174	-0.877441	0.0146114	-1.6779	0.0323182	-0.816218	0.240776	-1.16421	0.00631525	-0.315014	0.533139	-0.629877	0.208904	-0.461836	0.43451	-1.2251	0.0458332	-0.0980134	0.680456	-0.831838	0.0366813	-0.210786	0.0303869	-0.788807	0.0816368	-0.199661	0.332482	-0.619566	0.0634852	-0.659556	0.358545	-1.51876	0.0488519
A_51_P175681	Gm8995	668139	XR_001627	ref|PREDICTED: Mus musculus predicted gene 8995 (Gm8995), miscRNA [XR_001627]	1.88364	0.00703174	0.386454	0.51415	1.0087	0.0509944	1.99526	0.0190696	0.343971	0.580819	0.913423	0.00111455	0.624642	0.369644	1.00449	0.011638	0.40336	0.494453	1.05604	0.0239615	0.648518	0.340852	1.13097	0.0191761	1.03284	0.0102179	1.04953	0.0819051	0.776995	0.212592	1.18651	0.00252484	1.27173	0.200223	1.7714	0.0614855
A_51_P176154	Sirpb1b	320832	NM_001173460	ref|Mus musculus signal-regulatory protein beta 1B (Sirpb1b), mRNA [NM_001173460]	2.40658	0.00219733	1.81418	0.0617217	1.21705	0.011265	2.18078	0.0220433	1.93728	0.177685	1.59101	0.00133738	1.54726	0.161656	0.888514	0.025392	1.40232	0.196301	1.34569	0.0118517	1.70297	0.0320441	1.39824	0.0017117	1.9016	0.00397078	1.53301	0.0687684	1.7329	0.18871	1.21078	0.00634375	2.18974	0.192863	1.62513	0.0488519
A_51_P176156	LOC100038947	320832	NM_001173459	ref|Mus musculus signal-regulatory protein beta 1-like (LOC100038947), mRNA [NM_001173459]	2.43082	0.00217477	1.82195	0.063663	1.21238	0.0325368	2.39263	0.018553	1.91887	0.17752	1.49981	0.0014705	1.62618	0.176344	0.762321	0.0761776	1.41669	0.192997	1.14947	0.0220267	1.77774	0.0311544	1.28642	0.00328286	1.75253	0.0047252	1.44051	0.0637771	1.64564	0.200884	1.06484	0.00509356	2.35397	0.184295	1.48717	0.0488519
A_51_P177092	Stat4	20849	NM_011487	ref|Mus musculus signal transducer and activator of transcription 4 (Stat4), mRNA [NM_011487]	1.00356	0.0297512	-0.123091	0.570877	1.75944	0.0357343	0.617338	0.068569	-0.176877	0.687455	1.49952	0.00129718	0.337663	0.379248	1.96271	0.00349213	0.0953754	0.906367	1.87427	0.00355272	0.160015	0.630339	2.05117	0.00419726	0.669338	0.120771	2.04835	0.0840632	0.437594	0.303216	1.99263	0.00911727	0.31318	0.300044	2.31649	0.0592308
A_51_P177171	Tie1	21846	NM_011587	ref|Mus musculus tyrosine kinase with immunoglobulin-like and EGF-like domains 1 (Tie1), mRNA [NM_011587]	-1.44028	0.00827073	-0.587221	0.36664	-0.0884217	0.880849	-1.5647	0.0289649	-1.04632	0.170386	-0.88977	0.00487143	-0.361137	0.547831	-0.451629	0.029662	-0.135888	0.432368	-0.702916	0.0169022	-0.151297	0.571376	-0.641803	0.0360167	-0.298342	0.0391222	-0.553663	0.161205	-0.356051	0.214544	-0.275783	0.104037	-0.575964	0.219373	-0.797467	0.114179
A_51_P177210	Myl3	17897	NM_010859	ref|Mus musculus myosin, light polypeptide 3 (Myl3), mRNA [NM_010859]	-1.69468	0.0200874	-0.679836	0.473974	-0.103542	0.909125	0.623491	0.5579	0.809214	0.353059	-0.561319	0.619534	-1.34593	0.284292	0.0639659	0.910324	-0.8347	0.387511	-1.49911	0.0407738	-1.38699	0.0758089	-0.267503	0.599587	-1.07787	0.21698	0.204058	0.480964	-0.662742	0.168865	0.347284	0.662481	-1.57549	0.262475	-0.000706939	0.999306
A_51_P177340	Gpr132	56696	NM_019925	ref|Mus musculus G protein-coupled receptor 132 (Gpr132), mRNA [NM_019925]	1.16428	0.222286	-0.387424	0.784847	0.961451	0.163482	0.651373	0.659607	-0.967719	0.367642	0.669067	0.251318	0.779438	0.651602	1.19517	0.192491	0.395691	0.471625	0.945153	0.122264	1.27127	0.251052	1.52184	0.0156375	0.37951	0.663306	1.53186	0.160992	0.701968	0.308534	1.18826	0.101157	1.08614	0.457429	1.39572	0.0558505
A_51_P177744	Zc3hav1	78781	NM_028864	ref|Mus musculus zinc finger CCCH type, antiviral 1 (Zc3hav1), transcript variant 2, mRNA [NM_028864]	2.24454	0.00308724	0.924831	0.0408346	1.12365	0.0155826	1.93391	0.00699753	0.997266	0.186252	1.38577	0.000452709	1.04889	0.153247	1.25854	0.00586457	0.75684	0.258646	1.36102	0.00409644	1.25878	0.01518	1.28812	0.00449972	1.30196	0.00353379	1.08954	0.0589636	1.11682	0.200884	1.32019	0.00930855	1.26991	0.162488	1.55781	0.0508323
A_51_P177819	Rnf114	81018	NM_030743	ref|Mus musculus ring finger protein 114 (Rnf114), mRNA [NM_030743]	1.79039	0.00267525	0.573416	0.12325	0.534175	0.060839	1.91125	0.014645	0.354552	0.272118	0.704695	0.00639157	0.387429	0.401225	0.200568	0.459141	0.325947	0.505456	0.37436	0.0332392	0.750883	0.0531812	0.573367	0.0236017	0.839934	0.0101586	0.460369	0.143841	0.741435	0.228818	0.412094	0.127679	0.980427	0.235047	0.69878	0.0488519
A_51_P178251	Iqce	74239	NM_028833	ref|Mus musculus IQ motif containing E (Iqce), mRNA [NM_028833]	2.06115	0.00947723	0.253378	0.334162	0.311452	0.0499096	1.61775	0.13033	0.373557	0.242995	0.191161	0.383449	0.223503	0.581325	0.328602	0.318581	0.037902	0.656681	0.0687597	0.823051	0.327282	0.218444	0.0737879	0.809504	0.0971188	0.534398	0.0455466	0.489429	0.367171	0.383969	0.326336	0.0378116	0.0768697	0.547858	0.146485	0.43138
A_51_P178411	NAP000023-001	NA	NAP000023-001	Unknown	1.87645	0.00373403	1.53482	0.052404	1.78312	0.0190587	1.06745	0.0698775	1.27851	0.185379	1.44164	0.00345922	1.57072	0.182693	1.36885	0.00830343	1.73383	0.207573	1.60707	0.0046146	1.73847	0.01518	1.55392	0.00537031	1.6478	0.00570514	1.67196	0.0574992	1.71867	0.200884	1.57661	0.0118067	2.3728	0.156976	1.89888	0.0574457
A_51_P178692	Enc1	13803	NM_007930	ref|Mus musculus ectodermal-neural cortex 1 (Enc1), mRNA [NM_007930]	2.23918	0.00551385	1.13047	0.143206	1.13132	0.169631	1.95099	0.0275211	1.82246	0.21874	1.18083	0.0032747	1.10051	0.424265	0.153794	0.5642	0.0622448	0.519354	0.119615	0.355145	0.947732	0.114269	0.438169	0.0633838	0.455237	0.0210448	0.583722	0.124246	0.467911	0.599232	0.371708	0.0495166	1.16424	0.232803	0.691986	0.119876
A_51_P178772	Ces1f	234564	NM_144930	ref|Mus musculus carboxylesterase 1F (Ces1f), mRNA [NM_144930]	-2.90525	0.0229331	-1.47665	0.17318	-2.78661	0.00355588	-2.10705	0.0313437	-2.02813	0.188468	-2.25358	0.00291486	-2.1275	0.172518	-1.48312	0.205818	-2.18469	0.196301	-2.43579	0.099495	-2.1401	0.0404592	-1.69035	0.0269984	-2.36146	0.0225614	-2.58467	0.128082	-0.8506	0.351688	-1.98906	0.0237337	-1.60014	0.285599	-2.42799	0.131135
A_51_P179258	Kif26b	269152	NM_001161665	ref|Mus musculus kinesin family member 26B (Kif26b), mRNA [NM_001161665]	-2.01564	0.00367303	-1.25142	0.0497973	-1.14697	0.0905984	-1.92886	0.0264992	-1.52057	0.170386	-1.25164	0.003793	-1.21598	0.17363	-1.48374	0.0266952	-0.749775	0.296749	-0.694665	0.104092	-0.82961	0.041845	-1.33936	0.00420064	-0.758043	0.0557422	-1.25645	0.0588296	-0.710967	0.214957	-1.06557	0.00374733	-1.25235	0.2112	-0.81076	0.073486
A_51_P179789	Cd300ld	217305	NM_145437	ref|Mus musculus CD300 molecule-like family member d (Cd300ld), mRNA [NM_145437]	0.779339	0.0192608	0.999036	0.0868301	0.81259	0.197367	0.64704	0.0660689	0.931446	0.259853	0.865632	0.0342213	1.29695	0.158551	0.615097	0.0143349	0.834496	0.2302	0.797673	0.00772056	1.70061	0.0621398	0.879386	0.222352	1.74394	0.0033555	1.04263	0.0993178	1.4063	0.204843	1.28039	0.0181374	2.05085	0.148257	1.56727	0.0488519
A_51_P180159	Igh-VJ558	16061	ENSMUST00000103412	ens|predicted gene, 16844 Gene [Source:MGI Symbol;Acc:MGI:4439768] [ENSMUST00000103412]	-1.83597	0.101978	-3.4394	0.0645386	-0.92575	0.380561	-0.794266	0.544386	-2.9981	0.421678	-0.356587	0.797423	-0.366665	0.463074	1.82892	0.0202264	-0.820053	0.487778	-0.597433	0.56724	-0.600428	0.547166	-0.416471	0.697576	-1.87515	0.374572	0.0064863	0.998051	-0.98863	0.654954	-1.01673	0.143936	-0.383091	0.43518	1.21634	0.271794
A_51_P180413	Nrcam	319504	NM_176930	ref|Mus musculus neuron-glia-CAM-related cell adhesion molecule (Nrcam), transcript variant 1, mRNA [NM_176930]	-1.24383	0.0176818	1.48408	0.0665421	2.08037	0.0113622	-1.91384	0.0441457	1.15649	0.187528	2.21565	0.00432129	1.78208	0.153247	1.90844	0.00237423	1.10541	0.215365	1.27351	0.0158297	1.40071	0.0338739	1.62359	0.0111507	1.60747	0.009644	1.85073	0.100963	0.916149	0.273569	2.11893	0.010622	0.681568	0.208697	1.64231	0.0563612
A_51_P180423	Camp	12796	NM_009921	ref|Mus musculus cathelicidin antimicrobial peptide (Camp), mRNA [NM_009921]	1.04711	0.146109	0.416778	0.852726	0.458339	0.524306	1.10084	0.326268	1.83929	0.177387	1.31012	0.0841409	3.17217	0.297504	3.05447	0.0167258	0.412347	0.83751	0.330093	0.886767	1.48897	0.021803	2.1806	0.115285	0.411171	0.580035	2.03787	0.208259	1.50386	0.313013	1.43088	0.332934	2.12909	0.205849	1.30037	0.491021
A_51_P180492	Dbp	13170	NM_016974	ref|Mus musculus D site albumin promoter binding protein (Dbp), mRNA [NM_016974]	-3.54669	0.00278972	-2.36563	0.0812604	-2.16988	0.0150855	-3.13183	0.01461	-3.60957	0.170386	-2.32537	0.0108734	-2.48669	0.326525	-1.39192	0.0110128	-0.792462	0.285774	-0.818097	0.0218879	-1.9269	0.0216618	-1.57997	0.00371749	-1.47571	0.00595674	-1.34018	0.121244	-1.12122	0.212592	-0.916524	0.01734	-2.22118	0.247008	-1.2885	0.0543621
A_51_P181286	Cd69	12515	NM_001033122	ref|Mus musculus CD69 antigen (Cd69), mRNA [NM_001033122]	2.68074	0.0180693	0.164754	0.605867	1.4148	0.0374095	2.87725	0.0164072	0.92193	0.20233	1.41857	0.0021121	1.0349	0.293648	1.20036	0.0227155	0.266091	0.758551	1.15345	0.0162882	1.02768	0.0607737	1.81074	0.0276798	1.60635	0.045231	1.69927	0.0597579	1.23595	0.230667	1.66318	0.00660741	1.13276	0.289069	2.30823	0.0488519
A_51_P181312	Dcxr	67880	NM_026428	ref|Mus musculus dicarbonyl L-xylulose reductase (Dcxr), mRNA [NM_026428]	-1.52992	0.00916665	-1.19013	0.0976897	-0.532458	0.318833	-0.736826	0.071125	-1.04925	0.183858	-0.907089	0.00318964	-1.21202	0.215945	-0.635153	0.0264025	-0.853257	0.196301	-0.623863	0.0598081	-0.893257	0.0378092	-0.819865	0.0166792	-0.993243	0.00834766	-0.601166	0.184297	-0.667269	0.253373	-0.505435	0.0373069	-0.839937	0.215503	-0.756353	0.124302
A_51_P181451	C1qa	12259	NM_007572	ref|Mus musculus complement component 1, q subcomponent, alpha polypeptide (C1qa), mRNA [NM_007572]	1.01018	0.0161549	2.08521	0.0504352	2.84714	0.0138344	0.966241	0.0954178	1.32403	0.463968	2.74435	0.0015769	2.47155	0.17363	2.76552	0.00753417	1.75494	0.196301	2.23191	0.00445773	2.2325	0.00873593	2.75711	0.00184825	2.54024	0.0033555	3.2979	0.0687684	2.34623	0.239382	2.6049	0.00407075	2.90475	0.149851	2.98446	0.0488519
A_51_P181517	Fcgr4	246256	NM_144559	ref|Mus musculus Fc receptor, IgG, low affinity IV (Fcgr4), mRNA [NM_144559]	3.8394	0.00146352	2.31441	0.0286127	2.33193	0.014019	3.90958	0.01726	2.17702	0.358047	2.72558	0.000829501	2.32703	0.193793	1.90534	0.0159519	1.53847	0.28373	2.47669	0.00851958	2.07223	0.027963	2.57421	0.00685514	2.46389	0.00364644	2.46294	0.0393018	2.15273	0.204843	2.12945	0.00234397	3.22343	0.161086	3.07874	0.0487979
A_51_P181565	Hbegf	15200	NM_010415	ref|Mus musculus heparin-binding EGF-like growth factor (Hbegf), mRNA [NM_010415]	1.1535	0.00759283	1.5636	0.0408346	1.13575	0.010642	0.634328	0.0973498	1.69017	0.170386	0.972941	0.00572844	1.74305	0.168964	0.484766	0.216557	1.00926	0.22866	0.445681	0.0150916	1.58515	0.01518	0.501434	0.122899	1.45496	0.00286043	0.308771	0.143485	1.2127	0.18997	0.427509	0.0679043	1.67046	0.173903	0.518033	0.073362
A_51_P181599	Gm6460	623898	NM_001037919	ref|Mus musculus predicted gene 6460 (Gm6460), mRNA [NM_001037919]	1.13528	0.0113412	0.755238	0.139231	1.45147	0.0266491	0.762409	0.200231	0.763184	0.386564	0.54993	0.201937	-0.411233	0.53669	0.800585	0.0111578	-0.0408935	0.910758	-0.0500024	0.875336	-0.354634	0.646153	1.87612	0.0351002	0.352097	0.243664	1.86186	0.0900723	0.124226	0.76823	0.316279	0.270732	-0.0252017	0.937748	0.656345	0.112907
A_51_P181691	Nod2	257632	NM_145857	ref|Mus musculus nucleotide-binding oligomerization domain containing 2 (Nod2), mRNA [NM_145857]	2.13527	0.00261593	0.71656	0.125407	0.869144	0.0188265	2.11027	0.0130944	0.792564	0.228401	1.08388	0.00213238	0.689531	0.279034	0.541525	0.0606125	0.520622	0.280584	0.805387	0.0247083	1.05205	0.0336521	1.09207	0.00363949	1.07845	0.0273684	1.00095	0.0950594	0.869044	0.183619	1.00903	0.0319492	1.48201	0.175816	1.54156	0.0489111
A_51_P182106	Unc5cl	76589	NM_152823	ref|Mus musculus unc-5 homolog C (C. elegans)-like (Unc5cl), mRNA [NM_152823]	-0.174662	0.647252	-0.70819	0.134423	0.891215	0.1118	-0.578524	0.373299	-0.68917	0.201526	1.00758	0.0112061	-0.0734265	0.894126	1.29191	0.0205153	-0.128453	0.81271	1.18335	0.0299415	0.0352954	0.939776	1.60788	0.00578237	0.30339	0.502119	1.47101	0.133761	0.596124	0.438565	1.89006	0.0139616	-0.604054	0.84313	-1.50971	0.597561
A_51_P182131	5330417C22Rik	229722	NM_001033304	ref|Mus musculus RIKEN cDNA 5330417C22 gene (5330417C22Rik), mRNA [NM_001033304]	-2.05393	0.0075211	-2.04619	0.075259	-0.801175	0.038044	-1.34047	0.0351936	-1.54755	0.209219	-1.25336	0.00035166	-1.5021	0.205766	-0.873533	0.0281098	-1.09513	0.263617	-0.883859	0.0153743	-1.08441	0.0435937	-0.979257	0.0411799	-1.3322	0.00281388	-1.09965	0.125514	-0.7839	0.302506	-0.7017	0.0311973	-1.44314	0.166819	-1.09654	0.132322
A_51_P182794	Tgm2	21817	NM_009373	ref|Mus musculus transglutaminase 2, C polypeptide (Tgm2), mRNA [NM_009373]	2.30092	0.00516176	0.883591	0.123113	0.623553	0.242703	2.3389	0.0303055	0.514073	0.313198	0.567628	0.00635696	0.523536	0.403675	-0.0040612	0.983034	0.0677648	0.821744	0.0390115	0.84793	0.603264	0.130778	0.452743	0.255668	0.460036	0.0368548	0.460508	0.118182	0.574678	0.370062	0.386073	0.0886205	0.958043	0.225409	0.20536	0.280098
A_51_P182796	Tgm2	21817	NM_009373	ref|Mus musculus transglutaminase 2, C polypeptide (Tgm2), mRNA [NM_009373]	2.27847	0.00439357	0.826651	0.12302	0.656404	0.19778	2.23057	0.0212975	0.433686	0.367631	0.495104	0.0210769	0.458276	0.387874	0.0382505	0.865204	0.0668662	0.867611	0.013972	0.957929	0.597191	0.111183	0.293122	0.221884	0.476227	0.0621309	0.515668	0.154719	0.511411	0.313963	0.332937	0.0845048	0.901886	0.22037	0.187765	0.117627
A_51_P183025	Oas1d	100535	NM_133893	ref|Mus musculus 2'-5' oligoadenylate synthetase 1D (Oas1d), mRNA [NM_133893]	3.70871	0.00137926	2.08748	0.0507515	1.30302	0.109558	3.66898	0.0216714	1.62169	0.184146	1.64599	0.0388193	1.96592	0.194937	1.30033	0.0184184	1.68327	0.224618	1.17939	0.102565	1.78744	0.0205048	1.2369	0.0662411	1.58548	0.00542681	1.19704	0.165668	1.40277	0.253373	1.42478	0.00927161	1.92395	0.237719	1.35835	0.0659368
A_51_P183561	Csdc2	105859	NM_145473	ref|Mus musculus cold shock domain containing C2, RNA binding (Csdc2), mRNA [NM_145473]	-1.62411	0.00845565	-0.362297	0.116701	-0.445953	0.539806	-1.23881	0.0364986	-0.426845	0.304447	-0.601013	0.106302	-0.316747	0.46843	-0.116536	0.420931	-0.358003	0.599333	-0.859278	0.00864604	-0.0645235	0.946521	-0.103447	0.636474	-0.612749	0.0535011	-0.0712194	0.58563	-0.431142	0.387998	-0.0900098	0.611281	-0.284608	0.585462	-0.487898	0.424467
A_51_P183571	Serpine1	18787	NM_008871	ref|Mus musculus serine (or cysteine) peptidase inhibitor, clade E, member 1 (Serpine1), mRNA [NM_008871]	2.47887	0.00222388	1.67081	0.151448	0.808831	0.0325987	2.22901	0.0234622	2.69899	0.194713	0.609692	0.0358645	1.31241	0.433186	0.135689	0.664092	-0.0343034	0.930933	0.338255	0.39528	0.780685	0.266519	0.826919	0.0703003	0.601027	0.261208	0.493134	0.520788	0.13298	0.874755	-0.00892805	0.94602	0.182036	0.741895	0.756646	0.129786
A_51_P183812	Slfn4	20558	NM_011410	ref|Mus musculus schlafen 4 (Slfn4), mRNA [NM_011410]	7.06822	0.00175308	3.89009	0.113024	2.52462	0.0307166	6.41402	0.0230742	4.9905	0.170386	2.41923	0.0181674	4.59143	0.17363	1.35969	0.0771686	2.57201	0.250697	2.16563	0.0175138	5.03115	0.0234909	2.20248	0.04244	4.40715	0.00536592	1.75983	0.12754	4.81194	0.18649	2.72096	0.0313184	7.23349	0.148257	4.10052	0.0489111
A_51_P184331	Scn3b	235281	NM_153522	ref|Mus musculus sodium channel, voltage-gated, type III, beta (Scn3b), transcript variant 1, mRNA [NM_153522]	-1.91037	0.00467947	-0.132515	0.804909	-0.570684	0.154176	-2.26883	0.0222436	-0.328594	0.42426	-0.287338	0.168205	-0.0469326	0.941073	-0.596753	0.0338225	0.0382792	0.945441	-0.445257	0.148209	-0.362906	0.619322	-0.57293	0.165854	-0.227817	0.471069	-0.487118	0.265216	-0.50421	0.334925	-0.0789153	0.655176	-1.38186	0.243828	-0.217771	0.658023
A_51_P184340	Scn3b	235281	NM_178227	ref|Mus musculus sodium channel, voltage-gated, type III, beta (Scn3b), transcript variant 2, mRNA [NM_178227]	-1.75859	0.00354649	0.13339	0.780084	-0.112993	0.783115	-1.9147	0.0325933	-0.319999	0.539468	0.00665917	0.963735	0.0535866	0.944649	-0.698465	0.0205845	0.035277	0.930939	-0.642907	0.118509	-0.133521	0.86697	-0.606301	0.209796	-0.179662	0.429064	-0.404587	0.275452	-0.552076	0.355672	0.0148049	0.935641	-0.925297	0.255398	-0.190816	0.639312
A_51_P184484	Mmp13	17386	NM_008607	ref|Mus musculus matrix metallopeptidase 13 (Mmp13), mRNA [NM_008607]	1.44336	0.00679297	1.14091	0.064466	1.58719	0.0219581	2.18431	0.0141485	1.5577	0.242589	2.21077	0.00492885	2.30869	0.162032	1.34436	0.104651	0.865752	0.292591	0.318761	0.608082	1.38572	0.0845653	1.62052	0.0195896	1.86807	0.0131299	1.30812	0.128335	1.17009	0.419505	1.44863	0.0262357	1.23649	0.272152	1.97552	0.0900178
A_51_P184508	A_51_P184508	70365	A_51_P184508	Unknown	0.987318	0.0348598	0.177417	0.596007	-0.493456	0.144749	1.61574	0.0381066	0.965803	0.190049	-0.480584	0.0712093	0.278224	0.468669	-0.466831	0.165179	0.638976	0.291036	-0.0610118	0.630546	0.179859	0.665342	-0.24391	0.36901	-0.11409	0.739771	-0.195141	0.119923	0.239291	0.746793	-0.258594	0.425912	0.630165	0.451978	-0.482587	0.0489111
A_51_P184928	Ifitm7	74482	NM_028968	ref|Mus musculus interferon induced transmembrane protein 7 (Ifitm7), mRNA [NM_028968]	1.74237	0.0019218	0.939083	0.0605498	0.454433	0.122085	1.72081	0.0236222	1.33687	0.178696	0.430968	0.0264978	0.996122	0.159729	0.0853786	0.647123	0.878047	0.190278	0.3112	0.109229	1.19866	0.00758083	0.335703	0.142793	0.901594	0.00676965	0.0302788	0.890624	1.19928	0.200884	0.301743	0.240355	1.90764	0.148257	0.540565	0.0761548
A_51_P184936	Zbp1	58203	NM_021394	ref|Mus musculus Z-DNA binding protein 1 (Zbp1), transcript variant 1, mRNA [NM_021394]	5.42008	0.00175308	3.64059	0.055018	3.63381	0.00957151	4.58323	0.0232403	3.05331	0.245087	3.50602	0.000990408	3.50565	0.148118	2.28068	0.0205631	2.94934	0.211211	3.42317	0.00566539	4.27971	0.0102221	3.16199	0.00380304	4.5647	0.00875657	2.88322	0.0808318	3.64803	0.196802	3.38888	0.00875557	5.14373	0.159237	4.40301	0.0498978
A_51_P185247	Gdf10	14560	NM_145741	ref|Mus musculus growth differentiation factor 10 (Gdf10), mRNA [NM_145741]	-2.36277	0.00603396	-0.410047	0.216084	-1.2258	0.10379	-2.52755	0.0276454	-0.850957	0.226347	-1.79634	0.0016137	-1.25648	0.164416	-1.03106	0.0277921	-0.76371	0.350824	-0.661389	0.0968175	-0.970709	0.0773951	-1.16337	0.0134298	-1.00625	0.00372673	-1.04811	0.160594	-0.794393	0.236233	-0.840662	0.0160778	-0.907827	0.270049	-0.755663	0.0835036
A_51_P185465	Slc29a3	71279	NM_023596	ref|Mus musculus solute carrier family 29 (nucleoside transporters), member 3 (Slc29a3), mRNA [NM_023596]	1.61183	0.0180421	1.37954	0.0583034	1.75761	0.0282037	1.35786	0.0633436	0.994825	0.207795	1.89728	0.00135487	1.35045	0.162762	1.34105	0.00634576	0.839877	0.206794	0.977522	0.023595	1.15128	0.0317664	1.30249	0.00694061	1.48084	0.00806188	1.62449	0.0773394	1.27176	0.231323	1.21567	0.0051266	1.68997	0.146408	1.49672	0.0492845
A_51_P185593	Synm	233335	NM_201639	ref|Mus musculus synemin, intermediate filament protein (Synm), transcript variant 1, mRNA [NM_201639]	-2.33562	0.00614476	-1.60196	0.0757901	-1.85529	0.00385453	-2.47812	0.0205832	-1.81088	0.20233	-1.92705	0.000471159	-1.56508	0.272672	-1.37946	0.0193022	-0.805489	0.239678	-0.972887	0.00666045	-1.1416	0.047204	-1.62473	0.00271798	-1.25017	0.00218621	-1.75945	0.073701	-1.06295	0.18997	-1.05962	0.00870267	-1.58464	0.188903	-1.46375	0.0496511
A_51_P185660	Ccl9	20308	NM_011338	ref|Mus musculus chemokine (C-C motif) ligand 9 (Ccl9), mRNA [NM_011338]	1.79377	0.00364278	1.86567	0.0578312	1.423	0.0185019	1.62426	0.0559905	2.08496	0.182563	1.21854	0.00133852	1.5624	0.202251	0.97544	0.140112	1.28098	0.233599	1.13772	0.00676847	1.81403	0.0195713	1.50434	0.0132974	2.02454	0.0040215	1.85316	0.106351	1.84379	0.18871	1.27239	0.00606254	2.27815	0.159436	1.47591	0.0620132
A_51_P185869	Hbq1a	216635	NM_175000	ref|Mus musculus hemoglobin, theta 1A (Hbq1a), mRNA [NM_175000]	-0.0959603	0.674951	-1.83517	0.0647092	-1.49961	0.0128555	-0.570923	0.741582	-1.62951	0.193439	-1.12663	0.0304521	-2.46922	0.234142	0.186189	0.633212	-0.969922	0.291912	-0.680113	0.33815	-2.01897	0.0447576	-0.0691975	0.970786	-2.20861	0.0124979	0.505072	0.563573	-1.34703	0.231889	0.336543	0.397444	-1.12811	0.31708	-0.496753	0.27856
A_51_P185897	A_51_P185897	NA	A_51_P185897	Unknown	-2.24389	0.00551385	-0.512215	0.427324	-0.88457	0.00694515	-2.33094	0.0190324	-1.08184	0.267366	-0.751227	0.000471159	-0.384924	0.343621	-0.464068	0.044394	-0.0563409	0.884452	-0.44383	0.214017	-0.438085	0.265858	-0.468112	0.055659	-0.549807	0.0135465	-0.36863	0.0969796	-0.369641	0.343565	-0.599714	0.0334121	-0.51736	0.401384	-0.636742	0.078518
A_51_P186203	A_51_P186203	13638	A_51_P186203	Unknown	-2.04026	0.0116556	-0.657986	0.130122	-0.686773	0.297682	-0.719674	0.0997924	-0.711519	0.302984	-0.961886	0.0216935	-0.839973	0.212035	-0.524573	0.103247	0.0320265	0.937451	-0.318652	0.397255	-0.323072	0.498237	-0.529666	0.161425	-0.450547	0.291179	-0.828763	0.174268	-0.217228	0.791287	-0.354905	0.0738327	-0.133392	0.841399	-0.916764	0.0656028
A_51_P186476	Slc11a1	18173	NM_013612	ref|Mus musculus solute carrier family 11 (proton-coupled divalent metal ion transporters), member 1 (Slc11a1), mRNA [NM_013612]	2.21427	0.00285631	1.82416	0.075783	1.73419	0.0329103	1.93451	0.0289702	1.70211	0.241718	2.0092	0.00158512	1.87627	0.225463	1.34943	0.00815618	0.681618	0.405366	1.39765	0.00540526	1.82578	0.0503338	1.63027	0.0114005	1.79194	0.00518921	2.09166	0.0720571	1.31382	0.208131	1.62478	0.00353541	2.16235	0.154411	2.16367	0.0492845
A_51_P186703	Fbln5	23876	AK090129	gb|Mus musculus RCB-0545 OHTA cDNA, RIKEN full-length enriched library, clone:G431002M01 product:fibulin 5, full insert sequence. [AK090129]	-1.71548	0.00660583	-1.36725	0.101423	-0.284569	0.280361	-1.87045	0.0292867	-1.52064	0.196065	-0.571964	0.028775	-0.815264	0.334879	-0.198989	0.237888	-0.411734	0.302664	-0.187313	0.0780255	-0.828399	0.118507	-0.30299	0.198223	-0.788489	0.0179672	-0.308083	0.2969	-0.680641	0.345046	0.0678442	0.746415	-1.34217	0.237719	-0.730025	0.173225
A_51_P187121	Gjb4	14621	NM_008127	ref|Mus musculus gap junction protein, beta 4 (Gjb4), mRNA [NM_008127]	2.27059	0.00420412	2.04024	0.114045	1.27133	0.0353314	2.05843	0.156406	2.85422	0.220161	1.80746	0.0287245	2.49368	0.394978	0.777913	0.0745609	0.260602	0.821971	0.102044	0.938033	2.34263	0.127042	0.343898	0.568619	1.05434	0.0200018	0.487209	0.16889	0.965306	0.394515	0.479367	0.264882	1.74229	0.331762	1.13295	0.302461
A_51_P187242	Hrh2	15466	NM_008286	ref|Mus musculus histamine receptor H2 (Hrh2), transcript variant 2, mRNA [NM_008286]	2.04821	0.00458707	0.458694	0.397476	1.0231	0.17119	2.43766	0.0354689	0.471675	0.417102	1.19292	0.170319	0.602676	0.476152	1.22933	0.0354675	-0.0893112	0.874373	0.858113	0.146011	1.16357	0.0340523	0.778261	0.00944558	0.677611	0.0110193	0.774745	0.124195	0.456537	0.321153	1.29148	0.0348227	1.74243	0.353025	1.58664	0.284165
A_51_P187262	Mmp25	240047	NM_001033339	ref|Mus musculus matrix metallopeptidase 25 (Mmp25), mRNA [NM_001033339]	2.39945	0.00799786	0.448498	0.681086	1.44468	0.0159072	2.30863	0.0288663	0.138584	0.822082	1.45543	0.0125966	1.46209	0.150429	1.34963	0.0505353	0.810394	0.515601	1.38477	0.0284558	1.90552	0.259098	1.86866	0.0393544	1.72763	0.0235425	1.56338	0.0860311	2.08975	0.222763	1.75052	0.0139516	1.88842	0.226527	2.55575	0.0991795
A_51_P187461	Rel	19696	NM_009044	ref|Mus musculus reticuloendotheliosis oncogene (Rel), mRNA [NM_009044]	1.84018	0.00805977	0.769229	0.0854799	0.92524	0.223933	1.93175	0.0746167	1.01152	0.270897	0.817205	0.0445	1.1021	0.268849	1.313	0.00895376	0.443268	0.714724	0.958637	0.135515	1.87556	0.2452	1.12017	0.214062	0.945883	0.0422244	0.882049	0.406601	1.3437	0.431567	0.358055	0.462035	0.464977	0.512282	0.997703	0.247751
A_51_P187645	Igh-VJ558	16061	ENSMUST00000103412	ens|predicted gene, 16844 Gene [Source:MGI Symbol;Acc:MGI:4439768] [ENSMUST00000103412]	-1.76448	0.128195	-3.52166	0.0688217	-0.912015	0.388663	-0.711989	0.590834	-2.84727	0.422215	-0.214537	0.885649	-0.261988	0.6672	1.83631	0.0166298	-0.828266	0.475988	-0.603288	0.55994	-0.492598	0.659462	-0.399654	0.709416	-1.79145	0.408303	-0.113367	0.96256	-1.05559	0.669196	-0.994997	0.144029	-0.298138	0.380939	1.31517	0.271384
A_51_P187898	H60a	15101	NM_010400	ref|Mus musculus histocompatibility 60a (H60a), mRNA [NM_010400]	1.74826	0.017787	0.647545	0.237699	1.68834	0.0617803	1.55499	0.0424153	1.03291	0.305763	1.37949	0.0150184	0.871308	0.193773	1.51972	0.0375013	0.28964	0.351069	1.26468	0.0303508	0.751492	0.0836113	1.86327	0.0190252	1.14927	0.0647982	0.983746	0.102151	0.800715	0.496901	1.48335	0.0184725	0.711978	0.328658	1.452	0.0687877
A_51_P187954	Tmem132d	243274	NM_172885	ref|Mus musculus transmembrane protein 132D (Tmem132d), mRNA [NM_172885]	-1.23265	0.0190035	-1.40066	0.0887188	-1.39348	0.0170047	-0.664204	0.155537	-2.0875	0.187528	-1.43099	0.00611562	-1.71688	0.260022	-0.895122	0.0180969	-0.792719	0.269243	-0.680747	0.0746957	-1.8482	0.0250024	-1.20745	0.0103442	-1.14633	0.0360214	-1.14763	0.106351	-1.34012	0.215503	-0.934566	0.0204856	-1.22019	0.184996	-1.11026	0.140653
A_51_P188108	Lama1	16772	NM_008480	ref|Mus musculus laminin, alpha 1 (Lama1), mRNA [NM_008480]	-1.43683	0.0383784	2.15885	0.108562	2.58927	0.0674439	-0.816906	0.262551	1.5255	0.203831	1.6924	0.0565488	2.86908	0.248041	1.56709	0.0543751	1.53434	0.38085	0.557828	0.52069	2.93713	0.066925	2.3527	0.0108322	2.7554	0.00550682	2.26874	0.0590948	2.3056	0.222763	1.36946	0.0294567	1.92753	0.179618	1.4037	0.205297
A_51_P188574	Tnfaip8l3	244882	NM_001033535	ref|Mus musculus tumor necrosis factor, alpha-induced protein 8-like 3 (Tnfaip8l3), mRNA [NM_001033535]	1.62568	0.00743131	0.0854141	0.832201	0.0113196	0.972896	1.99087	0.0243343	0.395092	0.191613	0.317781	0.347322	0.290172	0.498951	0.280039	0.565975	0.169831	0.602601	0.141726	0.665039	0.0931654	0.837451	0.298966	0.467009	0.347443	0.037666	-0.0119887	0.963726	0.512066	0.443711	0.313082	0.153741	0.733889	0.382107	0.302675	0.263596
A_51_P188704	Unc13a	382018	AK170263	gb|Mus musculus NOD-derived CD11c +ve dendritic cells cDNA, RIKEN full-length enriched library, clone:F630039C17 product:unclassifiable, full insert sequence. [AK170263]	0.909675	0.0169902	1.35695	0.0790799	1.57359	0.078027	1.05997	0.121781	0.802646	0.309829	1.7646	0.0139476	0.714861	0.30412	1.59454	0.0690754	1.31569	0.307226	1.50336	0.060101	1.12649	0.122291	1.65561	0.03205	1.11294	0.0210512	1.74245	0.0687684	1.19712	0.367854	1.37878	0.0185787	1.92148	0.29106	1.97169	0.0531483
A_51_P189451	Klrk1	NA	AF054819	gb|Mus musculus NKG2-D (Nkg2d) mRNA, complete cds. [AF054819]	3.30247	0.00369977	1.15626	0.0695908	2.05073	0.00844061	2.50499	0.0235142	0.771132	0.23244	2.49362	0.000153054	1.44186	0.244269	2.14657	0.00910883	1.23019	0.256205	2.44558	0.00704869	1.07512	0.064997	2.46463	0.00400656	1.42758	0.0106191	2.04871	0.0758646	1.76908	0.194976	2.2225	0.00281425	2.27697	0.162008	2.81111	0.0508323
A_51_P189575	Folh1	53320	NM_016770	ref|Mus musculus folate hydrolase (Folh1), transcript variant 1, mRNA [NM_016770]	3.19949	0.017446	1.66355	0.162182	-0.747456	0.180098	2.39116	0.156648	2.70854	0.170386	0.901462	0.285924	-0.472776	0.70853	0.349713	0.459702	-0.293389	0.83384	-0.295821	0.676198	1.56624	0.112351	0.822391	0.345297	0.585734	0.443658	-0.401214	0.757349	1.49451	0.351953	0.335847	0.2564	1.76704	0.350426	1.15832	0.434072
A_51_P189777	Ccrn4l	12457	NM_009834	ref|Mus musculus CCR4 carbon catabolite repression 4-like (S. cerevisiae) (Ccrn4l), mRNA [NM_009834]	2.13706	0.00217677	1.14932	0.107709	0.729981	0.0313481	2.18239	0.0261102	1.563	0.197594	0.896362	0.00368885	1.17368	0.328009	0.542928	0.101917	0.428422	0.318409	0.744228	0.050637	1.28839	0.0313973	0.921969	0.0135367	0.95178	0.0236249	0.764765	0.131843	0.451982	0.283074	0.627932	0.0534853	1.18942	0.163842	0.898833	0.0558505
A_51_P189943	Dscam	13508	NM_031174	ref|Mus musculus Down syndrome cell adhesion molecule (Dscam), mRNA [NM_031174]	0.0431857	0.859419	0.946392	0.219924	1.33149	0.0252327	-0.25413	0.731786	0.15332	0.835632	1.19021	0.00867589	1.71604	0.186422	2.07391	0.022735	1.13369	0.345147	1.12643	0.0431162	0.896679	0.092849	1.3378	0.0187096	1.17966	0.0396861	1.51907	0.111323	0.848562	0.194976	1.37588	0.064169	0.913437	0.359872	1.72469	0.0615874
A_51_P190106	Ralgps2	78255	NM_001159965	ref|Mus musculus Ral GEF with PH domain and SH3 binding motif 2 (Ralgps2), transcript variant 1, mRNA [NM_001159965]	-1.48198	0.00692947	-1.02626	0.144552	-0.983043	0.0207852	-1.50091	0.033343	-1.2742	0.239233	-0.951921	0.00520126	-0.611849	0.38444	-0.384217	0.103526	-0.437078	0.526918	-0.342979	0.325632	-0.486281	0.073568	-0.613979	0.0734157	-0.650908	0.0670167	-0.775062	0.10321	-0.55729	0.220324	-0.265459	0.216192	-0.951483	0.159436	-0.363749	0.140519
A_51_P190111	Mcm5	17218	NM_008566	ref|Mus musculus minichromosome maintenance deficient 5, cell division cycle 46 (S. cerevisiae) (Mcm5), mRNA [NM_008566]	0.554773	0.0169519	2.21321	0.0472275	2.82311	0.00355588	0.160193	0.525062	1.56465	0.190049	2.49951	0.000268704	2.20082	0.167237	2.27002	0.0082734	1.89257	0.196301	2.1513	0.00506729	1.81789	0.0328124	2.63179	0.00257435	2.00677	0.00705733	2.68654	0.0573441	1.90088	0.214321	2.36839	0.00234397	1.86276	0.15216	2.42983	0.0521591
A_51_P190361	ENSMUST00000095145	623474	ENSMUST00000095145	ens|Fibrinogen silencer-binding protein [Source:UniProtKB/Swiss-Prot;Acc:Q8BKE5] [ENSMUST00000095145]	-0.383445	0.17419	1.40583	0.28112	2.51159	0.0277741	-1.20777	0.400549	1.73576	0.209172	2.02389	0.00650059	1.59759	0.210039	2.79827	0.0647408	1.96769	0.196301	2.02748	0.0473615	1.27726	0.302936	2.15667	0.00550969	1.70944	0.0327309	1.43939	0.222509	1.27484	0.510427	2.56104	0.0889299	1.25273	0.205621	2.50025	0.273805
A_51_P190639	Atp8b4	NA	NM_001080944	ref|Mus musculus ATPase, class I, type 8B, member 4 (Atp8b4), mRNA [NM_001080944]	1.35834	0.0239027	1.33287	0.168666	1.91043	0.0111383	0.993723	0.0585423	0.152733	0.612349	2.00659	0.00068815	1.0434	0.201322	1.66313	0.00381552	0.824256	0.196301	2.05189	0.00477317	1.07871	0.142802	1.79548	0.00196039	1.73528	0.00376475	2.01059	0.0775224	0.944689	0.27368	2.0885	0.00359118	1.55763	0.185586	2.20236	0.0498978
A_51_P190791	Dcp2	70640	NM_027490	ref|Mus musculus DCP2 decapping enzyme homolog (S. cerevisiae) (Dcp2), mRNA [NM_027490]	1.8231	0.00750145	0.640231	0.0812604	0.723672	0.021852	1.71291	0.0198215	0.635426	0.253382	1.00158	0.00134522	0.502861	0.211447	0.489709	0.0101951	0.385348	0.196301	0.507346	0.0604352	0.378997	0.146626	0.543474	0.0175829	0.623018	0.0145993	0.606329	0.0573441	0.592749	0.256662	0.621554	0.0138048	0.907798	0.233825	0.711756	0.0706008
A_51_P191400	Ttn	22138	NM_011652	ref|Mus musculus titin (Ttn), transcript variant N2-A, mRNA [NM_011652]	-2.66274	0.00310819	-1.14561	0.248142	-1.01916	0.332	-0.45901	0.145443	-0.274511	0.819248	-0.802826	0.317047	-2.15677	0.265246	-0.509444	0.367949	-0.607793	0.639278	-1.60336	0.03431	-1.61696	0.0672377	-0.987055	0.12513	-1.4903	0.0342122	-0.307294	0.579561	-1.06629	0.212054	-0.78202	0.185322	-1.26989	0.218268	-0.981395	0.174847
A_51_P191463	A_51_P191463	NA	A_51_P191463	Unknown	1.80043	0.00246551	1.31182	0.0578312	1.19311	0.0369968	1.42062	0.0364831	0.909054	0.206055	1.16805	0.00152689	1.15884	0.210247	1.09732	0.0205153	1.30553	0.210722	1.08749	0.004727	1.52507	0.00758083	1.1793	0.0123102	1.21186	0.0103429	1.10893	0.0656323	1.47932	0.203169	1.20452	0.0126103	1.90762	0.150156	1.41818	0.0724265
A_51_P191649	Ndc80	67052	NM_023294	ref|Mus musculus NDC80 homolog, kinetochore complex component (S. cerevisiae) (Ndc80), mRNA [NM_023294]	-0.197233	0.338052	1.40813	0.0408346	2.35836	0.00881602	-0.515344	0.17813	0.833801	0.170386	2.19607	0.000149175	1.99592	0.164416	2.31898	0.00310592	1.82033	0.257161	2.09045	0.00645535	1.58289	0.0565678	2.74018	0.00623588	2.07932	0.00522962	2.47756	0.0590855	1.66174	0.238519	2.30328	0.0182559	0.705315	0.35787	2.08774	0.0570448
A_51_P192042	Myh1	17879	NM_030679	ref|Mus musculus myosin, heavy polypeptide 1, skeletal muscle, adult (Myh1), mRNA [NM_030679]	-2.28494	0.0228373	0.0836625	0.933472	-0.873135	0.483114	-2.53109	0.0254025	3.10166	0.711021	-1.48852	0.161468	-1.2474	0.527265	-0.318659	0.605403	-0.034802	0.964724	-1.57663	0.0269737	0.0313605	0.985057	0.281662	0.605874	-1.31044	0.110357	0.0841651	0.906881	-0.306798	0.790539	-0.0204163	0.983626	-0.214972	0.934358	-1.98351	0.227844
A_51_P192139	Zfp74	72723	AK049278	gb|Mus musculus ES cells cDNA, RIKEN full-length enriched library, clone:C330018M05 product:similar to ZFP66P (FRAGMENT) [Mus musculus], full insert sequence. [AK049278]	-0.504889	0.080634	-0.304674	0.337953	-0.65005	0.0441446	-1.31511	0.711222	-2.04937	0.675577	-5.22027	0.00464641	0.0841876	0.578339	-0.0885414	0.369601	0.492829	0.385775	0.0359619	0.868083	0.0547512	0.930314	0.0096268	0.977905	0.00804117	0.966631	-0.108965	0.400218	-0.0589159	0.944249	0.0531081	0.461555	0.177742	0.647792	-0.0856025	0.809069
A_51_P192397	Scube2	56788	NM_020052	ref|Mus musculus signal peptide, CUB domain, EGF-like 2 (Scube2), mRNA [NM_020052]	-2.41596	0.00195465	-1.33907	0.235454	-0.964764	0.0874751	-2.57801	0.0261998	-2.08385	0.19115	-0.995219	0.0120227	-0.701737	0.53832	-0.434056	0.251395	0.160619	0.595695	-0.448692	0.0758251	-0.595715	0.291227	-0.631189	0.0764859	-0.57887	0.0878546	-0.585041	0.287239	-0.468536	0.218365	0.019624	0.864468	-1.0843	0.159436	-0.591634	0.237234
A_51_P192501	Gramd3	107022	NM_026240	ref|Mus musculus GRAM domain containing 3 (Gramd3), mRNA [NM_026240]	1.36602	0.00657945	0.4298	0.0918658	1.66718	0.0371344	1.38427	0.019032	0.399972	0.351642	1.52839	0.00166598	0.561997	0.210039	1.70944	0.00175261	0.148356	0.824388	1.71172	0.00396866	0.389255	0.119644	1.85172	0.00295783	0.56026	0.0345988	1.73263	0.0573441	0.566645	0.204843	1.89458	0.00234397	0.230484	0.581128	1.89992	0.0543621
A_51_P192523	Fgf23	64654	NM_022657	ref|Mus musculus fibroblast growth factor 23 (Fgf23), mRNA [NM_022657]	1.6442	0.0132013	1.19349	0.207634	0.416213	0.387209	1.80852	0.0604498	1.68811	0.170386	0.132624	0.82727	0.610638	0.424614	-0.364675	0.109291	-0.14202	0.578152	-0.117461	0.834159	0.115381	0.373778	-0.545247	0.378942	0.127325	0.788407	0.456449	0.234007	-0.149584	0.8486	-0.5425	0.0533138	-0.0194779	0.959351	0.162784	0.384302
A_51_P192639	Olfr1495	258341	NM_146344	ref|Mus musculus olfactory receptor 1495 (Olfr1495), mRNA [NM_146344]	-0.0799103	0.927735	-0.881717	0.446721	-0.539517	0.508959	-0.192397	0.914292	-0.491235	0.20925	-0.495619	0.2975	-1.34637	0.410832	-0.284292	0.241683	-1.07886	0.246402	-0.411236	0.284862	-1.42203	0.031017	0.13391	0.935732	-1.99538	0.0165325	1.28745	0.216651	-1.62719	0.440599	-0.472814	0.556951	-2.32492	0.27013	-0.150639	0.526233
A_51_P192800	Grn	14824	NM_008175	ref|Mus musculus granulin (Grn), mRNA [NM_008175]	1.54549	0.00348855	0.957739	0.0518865	1.0415	0.0409081	1.54336	0.0305482	0.670835	0.183156	0.999993	0.00147993	0.913384	0.161255	0.725826	0.00844664	0.853375	0.291223	0.510098	0.0287276	1.09838	0.038548	0.499507	0.406453	0.937214	0.00194503	0.978425	0.0714625	1.00804	0.204639	0.629325	0.0121192	1.31813	0.159436	0.82199	0.0543621
A_51_P192964	Clec12b	71183	NM_027709	ref|Mus musculus C-type lectin domain family 12, member B (Clec12b), mRNA [NM_027709]	-0.727276	0.217504	-1.86472	0.0472275	-2.4533	0.00568126	-0.6037	0.231269	-1.40706	0.240034	-2.15968	0.00187973	-1.3788	0.184966	-2.11787	0.0155205	-1.4625	0.196301	-1.15657	0.143749	-1.15429	0.166806	-2.92658	0.0386331	-1.45654	0.00930453	-1.75523	0.0902992	-1.49188	0.245105	-1.87808	0.00647409	-1.10207	0.234981	-1.87268	0.101651
A_51_P193146	Ms4a6c	73656	NM_028595	ref|Mus musculus membrane-spanning 4-domains, subfamily A, member 6C (Ms4a6c), transcript variant 1, mRNA [NM_028595]	4.35441	0.00202943	2.82542	0.0553335	2.28155	0.00253003	3.71271	0.0140406	2.59118	0.183513	2.91611	0.000370269	2.85168	0.164416	1.87501	0.0094513	2.20908	0.185773	2.414	0.00908862	2.5241	0.0313973	2.43081	0.00254149	2.97645	0.00601177	2.3388	0.0820742	2.59967	0.205857	2.30103	0.00546639	3.78269	0.148257	3.34222	0.0488519
A_51_P193173	Slc25a25	227731	NM_146118	ref|Mus musculus solute carrier family 25 (mitochondrial carrier, phosphate carrier), member 25 (Slc25a25), nuclear gene encoding mitochondrial protein, transcript variant 1, mRNA [NM_146118]	1.36474	0.00535374	0.439764	0.12519	0.353159	0.0857322	1.5528	0.0260812	1.01331	0.17752	0.500507	0.0226525	0.528693	0.347355	-0.0349026	0.858729	0.320043	0.196301	0.145758	0.33549	0.617515	0.0920777	0.478203	0.0529239	0.362911	0.126928	0.27882	0.200605	0.34352	0.502524	0.0661611	0.842695	0.756627	0.179529	0.17853	0.631211
A_51_P193176	Slc25a25	227731	NM_146118	ref|Mus musculus solute carrier family 25 (mitochondrial carrier, phosphate carrier), member 25 (Slc25a25), nuclear gene encoding mitochondrial protein, transcript variant 1, mRNA [NM_146118]	1.57989	0.00301024	0.587179	0.0967594	0.503527	0.0540377	1.678	0.0227105	1.12984	0.181021	0.643837	0.0225805	0.599825	0.295248	0.000297274	0.999177	0.280942	0.214632	0.161133	0.377842	0.558758	0.115397	0.60093	0.0206606	0.41465	0.166888	0.315044	0.0916205	0.500767	0.278443	0.158251	0.633683	0.836575	0.196717	0.191048	0.600491
A_51_P193185	Mb	17189	NM_013593	ref|Mus musculus myoglobin (Mb), transcript variant 2, mRNA [NM_013593]	-3.05487	0.00764498	-2.31787	0.145916	-2.56255	0.0243955	-0.18377	0.869008	-1.47344	0.427803	-1.80188	0.102397	-3.85226	0.289857	-1.16192	0.157129	-1.50176	0.461326	-2.39079	0.0138464	-2.37386	0.03224	-1.38779	0.0354134	-2.18465	0.0915724	-1.45918	0.0967481	-1.19718	0.301613	-1.74494	0.0544506	-2.53654	0.229792	-1.1975	0.229686
A_51_P193743	A_51_P193743	268857	A_51_P193743	Unknown	1.5052	0.0017704	0.608131	0.0598151	1.93682	0.0146228	1.24964	0.0302301	0.481453	0.363833	1.60808	0.000501704	0.772979	0.299055	1.70501	0.00312839	0.10746	0.78856	1.57899	0.0057506	0.382939	0.368977	1.9258	0.00571877	0.633734	0.0193924	2.04743	0.0590948	0.148058	0.403947	1.66888	0.00257692	0.429316	0.343655	1.84107	0.0540787
A_51_P193832	Rtkn2	170799	NM_001081346	ref|Mus musculus rhotekin 2 (Rtkn2), mRNA [NM_001081346]	-2.29734	0.0240777	-1.12097	0.199739	-0.820377	0.0504994	-2.32175	0.100674	-1.37345	0.415337	-0.821591	0.00133401	-0.714935	0.391204	-0.410173	0.0199622	-0.122869	0.763914	-0.418219	0.0490765	-0.270569	0.117556	-0.577737	0.0261007	-0.369342	0.00465469	-0.811582	0.0944757	-0.342201	0.372357	-0.336954	0.0585872	-1.0607	0.257055	-0.561047	0.0833462
A_51_P194498	Wfdc1	67866	NM_023395	ref|Mus musculus WAP four-disulfide core domain 1 (Wfdc1), mRNA [NM_023395]	-2.02508	0.00440609	-0.816104	0.298129	-0.263747	0.251829	-1.42857	0.0252551	-0.933	0.190024	-1.01915	0.00335714	-0.563261	0.315099	-0.282049	0.184633	0.0254266	0.944093	-0.612396	0.0781417	-0.283503	0.385244	-0.295065	0.0840913	-0.191455	0.307654	-0.385584	0.221223	0.114872	0.244618	-0.22731	0.216526	-0.567926	0.162488	-0.622815	0.0760132
A_51_P194503	Olfr433	258712	NM_146717	ref|Mus musculus olfactory receptor 433 (Olfr433), mRNA [NM_146717]	1.51045	0.00443444	0.0636908	0.902827	0.527436	0.57232	1.17832	0.043884	-0.526162	0.424659	-0.0621668	0.911263	0.481446	0.669304	0.0857655	0.914596	0.887941	0.298599	0.619096	0.119183	0.358976	0.172055	1.76425	0.0826858	1.27078	0.0630668	1.0287	0.117954	0.616027	0.60955	0.777009	0.125325	1.02133	0.382614	0.556783	0.379824
A_51_P194853	Sec14l4	103655	NM_146013	ref|Mus musculus SEC14-like 4 (S. cerevisiae) (Sec14l4), mRNA [NM_146013]	-1.4768	0.0185188	-1.64665	0.070992	-1.58926	0.0083678	-1.03522	0.0900595	-1.95136	0.217466	-1.56943	0.00106444	-1.74703	0.228868	-1.14687	0.00899885	-0.970427	0.222264	-0.719106	0.0270855	-1.52205	0.0381794	-1.28455	0.00552047	-1.49221	0.00557281	-1.31177	0.0906087	-1.21619	0.18871	-0.965586	0.0129036	-1.47534	0.195077	-1.02475	0.0763006
A_51_P194883	Kcnq1	16535	NM_008434	ref|Mus musculus potassium voltage-gated channel, subfamily Q, member 1 (Kcnq1), mRNA [NM_008434]	-1.77341	0.00217477	-0.593873	0.232669	-0.596495	0.0180628	-1.12464	0.0584051	-0.821204	0.214275	-0.913481	0.00492885	-0.856888	0.301331	-0.544497	0.0578067	-0.186955	0.277643	-0.50254	0.0138634	-0.608756	0.118275	-0.523321	0.0393019	-0.676474	0.00644402	-0.516991	0.0588296	-0.347069	0.203169	-0.314337	0.015855	-0.573321	0.148257	-0.680439	0.0550339
A_51_P195034	Esco2	71988	NM_028039	ref|Mus musculus establishment of cohesion 1 homolog 2 (S. cerevisiae) (Esco2), mRNA [NM_028039]	-0.727947	0.120997	2.51116	0.101971	3.0581	0.00994607	-0.738551	0.238215	1.58771	0.173967	2.92809	0.00160472	3.15497	0.154682	3.27043	0.00638598	3.42862	0.21354	3.28371	0.0141957	2.58675	0.0971485	3.99472	0.00535481	2.787	0.0122084	3.55142	0.0682931	3.01356	0.29951	3.80506	0.00627097	2.43269	0.164048	3.36096	0.0558505
A_51_P195044	Dppa3	73708	NM_139218	ref|Mus musculus developmental pluripotency-associated 3 (Dppa3), mRNA [NM_139218]	1.99508	0.00594144	3.0587	0.0513798	3.05229	0.0103259	1.3859	0.0922174	2.85263	0.184059	3.77067	0.0016022	3.53204	0.208609	3.64682	0.0067187	2.54001	0.246632	4.44712	0.0101527	3.58694	0.0515485	3.11843	0.0161878	4.08203	0.00581781	3.91373	0.0761237	3.46548	0.216267	3.03741	0.0122218	4.6848	0.204576	3.58781	0.101615
A_51_P195153	Gtse1	29870	NM_013882	ref|Mus musculus G two S phase expressed protein 1 (Gtse1), transcript variant 2, mRNA [NM_013882]	0.476549	0.0655901	2.57234	0.052404	3.37455	0.00774565	0.294672	0.32359	2.13712	0.17752	2.66673	0.00958918	2.90439	0.186602	3.08769	0.00384641	2.85592	0.213252	2.73486	0.00477317	2.57018	0.0592351	3.51005	0.0108531	2.25255	0.0055871	3.37031	0.0951697	2.55792	0.226668	3.2784	0.00488472	2.12632	0.181506	3.01668	0.0498978
A_51_P195506	Csf1	12977	NM_007778	ref|Mus musculus colony stimulating factor 1 (macrophage) (Csf1), transcript variant 1, mRNA [NM_007778]	1.96636	0.00275819	0.411881	0.067517	0.213709	0.252858	1.95242	0.010389	0.407256	0.193364	0.152861	0.684008	0.262356	0.283454	0.0345407	0.846379	0.196955	0.555948	0.0575943	0.751254	0.654065	0.0219416	0.202089	0.196797	0.688585	0.026654	0.0973876	0.778285	0.378684	0.194976	0.228757	0.231809	0.907697	0.164798	0.43219	0.0791932
A_51_P195783	ENSMUST00000130656	234258	ENSMUST00000130656	gb|Mus musculus adult male thymus cDNA, RIKEN full-length enriched library, clone:5832402A02 product:hypothetical DNA repair protein MutM (Fpg) structure containing protein, full insert sequence. [AK031027]	-0.815888	0.289917	2.41991	0.0558713	1.85891	0.0388963	-0.967292	0.444459	0.8747	0.441266	2.21339	0.00686899	2.07796	0.177482	3.28868	0.0690388	2.25803	0.199226	3.091	0.0217679	0.359331	0.789205	2.73794	0.0315881	2.38215	0.0116888	2.45009	0.104881	1.82191	0.436242	2.75368	0.0443784	1.6789	0.453043	2.83414	0.122631
A_51_P195808	Cenpl	70454	NM_027429	ref|Mus musculus centromere protein L (Cenpl), transcript variant 2, mRNA [NM_027429]	0.175732	0.195601	0.837894	0.0749397	1.42143	0.00623491	0.188731	0.396175	0.73772	0.170386	1.48935	0.00166598	1.29261	0.158551	1.56989	0.00228343	1.12126	0.21354	1.28395	0.00635151	0.959721	0.069539	1.80105	0.00316646	1.1312	0.00827182	1.60043	0.0598735	1.08152	0.233254	1.49702	0.00447973	0.589357	0.148257	1.43971	0.0489111
A_51_P196581	Olfr920	258783	NM_146787	ref|Mus musculus olfactory receptor 920 (Olfr920), mRNA [NM_146787]	1.18566	0.031863	-0.455516	0.160211	-0.29319	0.121443	1.7077	0.0302158	-0.367102	0.237864	-0.0869037	0.676652	-0.239722	0.391522	-0.334563	0.170481	0.121918	0.76087	0.106243	0.671835	0.000565111	0.99905	-0.224162	0.178786	-0.261044	0.233149	-0.540121	0.261686	-0.219798	0.517789	-0.434785	0.266217	-0.331883	0.425183	-0.191236	0.617761
A_51_P196663	Cd209f	NA	NM_026956	ref|Mus musculus CD209f antigen (Cd209f), mRNA [NM_026956]	-3.77682	0.00371318	-1.56805	0.0766722	-0.427947	0.325244	-3.22754	0.0158879	-0.826653	0.306162	-0.738088	0.138753	-1.07504	0.188724	-0.202808	0.773709	-0.189695	0.730375	-0.196957	0.644647	-0.68169	0.110769	-0.349678	0.081707	-0.621896	0.219461	0.258872	0.76716	0.123506	0.768588	-0.366388	0.671024	-0.865975	0.298203	-0.663488	0.0848056
A_51_P196718	Adcy1	432530	NM_009622	ref|Mus musculus adenylate cyclase 1 (Adcy1), mRNA [NM_009622]	-2.39968	0.0095295	-1.69591	0.066418	-1.56462	0.0696898	-2.44809	0.143978	-2.43649	0.177916	-1.30319	0.00107148	-2.2601	0.264086	-1.12683	0.0629932	-1.366	0.294828	-1.17204	0.0220288	-1.7394	0.0375427	-1.40335	0.0754549	-1.07962	0.0427864	-1.35716	0.100017	-0.880429	0.326679	-0.856078	0.0683472	-1.28021	0.3613	-1.08088	0.123022
A_51_P196972	Slc4a1	20533	NM_011403	ref|Mus musculus solute carrier family 4 (anion exchanger), member 1 (Slc4a1), mRNA [NM_011403]	0.183374	0.0888355	-1.70463	0.0812978	-0.675177	0.131849	-0.367798	0.819158	-1.49895	0.183612	-0.559177	0.174519	-1.6569	0.212687	0.956691	0.0792784	-0.759055	0.267333	-0.440806	0.637888	-2.11291	0.0728998	1.16065	0.565087	-2.88056	0.022128	2.68964	0.277359	-1.59856	0.272531	1.06856	0.0847998	-2.05048	0.177774	0.239876	0.726318
A_51_P196973	Chaf1a	27221	NM_013733	ref|Mus musculus chromatin assembly factor 1, subunit A (p150) (Chaf1a), mRNA [NM_013733]	0.0788425	0.675691	1.50809	0.0507515	2.20993	0.0055743	0.00996024	0.98326	0.855384	0.177101	1.93394	0.00059427	1.51059	0.191347	1.67924	0.0094513	1.52407	0.209949	1.51847	0.010724	1.40848	0.0375427	2.14838	0.00278563	1.60164	0.00538844	2.16087	0.0693462	1.46375	0.233254	1.92997	0.00234397	1.58632	0.150153	1.80921	0.0488519
A_51_P196997	Soat2	223920	NM_146064	ref|Mus musculus sterol O-acyltransferase 2 (Soat2), mRNA [NM_146064]	2.75228	0.00596481	2.14898	0.0962768	1.98938	0.0467635	1.97569	0.0190696	1.56889	0.199071	2.2381	0.00154338	1.51449	0.373892	1.68633	0.00929454	0.947586	0.275395	2.47486	0.0350364	1.48512	0.0395279	1.72557	0.00735966	1.61103	0.00732903	1.67569	0.0512985	1.68198	0.26855	2.16938	0.0118167	2.58884	0.237764	2.19226	0.0757872
A_51_P197292	A_51_P197292	NA	A_51_P197292	Unknown	-1.07246	0.021425	-1.27838	0.14975	-1.69213	0.0300602	-0.385073	0.114071	-0.974023	0.170386	-1.60736	0.00182154	-0.7767	0.56605	-1.71104	0.023155	-0.259156	0.750036	-0.570797	0.018826	-1.08256	0.0729183	-1.443	0.0487688	-0.614679	0.324134	-1.26274	0.202238	-1.06168	0.239604	-1.94191	0.00546639	-0.948722	0.476897	-1.13327	0.0799782
A_51_P197528	Ly6c2	100041546	NM_001099217	ref|Mus musculus lymphocyte antigen 6 complex, locus C2 (Ly6c2), mRNA [NM_001099217]	2.16564	0.00175308	0.857388	0.0598151	0.704232	0.0462255	2.08448	0.0139412	0.828151	0.244973	0.597596	0.00780241	0.82693	0.195615	0.0759988	0.669685	0.334838	0.248241	0.182301	0.150189	0.520911	0.263991	0.460807	0.137835	0.280241	0.0311118	0.247803	0.249915	0.614263	0.214017	0.170739	0.314014	0.989963	0.15216	0.622005	0.0612741
A_51_P197910	Ddx60	NA	NM_001081215	ref|Mus musculus DEAD (Asp-Glu-Ala-Asp) box polypeptide 60 (Ddx60), mRNA [NM_001081215]	3.75162	0.00310819	1.92472	0.0651313	1.3704	0.0251592	3.31091	0.0258229	1.38105	0.170386	1.5522	0.00192281	1.53258	0.172106	0.838578	0.0341302	1.50615	0.21354	1.19675	0.012735	1.73353	0.0343213	0.797731	0.0644325	2.14894	0.00445894	0.435923	0.213089	1.81659	0.194976	1.08235	0.0354428	2.42692	0.163534	1.78728	0.050641
A_51_P198053	Spinlw1	75526	NM_029325	ref|Mus musculus serine protease inhibitor-like, with Kunitz and WAP domains 1 (eppin) (Spinlw1), mRNA [NM_029325]	0.519743	0.0135778	-1.63476	0.0704647	-2.15825	0.0117316	0.552806	0.14105	-1.33655	0.281924	-1.42712	0.0110913	-1.45249	0.280526	-1.17121	0.0784266	-1.14823	0.406194	-1.2814	0.0733226	-1.19716	0.0652523	-1.79915	0.0818193	-2.38171	0.00643428	-1.66541	0.07991	-1.7807	0.336174	-1.75773	0.0254797	-1.33875	0.234462	-1.62843	0.101082
A_51_P198179	Tor3a	30935	NM_023141	ref|Mus musculus torsin family 3, member A (Tor3a), mRNA [NM_023141]	2.95024	0.00235377	0.915059	0.0962799	0.678525	0.0057241	2.89018	0.014645	1.13579	0.151086	0.810405	0.0143468	0.751276	0.153247	0.459698	0.108725	0.691369	0.197995	0.560211	0.0266069	1.19723	0.0111903	0.590739	0.0316309	1.16245	0.00828321	0.229611	0.105913	1.14927	0.139622	0.507068	0.0607477	1.59385	0.173903	0.989721	0.0492845
A_51_P198434	H2-K1	14972	NM_001001892	ref|Mus musculus histocompatibility 2, K1, K region (H2-K1), transcript variant 1, mRNA [NM_001001892]	1.53256	0.00427302	1.20102	0.0497973	0.963277	0.0649131	1.12755	0.0123684	1.31664	0.1744	1.19457	0.00130229	1.10568	0.153646	1.10303	0.00312839	1.17485	0.182113	1.03342	0.00635865	0.906142	0.282048	1.18502	0.00201109	1.26503	0.00853144	1.32499	0.0838513	1.33849	0.256952	1.34137	0.0172349	1.7715	0.153754	1.49636	0.0555083
A_51_P198694	Gckr	231103	NM_144909	ref|Mus musculus glucokinase regulatory protein (Gckr), mRNA [NM_144909]	2.09235	0.00875369	1.7985	0.438307	-0.0917082	0.782584	2.05298	0.0356601	-0.212323	0.757004	0.0985478	0.715267	0.207912	0.271543	0.138926	0.695939	0.436977	0.501738	0.25785	0.132262	0.358265	0.0582219	0.0501916	0.832131	0.32888	0.0813707	-0.193196	0.312247	-0.00705986	0.990703	0.0348587	0.811893	-0.558958	0.363976	-0.0158451	0.958885
A_51_P198775	BC055324	381306	NM_201364	ref|Mus musculus cDNA sequence BC055324 (BC055324), mRNA [NM_201364]	0.037372	0.867818	1.44309	0.0504429	1.81358	0.020991	-0.565721	0.042549	1.13772	0.1744	1.73111	0.00371804	1.68163	0.159212	1.60796	0.00995922	1.51789	0.213951	1.62209	0.00568598	1.35921	0.0339617	2.09543	0.00181609	1.91221	0.00354045	1.95592	0.0350018	1.52734	0.226212	1.8684	0.00227257	1.11045	0.176359	1.7694	0.0535463
A_51_P199199	Pik3ap1	83490	NM_031376	ref|Mus musculus phosphoinositide-3-kinase adaptor protein 1 (Pik3ap1), mRNA [NM_031376]	2.09398	0.00389704	0.944855	0.0598151	0.775928	0.12802	2.47125	0.0171716	0.462574	0.203028	1.08967	0.00194963	0.742335	0.167254	0.747792	0.0286325	0.308509	0.379983	0.719559	0.0278657	0.946295	0.0310245	1.05072	0.0256003	1.29007	0.00600962	0.939854	0.0907941	0.888974	0.288741	1.05384	0.0051445	1.48488	0.253764	1.13463	0.052531
A_51_P199475	Siglec5	233186	NM_145581	ref|Mus musculus sialic acid binding Ig-like lectin 5 (Siglec5), mRNA [NM_145581]	-1.83115	0.0147446	-0.373114	0.470592	-1.03082	0.138763	-1.35454	0.154508	-0.785198	0.240348	-1.27048	0.00226346	-0.516081	0.296429	-0.583557	0.287166	-0.0559131	0.800649	-0.871738	0.040214	-0.433056	0.280075	-0.948751	0.0199699	-0.441535	0.0175503	-0.699043	0.171138	-0.317262	0.433683	-0.959664	0.032176	1.43386	0.702436	-0.914303	0.0457301
A_51_P199552	1600014C10Rik	72244	NM_028166	ref|Mus musculus RIKEN cDNA 1600014C10 gene (1600014C10Rik), transcript variant 2, mRNA [NM_028166]	2.41549	0.00331126	1.13729	0.0408346	1.29711	0.0398104	2.51488	0.0129851	1.2199	0.181021	1.12259	0.00487199	1.18307	0.180296	0.832728	0.00792488	0.691341	0.202785	0.784291	0.019713	1.14299	0.0196607	0.979133	0.0141278	1.10318	0.0065196	1.00043	0.0818195	0.93395	0.200884	0.744387	0.00895355	1.47787	0.172697	1.27383	0.054096
A_51_P199778	A_51_P199778	100034360	A_51_P199778	Unknown	4.34562	0.00567374	0.122981	0.838033	-1.42908	0.25071	4.11219	0.132657	2.15767	0.441644	-0.983394	0.176811	-0.577648	0.537175	0.0111345	0.992824	-0.759166	0.292688	-1.81976	0.186228	-0.83375	0.567156	-0.690465	0.356042	-0.153653	0.568529	-0.769957	0.102407	-0.695586	0.631364	-1.08791	0.181945	0.919327	0.624008	-1.30829	0.129694
A_51_P199927	Rcc1	100088	NM_133878	ref|Mus musculus regulator of chromosome condensation 1 (Rcc1), transcript variant 2, mRNA [NM_133878]	0.320183	0.371003	0.961607	0.140645	1.54422	0.0198993	-0.0557965	0.909614	1.01122	0.327337	1.29185	0.00295645	1.41584	0.211985	1.16864	0.0102271	0.959211	0.208752	1.22876	0.00331196	0.96218	0.0862882	1.69031	0.00278563	1.08842	0.0119829	1.40157	0.0789803	0.93658	0.337304	1.41982	0.0064632	0.78571	0.272925	1.36366	0.0541982
A_51_P199987	Gucy1a3	60596	NM_021896	ref|Mus musculus guanylate cyclase 1, soluble, alpha 3 (Gucy1a3), mRNA [NM_021896]	-1.01394	0.00647403	-0.519338	0.222377	-0.817981	0.0928793	-1.67424	0.0195794	-1.48961	0.226122	-0.440089	0.200441	-0.591527	0.242618	-0.700086	0.0509294	-0.24666	0.233406	-0.551079	0.0674829	-0.485141	0.234173	-0.920416	0.0136797	-0.137197	0.284631	-0.871769	0.183172	-0.429749	0.204633	-0.444792	0.030743	-0.71812	0.186586	-0.611027	0.0522785
A_51_P199993	Gucy1a3	60596	NM_021896	ref|Mus musculus guanylate cyclase 1, soluble, alpha 3 (Gucy1a3), mRNA [NM_021896]	-0.984623	0.00989138	-0.448378	0.280218	-0.681471	0.11382	-1.52875	0.0216714	-1.39711	0.207668	-0.477155	0.167533	-0.6015	0.289854	-0.736861	0.0413286	-0.280448	0.217211	-0.524835	0.0734998	-0.47995	0.203908	-0.843633	0.0128655	-0.0895447	0.561947	-0.803328	0.215265	-0.51464	0.194976	-0.469193	0.0389214	-0.636401	0.14364	-0.641738	0.0489111
A_51_P200262	Gfi1	14581	NM_010278	ref|Mus musculus growth factor independent 1 (Gfi1), mRNA [NM_010278]	1.46952	0.0166683	0.472068	0.440095	2.27651	0.0229573	0.658778	0.22516	-0.33473	0.628633	2.11162	0.00860542	0.895018	0.219709	2.63515	0.0044359	0.702981	0.479116	2.94839	0.00477317	0.487069	0.409904	2.93383	0.00184825	0.881613	0.101452	2.81539	0.0932537	1.043	0.247232	2.71902	0.00399032	0.824546	0.260931	2.63193	0.0508323
A_51_P200517	Rasgef1a	70727	NM_027526	ref|Mus musculus RasGEF domain family, member 1A (Rasgef1a), mRNA [NM_027526]	-1.16225	0.014649	-1.08112	0.148515	-1.2541	0.0144278	-1.35333	0.0283209	-1.27318	0.187667	-1.57422	0.00337457	-1.05817	0.246038	-0.888481	0.00942161	-0.413864	0.256205	-0.704324	0.0159569	-0.555093	0.18896	-1.14932	0.00419535	-0.520939	0.0436	-1.19643	0.091399	-0.639959	0.194976	-0.805099	0.0104973	-1.04032	0.198809	-1.1425	0.0668469
A_51_P200544	Tnip3	414084	NM_001001495	ref|Mus musculus TNFAIP3 interacting protein 3 (Tnip3), mRNA [NM_001001495]	3.17047	0.0262124	0.924409	0.199854	2.63498	0.0272617	3.14457	0.142044	1.36396	0.339296	2.0207	0.0380611	1.15629	0.391593	0.293619	0.679301	0.819386	0.400269	1.41253	0.345399	0.551975	0.276622	1.19397	0.0273874	1.16236	0.0755195	1.08833	0.186318	0.341905	0.78295	0.858173	0.0974807	0.422975	0.74473	1.91552	0.401191
A_51_P200667	Clmn	94040	NM_053155	ref|Mus musculus calmin (Clmn), transcript variant 1, mRNA [NM_053155]	-1.52318	0.0020788	-1.1336	0.0611508	-1.19432	0.00526891	-0.983405	0.0303485	-1.06547	0.184059	-1.04016	0.00243655	-1.27444	0.227822	-0.953114	0.0153445	-0.359482	0.214818	-0.283144	0.00445269	-0.96288	0.063232	-0.803742	0.0231969	-0.766294	0.0202473	-0.798938	0.0800403	-0.706566	0.174697	-0.702746	0.0290781	-1.05784	0.214587	-0.731149	0.0694047
A_51_P201035	Cenpi	102920	NM_145924	ref|Mus musculus centromere protein I (Cenpi), mRNA [NM_145924]	-0.314426	0.149115	1.84619	0.0507515	2.23661	0.0225096	-0.512158	0.0180056	1.63553	0.17752	1.90398	0.00524408	2.33635	0.16879	2.35831	0.00502918	2.20147	0.210722	2.10927	0.00396866	1.54974	0.0750768	2.72715	0.0124615	1.89315	0.00519823	2.39377	0.0596176	1.82485	0.247232	2.13594	0.00844685	1.29908	0.146408	2.28627	0.0488519
A_51_P201873	Gpr88	64378	NM_022427	ref|Mus musculus G-protein coupled receptor 88 (Gpr88), mRNA [NM_022427]	0.727369	0.00637835	1.32288	0.0733378	0.721911	0.170934	0.861125	0.11316	1.28081	0.184178	1.13044	0.00150305	1.51801	0.153247	0.736135	0.0338359	0.938272	0.285819	0.586827	0.0672127	1.37862	0.0261428	0.878741	0.0566116	1.80938	0.00488411	0.350796	0.172598	1.20321	0.259967	0.759487	0.0195986	1.63222	0.196148	0.87267	0.133031
A_51_P202074	Ncapd2	68298	NM_146171	ref|Mus musculus non-SMC condensin I complex, subunit D2 (Ncapd2), mRNA [NM_146171]	-0.912072	0.0100211	1.35745	0.052404	2.29913	0.00568126	-1.18264	0.0599461	0.752985	0.221936	2.27786	0.000343708	1.51786	0.148118	2.18395	0.00312839	1.63142	0.213252	1.74753	0.0088683	1.4044	0.0600497	2.26667	0.00903001	1.27985	0.0186231	2.28375	0.0776388	1.29279	0.247232	2.14229	0.00319709	0.948646	0.176359	1.92981	0.0492845
A_51_P202292	Il15ra	16169	NM_008358	ref|Mus musculus interleukin 15 receptor, alpha chain (Il15ra), transcript variant 1, mRNA [NM_008358]	1.9832	0.00644982	-0.142162	0.645003	-0.0953773	0.729376	2.07326	0.0186605	-0.133499	0.669049	0.226283	0.0884312	-0.26749	0.530114	-0.248289	0.216385	-0.331923	0.462005	-0.114311	0.430063	-0.0574592	0.83415	0.286143	0.208792	0.0789693	0.752369	-0.0268531	0.930462	0.0968965	0.748113	-0.0157409	0.899048	0.552828	0.275315	0.325947	0.0691325
A_51_P202305	A_51_P202305	71078	A_51_P202305	Unknown	1.67125	0.0234225	0.193633	0.810957	0.121104	0.905991	2.17507	0.0696316	-0.278059	0.712073	0.0384848	0.926247	0.169859	0.779279	0.379752	0.747455	0.16244	0.871216	0.0657158	0.923497	-0.681199	0.448039	-0.22381	0.706996	-0.353139	0.68458	-0.132527	0.795709	-0.875791	0.347647	-1.09059	0.254214	-0.0789397	0.965212	-0.803886	0.36311
A_51_P202331	Plunc	18843	NM_011126	ref|Mus musculus palate, lung, and nasal epithelium associated (Plunc), mRNA [NM_011126]	-0.95808	0.493672	-1.11594	0.358564	-3.85474	0.0136694	-0.91155	0.373465	-0.147424	0.919085	-3.27538	0.0262477	-1.09357	0.219803	-2.39075	0.0125695	-0.291016	0.780267	-1.70808	0.119817	-1.35823	0.299301	-1.49297	0.297356	-2.53514	0.067873	-1.13104	0.108348	-0.828347	0.528057	-2.45922	0.0458226	-0.649493	0.776647	-0.656475	0.731592
A_51_P202633	Ebi3	50498	NM_015766	ref|Mus musculus Epstein-Barr virus induced gene 3 (Ebi3), mRNA [NM_015766]	1.40042	0.00571464	0.816332	0.129121	0.649595	0.023172	1.16372	0.0409883	0.437089	0.380871	1.02189	0.0127515	1.11006	0.176488	0.991015	0.00937771	1.00051	0.288899	1.13633	0.00544914	1.16479	0.0250024	1.04141	0.00809343	1.51592	0.00896918	1.08417	0.0734192	0.968458	0.245471	1.27223	0.00807805	1.2769	0.189036	1.63632	0.0522652
A_51_P202911	Spats2l	67198	NM_144882	ref|Mus musculus spermatogenesis associated, serine-rich 2-like (Spats2l), transcript variant 1, mRNA [NM_144882]	2.3532	0.00276991	1.06919	0.090809	0.674262	0.0528212	2.09804	0.0351253	0.917872	0.183179	0.530792	0.0100696	0.799384	0.19869	0.196557	0.304105	0.790847	0.197995	0.384115	0.19144	1.10125	0.0194987	0.526753	0.0553485	1.10153	0.0040215	0.258406	0.343463	1.0521	0.214254	0.48159	0.0279983	2.01505	0.274193	0.776667	0.119456
A_51_P202971	Cecr6	94047	NM_033567	ref|Mus musculus cat eye syndrome chromosome region, candidate 6 homolog (human) (Cecr6), mRNA [NM_033567]	-1.72069	0.0446235	-1.43818	0.0629723	-1.32294	0.0487402	-1.72893	0.0892067	-2.68251	0.1982	-1.16285	0.0600018	-2.21053	0.281405	-0.862123	0.0170277	-0.598556	0.271904	0.126885	0.731368	-1.02663	0.161131	-0.636503	0.0796204	-1.09129	0.0901553	-1.10084	0.141786	-0.790056	0.280839	0.00758398	0.982274	-0.614793	0.436518	-0.534405	0.192709
A_51_P203148	A_51_P203148	16019	A_51_P203148	Unknown	-0.764947	0.123024	-1.70475	0.0962362	0.402472	0.729018	-0.424792	0.886682	-2.12674	0.460852	1.5327	0.230342	-0.12634	0.829399	2.26749	0.0138601	-0.41854	0.68132	0.38425	0.199175	-0.199773	0.835732	1.48908	0.0783874	-1.45645	0.280974	0.362761	0.746942	-0.0928276	0.913316	1.0766	0.0239308	-0.446578	0.62193	1.17234	0.140653
A_51_P203675	Trem3	58218	NM_021407	ref|Mus musculus triggering receptor expressed on myeloid cells 3 (Trem3), mRNA [NM_021407]	1.89161	0.00673347	0.883452	0.31784	0.191958	0.66313	1.4154	0.0487591	1.44784	0.182012	0.751259	0.129002	0.865181	0.192884	-0.13705	0.669074	-0.107654	0.928997	0.251622	0.33549	1.46185	0.0890974	1.05724	0.197002	1.61783	0.0317246	0.288767	0.219671	1.21191	0.204843	0.963781	0.0706483	1.69227	0.216175	1.51266	0.10599
A_51_P203850	A_51_P203850	78188	A_51_P203850	Unknown	1.5732	0.0153635	1.11078	0.226967	0.951372	0.188028	1.06921	0.218103	1.51792	0.463742	1.18601	0.032583	1.64557	0.313233	1.04267	0.181794	-0.462003	0.780755	0.680287	0.468531	0.665895	0.567186	1.85274	0.0670697	0.631675	0.244412	0.977287	0.144471	0.840145	0.629132	1.67951	0.19953	0.66529	0.669982	0.735472	0.344247
A_51_P203955	Gbp2	14469	NM_010260	ref|Mus musculus guanylate binding protein 2 (Gbp2), mRNA [NM_010260]	3.95729	0.00215824	0.934744	0.0755554	1.88851	0.0104313	3.91991	0.0118178	0.452483	0.689298	2.36979	0.00262982	0.755807	0.475082	0.830709	0.149478	0.807146	0.201694	1.57191	0.011477	1.27932	0.0336959	1.63352	0.00923654	1.54558	0.0125158	1.11735	0.105561	1.06489	0.215716	1.03149	0.0335231	2.16594	0.187495	2.15575	0.0508323
A_51_P204080	Hk2	15277	NM_013820	ref|Mus musculus hexokinase 2 (Hk2), mRNA [NM_013820]	1.41891	0.0027632	0.616217	0.179253	-0.0572495	0.884027	1.74435	0.0306202	0.736167	0.209774	0.518628	0.0412632	0.614425	0.274478	0.193419	0.464411	0.0557995	0.838071	0.389391	0.297949	0.202213	0.657667	0.196812	0.278871	0.447856	0.111071	0.24175	0.546755	0.106128	0.642279	-0.0959628	0.756284	-0.00125455	0.997041	0.23417	0.431298
A_51_P204402	Shcbp1	20419	NM_011369	ref|Mus musculus Shc SH2-domain binding protein 1 (Shcbp1), mRNA [NM_011369]	-0.295666	0.337805	2.90697	0.0542455	3.6472	0.00969547	-0.759722	0.107688	1.97568	0.176963	3.54516	0.000471159	3.40748	0.153247	3.32638	0.00508382	3.17848	0.238167	3.57111	0.00548488	2.50983	0.0614094	3.73895	0.00523448	2.996	0.0150373	3.58493	0.0600471	2.82653	0.214017	3.77935	0.00227257	2.14748	0.14364	3.72816	0.0498978
A_51_P204442	Phf19	74016	NM_028716	ref|Mus musculus PHD finger protein 19 (Phf19), mRNA [NM_028716]	-0.400705	0.0182727	1.27342	0.0564117	1.94153	0.00548703	-0.587731	0.0447363	0.740512	0.170386	1.66216	0.000588956	1.29711	0.240178	1.53367	0.00832148	1.36124	0.196347	1.14382	0.0113703	0.948659	0.0768841	1.74413	0.00790574	1.11812	0.012243	1.65753	0.0874925	1.19836	0.246081	1.28008	0.0149248	0.821806	0.159436	1.16356	0.0496511
A_51_P204454	Skp2	27401	AF083215	gb|Mus musculus SCF complex protein Skp2 mRNA, complete cds. [AF083215]	0.249146	0.278229	0.701232	0.221853	0.935174	0.01702	0.191592	0.560425	0.577154	0.201386	1.13173	0.00405075	1.24245	0.210039	1.17909	0.020853	0.883401	0.18834	0.935067	0.00908862	0.639032	0.0634582	1.58341	0.0100948	0.989682	0.0133939	1.06864	0.0832603	0.834845	0.335221	1.07418	0.047995	0.913318	0.149824	0.819167	0.0574255
A_51_P204898	1700008A04Rik	69351	NM_027050	ref|Mus musculus RIKEN cDNA 1700008A04 gene (1700008A04Rik), mRNA [NM_027050]	-1.64293	0.0257005	-1.37256	0.134098	-0.950414	0.104829	-0.82301	0.430133	-1.02579	0.326798	-1.33283	0.0103286	-1.23349	0.320167	-1.01657	0.0275291	-1.03078	0.219561	-1.37932	0.0376309	-0.770236	0.139401	-1.1843	0.0385477	-1.57083	0.032749	-1.24831	0.147248	-1.03515	0.431844	-1.43536	0.0136684	-2.08932	0.14364	-1.31711	0.0696714
A_51_P205000	Lst1	16988	AF000427	gb|Mus musculus B144 mRNA, m17r splice variant, complete cds. [AF000427]	2.25563	0.00214642	1.20827	0.0796647	1.7655	0.0260527	1.66755	0.0248852	1.44992	0.263055	1.88074	0.0036148	1.56719	0.15456	1.59057	0.00740757	1.09895	0.233512	1.36975	0.0193475	1.72023	0.05667	1.81303	0.00694061	1.89587	0.00894655	1.83064	0.0788592	1.87195	0.208131	1.90018	0.00252484	2.41178	0.164017	2.22069	0.0488519
A_51_P205008	Lst1	16988	NM_010734	ref|Mus musculus leukocyte specific transcript 1 (Lst1), mRNA [NM_010734]	2.6925	0.00247945	1.36797	0.0731262	1.94793	0.0150821	1.9101	0.0421227	1.90836	0.244555	2.02695	0.00172962	1.92725	0.150429	1.70957	0.00726782	1.30814	0.251154	1.56316	0.00563744	1.96034	0.0225352	2.02906	0.00807059	2.32982	0.0069732	2.12212	0.0900723	2.18183	0.200884	2.11934	0.00590719	2.88936	0.171905	2.5373	0.0492147
A_51_P205035	ENSMUST00000154951	241556	ENSMUST00000154951	gb|Mus musculus 7 days neonate cerebellum cDNA, RIKEN full-length enriched library, clone:A730007B20 product:hypothetical protein, full insert sequence. [AK042573]	-1.14665	0.0289913	-1.64726	0.108889	-0.91144	0.20523	-1.50494	0.163968	-1.73502	0.190792	-1.62403	0.0146418	-1.45436	0.208745	-0.880253	0.01875	-0.721278	0.381059	-0.684565	0.00540154	-0.958902	0.145516	-0.998252	0.207743	-1.1527	0.00786819	-0.671275	0.341734	-0.996103	0.252122	-0.464728	0.25454	-0.764315	0.205621	-1.23069	0.123738
A_51_P205042	Oosp1	170834	NM_133353	ref|Mus musculus oocyte secreted protein 1 (Oosp1), mRNA [NM_133353]	0.873711	0.0192608	-1.25536	0.102981	1.14742	0.203974	-0.021089	0.991119	-1.12299	0.60067	2.23083	0.00438761	0.66688	0.544519	2.27976	0.00999861	0.333247	0.482807	0.577656	0.202176	-0.182012	0.846807	2.61912	0.0186932	0.823521	0.14828	3.08929	0.0935725	-0.141758	0.527676	0.855056	0.266217	-0.97145	0.400123	1.44245	0.146136
A_51_P205209	Cd244	18106	NM_018729	ref|Mus musculus CD244 natural killer cell receptor 2B4 (Cd244), mRNA [NM_018729]	1.7336	0.00303311	1.16813	0.0800399	0.729807	0.0331074	1.23291	0.0466414	0.97674	0.27676	1.15503	0.000984066	0.756374	0.263799	0.691112	0.0451715	0.97313	0.215365	1.34906	0.0217679	1.01786	0.0769867	0.940732	0.00337054	1.3378	0.00847836	0.870311	0.0805351	0.89044	0.200916	1.0108	0.005618	1.24306	0.176904	1.47208	0.0633044
A_51_P205242	Kif20b	NA	NM_183046	ref|Mus musculus kinesin family member 20B (Kif20b), mRNA [NM_183046]	-0.51388	0.0198613	2.03449	0.0658132	2.66176	0.00982377	-1.04658	0.0867618	1.07276	0.153171	2.53831	0.000628929	2.30945	0.163849	2.5152	0.00310592	2.00991	0.260936	2.31097	0.0286114	1.45566	0.0488765	2.56679	0.00471316	2.18889	0.00633273	2.49014	0.0573441	2.05648	0.251263	2.6218	0.00678386	1.30018	0.15392	2.47894	0.0508323
A_51_P205326	Fam198a	245050	NM_177743	ref|Mus musculus family with sequence similarity 198, member A (Fam198a), transcript variant 1, mRNA [NM_177743]	-1.52678	0.0143186	-0.337667	0.483502	-0.311889	0.240384	-1.22849	0.0544192	-0.806279	0.276538	-0.123694	0.684468	-0.17839	0.411779	0.0425028	0.881781	0.0117436	0.976826	-0.230798	0.26187	0.0938551	0.805822	0.148379	0.612376	0.0903449	0.785724	-0.16609	0.539096	0.419873	0.395974	0.376156	0.188563	0.148683	0.619353	-0.213679	0.393193
A_51_P205390	1700040L02Rik	73287	NM_028491	ref|Mus musculus RIKEN cDNA 1700040L02 gene (1700040L02Rik), mRNA [NM_028491]	-1.55821	0.0104793	-1.1018	0.0644945	-0.765579	0.0166687	-0.958973	0.0620367	-0.561151	0.243657	-0.795315	0.00259563	-0.753877	0.265246	-0.491727	0.0210147	0.11887	0.767525	-0.197563	0.355903	-0.395644	0.364195	-0.659283	0.0304372	-0.385679	0.0278116	-0.728047	0.130143	-0.164714	0.438704	-0.357487	0.168031	-0.771424	0.238241	-0.435074	0.248305
A_51_P205779	Cd5l	11801	NM_009690	ref|Mus musculus CD5 antigen-like (Cd5l), mRNA [NM_009690]	1.46549	0.0230135	1.74926	0.164901	0.92009	0.261338	1.23982	0.0845268	1.34215	0.183179	0.965967	0.104027	0.932315	0.211022	1.55349	0.111631	1.1904	0.387981	1.27106	0.0972734	1.48347	0.112582	2.84852	0.0169057	1.75336	0.0333861	2.06477	0.110041	1.85507	0.278277	0.887466	0.085331	1.6094	0.315333	0.95557	0.293558
A_51_P206144	9030425E11Rik	71566	NM_133733	ref|Mus musculus RIKEN cDNA 9030425E11 gene (9030425E11Rik), mRNA [NM_133733]	0.331491	0.143241	1.1441	0.0594473	1.35863	0.0165652	-0.195822	0.42909	1.51234	0.184639	1.72968	0.00329987	1.67642	0.260048	1.48948	0.00145984	0.705368	0.241205	0.769529	0.00552223	1.28651	0.0401689	1.26617	0.00959122	1.28622	0.00525566	1.16243	0.0807109	0.76678	0.200884	1.28734	0.00975873	1.12962	0.184996	1.34836	0.049775
A_51_P206153	Ptprd	19266	D13903	gb|Mus musculus mRNA for MPTPdelta, complete cds. [D13903]	-1.726	0.00363725	-0.101916	0.756544	-0.282904	0.0820588	-1.93383	0.0241477	-0.972702	0.281644	-0.357969	0.0601515	0.0145576	0.982785	-0.167742	0.225122	0.2051	0.196301	-0.325784	0.108624	-0.233772	0.34414	-0.291348	0.0279206	-0.0913288	0.428868	-0.371102	0.182054	-0.0590234	0.497984	-0.0113389	0.958151	-0.448874	0.265174	-0.439502	0.244739
A_51_P206616	Cdc7	12545	NM_009863	ref|Mus musculus cell division cycle 7 (S. cerevisiae) (Cdc7), mRNA [NM_009863]	-0.0716644	0.6188	0.924521	0.0667279	1.48134	0.0221114	-0.519556	0.0870278	0.740349	0.188549	1.21559	0.000149175	1.25074	0.150429	1.44188	0.0129065	0.736512	0.220638	1.20541	0.0104579	0.893908	0.0782131	1.78331	0.00184825	0.888403	0.00713499	1.26798	0.0597407	0.628386	0.224806	1.34198	0.00548739	0.658589	0.164017	1.43177	0.0560401
A_51_P206824	Hfe2	69585	NM_027126	ref|Mus musculus hemochromatosis type 2 (juvenile) (human homolog) (Hfe2), mRNA [NM_027126]	-0.954337	0.0557864	0.742419	0.473156	-1.06447	0.378538	1.36582	0.22376	2.09001	0.447028	-1.15024	0.106902	-0.790097	0.499311	-0.484658	0.601162	-0.759505	0.27417	-2.01234	0.0443959	-0.0140269	0.988103	-0.508086	0.259493	-0.283932	0.646511	-0.223151	0.673297	-0.150155	0.787071	-0.473433	0.282421	-0.0416899	0.970154	-0.345533	0.706005
A_51_P206872	Olfr982	258853	NM_146854	ref|Mus musculus olfactory receptor 982 (Olfr982), mRNA [NM_146854]	0.498666	0.661399	-0.0882274	0.913256	-1.16141	0.338729	1.3333	0.286	0.692096	0.526797	-0.368822	0.789188	0.266389	0.834999	0.0314313	0.966066	-1.57532	0.409558	-1.19099	0.136836	0.373009	0.720458	-0.850164	0.268039	-1.7261	0.0488724	-0.280922	0.474708	-0.528789	0.453205	-0.711534	0.263467	0.451804	0.672792	-1.65225	0.204976
A_51_P206997	E330018M18Rik	414120	XR_105212	ref|PREDICTED: Mus musculus RIKEN cDNA E330018M18 gene (E330018M18Rik), partial miscRNA [XR_105212]	-2.7498	0.0167685	-1.04993	0.173524	-1.17647	0.114232	-3.4914	0.0591071	-1.4524	0.36645	-1.09567	0.0396263	-0.984544	0.366004	-0.513957	0.0803883	-0.287751	0.6647	-0.351834	0.241498	-0.678633	0.155417	-0.904485	0.0643547	-0.0758032	0.828274	-0.9813	0.12682	-0.0251582	0.976878	-0.234553	0.440361	-1.43857	0.191443	-0.436669	0.409577
A_51_P207000	A_51_P207000	NA	A_51_P207000	Unknown	2.21592	0.416129	0.30752	0.364719	1.39274	0.0492502	0.0550961	0.903932	-0.037001	0.950233	1.66028	0.000268704	0.550121	0.28565	1.36026	0.00502602	0.046601	0.882194	1.13773	0.0248234	0.264309	0.481905	1.42827	0.0249169	0.90835	0.0116888	1.68198	0.0606382	0.222909	0.641445	1.3912	0.00227257	0.698866	0.207525	1.64394	0.110726
A_51_P207439	Trav16d-dv11	NA	ENSMUST00000103633	ens|predicted gene, 16837 Gene [Source:MGI Symbol;Acc:MGI:4439761] [ENSMUST00000103633]	0.905023	0.197266	0.367465	0.393126	2.99236	0.0275725	0.0971338	0.864908	-0.343099	0.819125	2.73757	0.000645043	0.718951	0.371013	3.03843	0.0129178	0.326948	0.515925	2.79766	0.00365086	0.426157	0.077874	3.30578	0.0064318	1.14046	0.0936071	3.27069	0.0590948	0.776584	0.552984	3.43297	0.00218914	0.574338	0.575414	3.07381	0.0488519
A_51_P207921	Por	18984	NM_008898	ref|Mus musculus P450 (cytochrome) oxidoreductase (Por), mRNA [NM_008898]	-1.13239	0.00819131	-1.12182	0.0507515	-1.2101	0.0234402	-0.514369	0.265203	-1.30686	0.183628	-1.51006	0.000518042	-1.30001	0.190094	-0.953224	0.0226613	-1.03384	0.214818	-0.769183	0.0441542	-1.00609	0.0667135	-1.1482	0.00271058	-1.18176	0.00655562	-1.18734	0.0647475	-0.685397	0.248074	-1.0084	0.0250093	-1.47535	0.176668	-1.02431	0.0488519
A_51_P207988	Ptger4	19219	NM_008965	ref|Mus musculus prostaglandin E receptor 4 (subtype EP4) (Ptger4), transcript variant 2, mRNA [NM_008965]	1.28636	0.0206314	1.24283	0.0983541	1.45925	0.0127234	0.909363	0.0558179	1.23108	0.239597	1.53261	0.000588956	1.49431	0.245598	1.44125	0.0112903	0.616258	0.324294	1.59037	0.00865966	1.06478	0.0547089	1.55047	0.00827058	1.35579	0.00475632	1.41303	0.100386	1.05454	0.260349	1.3716	0.00715134	1.34807	0.19767	1.65133	0.0754436
A_51_P208525	Cr2	12902	NM_007758	ref|Mus musculus complement receptor 2 (Cr2), mRNA [NM_007758]	-2.14307	0.0192292	-1.12186	0.15034	-0.844456	0.0673171	-2.27015	0.0311483	-1.57686	0.177685	-0.867352	0.0488096	-0.526293	0.556494	-0.133621	0.191973	-0.899821	0.443253	-0.387705	0.341542	-0.317129	0.408136	-0.539055	0.23801	0.331987	0.528978	-0.462313	0.252309	-0.143932	0.815496	-0.176696	0.47508	-1.19994	0.285183	0.0111439	0.992043
A_51_P208537	Prss36	NA	NM_001081374	ref|Mus musculus protease, serine, 36 (Prss36), mRNA [NM_001081374]	-1.36661	0.00847331	-0.532646	0.0941238	-0.448977	0.0290685	-1.52868	0.0242015	-0.352208	0.279967	-0.43842	0.00624017	-0.420926	0.185461	-0.258865	0.0442377	-0.172406	0.504272	-0.354526	0.109035	-0.237384	0.0506709	-3.24753	0.458584	-0.233327	0.0373307	-0.290478	0.110806	-0.288353	0.23815	-0.193496	0.135154	-0.499908	0.208297	-0.41984	0.134779
A_51_P208603	Dio2	13371	NM_010050	ref|Mus musculus deiodinase, iodothyronine, type II (Dio2), mRNA [NM_010050]	2.69446	0.00175308	1.71004	0.120983	0.810319	0.38422	2.84968	0.0264108	2.81422	0.183179	0.97597	0.0292718	1.85038	0.248327	0.327194	0.309144	0.370345	0.682623	0.727393	0.142839	1.6378	0.0251712	-0.244262	0.752313	0.99761	0.00855856	0.271436	0.662731	0.764747	0.235025	0.325756	0.216687	1.8571	0.205067	0.50236	0.317424
A_51_P208680	Chtf18	214901	NM_145409	ref|Mus musculus CTF18, chromosome transmission fidelity factor 18 homolog (S. cerevisiae) (Chtf18), mRNA [NM_145409]	0.112789	0.557125	1.97718	0.0507515	2.34069	0.00386514	-0.576864	0.314213	1.2756	0.170568	2.25812	0.000546643	2.05271	0.154682	1.99366	0.0054026	1.74446	0.196301	1.75961	0.00583484	1.77476	0.0375427	2.3246	0.0057965	1.81063	0.00376475	2.2966	0.0589636	1.76061	0.237846	2.1081	0.00264523	1.54576	0.162488	1.94925	0.0531483
A_51_P209150	Pcdh10	18526	NM_001098172	ref|Mus musculus protocadherin 10 (Pcdh10), transcript variant 2, mRNA [NM_001098172]	2.4666	0.00527326	1.05273	0.263589	0.936264	0.267696	2.53978	0.0852796	1.40224	0.204205	-0.0776349	0.905672	0.229298	0.83653	-0.249596	0.820868	-0.301389	0.484462	-0.091617	0.926558	0.0920585	0.9116	0.407501	0.557171	-0.100568	0.901097	0.221846	0.646568	-0.350652	0.725646	-0.428167	0.728151	0.558778	0.646058	-0.458982	0.650137
A_51_P209327	Apln	30878	NM_013912	ref|Mus musculus apelin (Apln), mRNA [NM_013912]	-1.41197	0.0342627	-0.896927	0.400174	-1.12418	0.0120591	-1.76201	0.01461	-0.438949	0.3014	-1.71734	0.0028646	-1.10684	0.200409	-0.845929	0.0423309	-0.6514	0.552332	-0.539826	0.0847965	-1.31955	0.0585113	-0.478162	0.0286691	-0.831364	0.0468049	-0.608139	0.258054	-0.834835	0.287436	-0.104707	0.270901	-0.73475	0.29522	-0.119816	0.877603
A_51_P209358	Etos1	114660	XR_105169	ref|PREDICTED: Mus musculus ectopic ossification 1 (Etos1), miscRNA [XR_105169]	2.40832	0.0147313	0.961864	0.160217	0.657177	0.369073	2.87724	0.0477577	0.800731	0.494058	0.0319655	0.97074	-0.510018	0.310155	-0.331297	0.480533	-0.125489	0.833609	-0.0741446	0.896438	-0.384256	0.575162	0.229146	0.62121	0.296484	0.664862	-0.216356	0.820605	0.386689	0.529714	-0.245852	0.703192	0.506122	0.797975	-0.388457	0.519246
A_51_P209782	Cyp2c44	226143	NM_001001446	ref|Mus musculus cytochrome P450, family 2, subfamily c, polypeptide 44 (Cyp2c44), transcript variant 1, mRNA [NM_001001446]	-2.5365	0.00198071	0.122341	0.951268	-1.67641	0.00938094	-2.09125	0.0421751	-1.23752	0.158226	-1.50066	0.00182382	-0.965104	0.218812	-1.35948	0.00819435	-0.534468	0.395135	-0.913048	0.0214063	-0.587623	0.0903131	-1.11428	0.0185642	-0.566711	0.0641642	-1.41616	0.0706623	-0.556223	0.324234	-1.34905	0.00744036	-0.924448	0.230395	-1.39306	0.0543621
A_51_P209807	Ccnyl1	227210	NM_001097644	ref|Mus musculus cyclin Y-like 1 (Ccnyl1), mRNA [NM_001097644]	1.98395	0.00349253	1.09006	0.0623285	0.546766	0.106703	2.09246	0.0233979	1.19778	0.204305	0.669455	0.023993	1.10902	0.207189	0.226729	0.351698	0.538509	0.343312	0.421916	0.102521	1.14475	0.0311916	0.646616	0.0316086	0.975246	0.00315688	0.404345	0.311351	0.730902	0.245686	0.498683	0.0840365	1.40736	0.14364	0.628651	0.0651574
A_51_P209930	Rtn2	20167	NM_013648	ref|Mus musculus reticulon 2 (Z-band associated protein) (Rtn2), transcript variant B, mRNA [NM_013648]	-2.26819	0.00475529	-0.915717	0.265749	-0.914028	0.069865	-1.95205	0.027562	-1.25783	0.261116	-0.801469	0.00386707	-0.692301	0.297925	-0.35731	0.0996452	-0.219642	0.582322	-0.697446	0.0147425	-0.467824	0.203479	-0.609044	0.00436489	-0.717976	0.0165671	-0.465871	0.136238	-0.313631	0.208131	-0.413708	0.0362185	-0.495092	0.310524	-0.766037	0.0507799
A_51_P210310	A_51_P210310	NA	A_51_P210310	Unknown	0.337789	0.456064	-0.580413	0.112139	2.44564	0.0297754	-0.439544	0.334202	-0.843411	0.399078	2.09024	0.0010191	0.172849	0.792826	2.43022	0.00145984	0.075509	0.83709	2.44156	0.00503661	-0.0081832	0.986199	2.64795	0.00388925	0.501447	0.286771	2.50411	0.0597849	0.257774	0.700237	2.96538	0.00541672	0.151903	0.829592	2.96616	0.0498978
A_51_P210395	Glrx	93692	NM_053108	ref|Mus musculus glutaredoxin (Glrx), mRNA [NM_053108]	1.68192	0.00174955	0.882702	0.154272	1.32035	0.0339583	2.30748	0.0152035	1.2038	0.2384	0.867868	0.00809038	0.98992	0.225867	1.2633	0.0105462	0.721673	0.196301	1.02572	0.00789493	0.712365	0.117901	1.41731	0.00255156	0.912863	0.00376475	1.49717	0.0886778	0.820577	0.230839	1.20319	0.00311867	0.781827	0.321105	0.613228	0.358399
A_51_P210591	Fcer2a	14128	NM_013517	ref|Mus musculus Fc receptor, IgE, low affinity II, alpha polypeptide (Fcer2a), mRNA [NM_013517]	-2.00842	0.0249618	-1.65672	0.160217	-0.416329	0.342215	-2.29332	0.0129851	-1.97161	0.180763	-0.663455	0.227028	-0.882845	0.527265	-0.0852435	0.658517	-0.949465	0.397493	-0.443531	0.193859	-0.419713	0.172047	-0.561107	0.105283	0.356928	0.579445	-0.0702348	0.825409	-0.296052	0.605306	-0.00173445	0.993383	-0.843823	0.469424	-0.219328	0.755861
A_51_P210970	Wnt3a	22416	NM_009522	ref|Mus musculus wingless-related MMTV integration site 3A (Wnt3a), mRNA [NM_009522]	-2.20633	0.0383176	-0.563751	0.374365	-0.294385	0.229401	-2.57342	0.0550323	-0.682441	0.62604	-0.34784	0.0128313	-0.40922	0.698536	-0.234374	0.155359	0.309929	0.570075	-0.222552	0.404323	0.152488	0.502985	-0.13563	0.561234	0.163379	0.532424	-0.285739	0.270809	0.386993	0.220324	0.0200023	0.911744	-0.181291	0.534124	-0.280589	0.351544
A_51_P211702	Cthrc1	68588	AK090258	gb|Mus musculus 13 days embryo spinal cord cDNA, RIKEN full-length enriched library, clone:G630029K15 product:unclassifiable, full insert sequence. [AK090258]	-2.62141	0.0157893	-1.28723	0.125154	-0.740188	0.143782	-3.43227	0.0412035	-2.61539	0.170386	-1.20161	0.00685647	-1.157	0.346895	-0.518652	0.156751	-0.023495	0.976626	-0.649845	0.124229	-1.75664	0.0859887	-1.23987	0.047257	-0.867575	0.0287485	-1.71974	0.104625	-0.866635	0.361721	-0.0670684	0.893068	0.666019	0.454609	0.696601	0.763513
A_51_P211765	Rin1	225870	NM_145495	ref|Mus musculus Ras and Rab interactor 1 (Rin1), mRNA [NM_145495]	1.80397	0.00432806	1.36884	0.075428	0.71272	0.0659131	1.70444	0.0605917	1.53156	0.186777	0.688078	0.0169435	1.21805	0.309793	0.236303	0.369029	0.659672	0.214357	0.184216	0.452521	1.18537	0.0580135	0.439163	0.0871113	0.680066	0.0361172	0.0696955	0.662336	0.878191	0.241712	0.4579	0.13329	1.5966	0.281727	0.2576	0.123376
A_51_P211854	Selp	20344	NM_011347	ref|Mus musculus selectin, platelet (Selp), mRNA [NM_011347]	2.36694	0.00516412	1.86395	0.0651313	0.631264	0.172636	2.52765	0.0245081	2.44616	0.188913	0.922531	0.0144814	1.39518	0.272949	0.091047	0.756902	-0.130091	0.880729	0.404415	0.0509983	1.37144	0.0614446	0.318293	0.123383	1.40358	0.00656966	0.471942	0.173757	0.689311	0.239604	-0.258003	0.0352418	1.18767	0.154411	0.487639	0.183258
A_51_P211980	Rgs3	50780	NM_019492	ref|Mus musculus regulator of G-protein signaling 3 (Rgs3), transcript variant 1, mRNA [NM_019492]	-1.61742	0.00680551	-0.595528	0.246753	-0.194412	0.356231	-1.83008	0.0175985	-1.13529	0.170386	-0.367066	0.155201	-0.316022	0.520837	0.0667595	0.733552	0.0921338	0.843043	-0.0351422	0.771381	-0.374234	0.0674042	-0.201978	0.100235	-0.339989	0.142307	-0.09893	0.704308	-0.114662	0.614715	-0.019258	0.922304	-0.87491	0.278981	-0.535465	0.0489111
A_51_P212592	Pamr1	210622	NM_173749	ref|Mus musculus peptidase domain containing associated with muscle regeneration 1 (Pamr1), mRNA [NM_173749]	-1.75709	0.00322927	-0.757427	0.42085	-0.813475	0.150017	-1.65459	0.0381066	-1.14109	0.24005	-0.893335	0.0111638	-0.767663	0.270047	-0.122278	0.502918	0.517567	0.2729	-0.0164782	0.932434	-0.00900831	0.980787	-0.425583	0.0454739	0.038623	0.577638	-0.174367	0.720409	0.184908	0.415804	-0.316664	0.262645	-0.283413	0.69675	-0.419388	0.361202
A_51_P212682	Mcm10	70024	NM_027290	ref|Mus musculus minichromosome maintenance deficient 10 (S. cerevisiae) (Mcm10), mRNA [NM_027290]	1.28961	0.0110872	2.14507	0.0518818	2.92667	0.00253003	1.42277	0.0799758	1.39984	0.208908	2.73028	0.000609092	2.29186	0.17363	2.39159	0.00859192	2.43468	0.221394	2.59703	0.00477317	1.9141	0.046717	3.05009	0.00201109	2.37048	0.00626262	2.98797	0.0573441	2.12359	0.226754	2.80946	0.00264523	1.87607	0.14364	2.78617	0.0489111
A_51_P212713	Lime1	72699	NM_023684	ref|Mus musculus Lck interacting transmembrane adaptor 1 (Lime1), mRNA [NM_023684]	-0.13722	0.0426028	-0.589579	0.0690003	1.28287	0.0544039	-0.255441	0.533685	-0.97864	0.17752	1.40326	0.00345008	-0.534778	0.243063	1.23814	0.00197985	-0.30898	0.347255	1.33992	0.0130176	-0.393008	0.175099	1.55173	0.00586476	-0.308418	0.0991611	1.54294	0.042056	-0.273959	0.461181	1.42842	0.00301019	-0.297405	0.245658	1.20491	0.0517499
A_51_P212754	Tgfbi	21810	NM_009369	ref|Mus musculus transforming growth factor, beta induced (Tgfbi), mRNA [NM_009369]	2.12252	0.0032869	2.39306	0.0587961	1.94279	0.00955857	1.97816	0.0196848	1.84905	0.19197	2.10656	0.000856141	1.76411	0.199578	1.58612	0.0151948	1.63157	0.196301	1.77081	0.00412616	1.81172	0.0118458	1.31197	0.0279148	2.12231	0.00303087	2.17093	0.060354	1.69821	0.200884	1.50486	0.00252484	2.29761	0.146408	1.95951	0.0488519
A_51_P212782	Il1b	16176	NM_008361	ref|Mus musculus interleukin 1 beta (Il1b), mRNA [NM_008361]	1.79406	0.00435323	0.21739	0.815318	1.14789	0.0309725	1.07328	0.095473	1.27754	0.170386	1.15118	0.00996381	0.680707	0.260083	0.309829	0.448472	0.626462	0.588554	0.959914	0.0303094	1.97621	0.088478	1.03026	0.193792	2.14954	0.0107882	1.46954	0.0827762	1.8707	0.21102	0.619274	0.14171	1.54682	0.262254	1.72693	0.0782326
A_51_P212854	Trim25	217069	NM_009546	ref|Mus musculus tripartite motif-containing 25 (Trim25), mRNA [NM_009546]	1.42381	0.00427302	0.544997	0.145219	0.213547	0.056523	1.50316	0.0353397	0.478903	0.183255	0.269024	0.0116779	0.613361	0.165355	0.218229	0.0518243	0.458884	0.245041	0.288272	0.217896	0.937628	0.100532	0.176024	0.291686	0.80413	0.0138593	0.0474646	0.483121	0.53792	0.18649	0.275396	0.0767902	1.50097	0.313436	0.397543	0.258951
A_51_P213030	Macrod1	107227	NM_134147	ref|Mus musculus MACRO domain containing 1 (Macrod1), mRNA [NM_134147]	-1.56276	0.00153253	-0.936957	0.04507	-1.07652	0.0168306	-0.967186	0.037102	-0.915978	0.180342	-1.08201	0.000599173	-0.947571	0.188724	-0.932721	0.00609102	-0.733083	0.265727	-0.761106	0.0154978	-0.7715	0.0464038	-0.965	0.0129103	-0.847063	0.0165574	-0.88565	0.0444232	-0.731653	0.268065	-0.582517	0.141934	-0.634707	0.146408	-0.906103	0.0756177
A_51_P213334	Hdac11	232232	NM_144919	ref|Mus musculus histone deacetylase 11 (Hdac11), mRNA [NM_144919]	-2.04455	0.0137897	-1.54152	0.0501847	-1.25877	0.0576257	-1.37899	0.0129851	-1.89541	0.200759	-1.24341	0.0141571	-1.49672	0.218993	-1.33988	0.027766	-1.14383	0.233857	-0.857057	0.0320731	-1.0949	0.0729183	-1.16571	0.0165688	-1.07239	0.0125237	-1.03842	0.0748244	-0.943171	0.324354	-0.760174	0.0150272	-1.30154	0.188067	-1.07529	0.0569329
A_51_P213359	Has2	15117	NM_008216	ref|Mus musculus hyaluronan synthase 2 (Has2), mRNA [NM_008216]	1.41537	0.0500966	2.60934	0.0958041	2.16896	0.0357889	1.22085	0.132377	3.53088	0.17752	3.17725	0.0130001	2.72194	0.477323	1.01558	0.217851	0.79423	0.442105	1.20803	0.00466244	2.94235	0.119859	2.46624	0.0486238	2.5962	0.0122458	1.93599	0.165867	1.5906	0.342705	1.27337	0.0111892	2.10543	0.185172	3.10537	0.112403
A_51_P213476	Pgr	18667	NM_008829	ref|Mus musculus progesterone receptor (Pgr), mRNA [NM_008829]	-2.17768	0.0435337	-1.0374	0.186665	-1.00045	0.118181	-0.738924	0.594755	-2.01128	0.431654	-0.987882	0.265531	-1.70532	0.33387	-0.62558	0.266725	-0.330772	0.514743	-0.561585	0.365731	-1.71665	0.133693	-0.551408	0.289363	-0.609424	0.219564	-0.208943	0.543262	-0.583827	0.748902	-0.0833084	0.8469	-0.586704	0.755732	-0.66476	0.201836
A_51_P214209	Spc24	67629	NM_026282	ref|Mus musculus SPC24, NDC80 kinetochore complex component, homolog (S. cerevisiae) (Spc24), mRNA [NM_026282]	-0.531769	0.183033	2.30327	0.0497973	2.97291	0.00197447	-0.815611	0.107553	1.66152	0.170386	2.92685	0.000719446	2.68248	0.150429	2.80161	0.00469746	2.95736	0.196301	2.6444	0.00396866	2.16135	0.039548	2.86231	0.00283765	2.35739	0.0054675	2.91075	0.0669995	2.50855	0.21507	2.78384	0.00227036	2.07264	0.146408	2.60753	0.0489111
A_51_P214269	Epha1	13835	NM_023580	ref|Mus musculus Eph receptor A1 (Epha1), mRNA [NM_023580]	-1.30061	0.040543	-0.793858	0.0791033	-0.756323	0.280246	-2.06963	0.0248279	-0.930676	0.218655	-1.09022	0.00461528	-0.368548	0.662025	-0.514144	0.0180652	0.0636519	0.805229	-0.147508	0.426147	-0.0339046	0.906509	-0.633136	0.0347855	0.615191	0.520667	-0.746557	0.161874	0.176344	0.455902	-0.0602632	0.706375	-0.468797	0.359324	-0.606247	0.108062
A_51_P214503	Frem2	242022	NM_172862	ref|Mus musculus Fras1 related extracellular matrix protein 2 (Frem2), mRNA [NM_172862]	-2.00152	0.00148924	-0.679865	0.127699	-0.255449	0.624298	-1.78109	0.083608	-0.808459	0.185919	-0.783969	0.0783227	-1.04624	0.372507	-0.390028	0.019542	-0.418276	0.680832	-0.24636	0.355988	-0.681046	0.148801	-0.068144	0.828869	-0.501428	0.0680006	-0.366326	0.540149	-0.119564	0.825338	-0.34134	0.0680216	-0.571309	0.465112	-0.663465	0.11207
A_51_P214747	Parp12	243771	NM_172893	ref|Mus musculus poly (ADP-ribose) polymerase family, member 12 (Parp12), mRNA [NM_172893]	2.68954	0.00175308	1.12728	0.0408346	0.670216	0.0299481	2.70335	0.0174632	1.27495	0.181021	0.801948	0.0422876	0.987225	0.150429	0.328131	0.197954	0.821993	0.250033	0.507173	0.0329369	1.37257	0.0176716	0.500174	0.0730049	0.955756	0.0136576	0.0809638	0.698789	0.960112	0.204843	0.31771	0.304526	1.59983	0.174206	0.891399	0.0498978
A_51_P215143	A_51_P215143	328861	A_51_P215143	Unknown	2.21705	0.00374837	1.00682	0.0951347	0.758864	0.0187645	2.11977	0.0719713	1.15287	0.170386	0.87382	0.00965201	1.38595	0.203415	0.843462	0.0357259	1.08977	0.22108	1.30178	0.0183266	1.5204	0.0318355	1.13174	0.0130014	1.36821	0.0263896	0.885715	0.0807109	1.4501	0.232328	1.26972	0.00762854	1.85653	0.201553	1.56344	0.0488519
A_51_P215353	Tmem132c	208213	NM_175432	ref|Mus musculus transmembrane protein 132C (Tmem132c), mRNA [NM_175432]	-1.36009	0.0101841	0.00680042	0.992914	0.231486	0.241995	-1.57725	0.0408154	-0.472527	0.495914	0.321825	0.281052	0.387636	0.369592	0.448381	0.0318535	0.776711	0.237637	0.541154	0.00485001	0.36777	0.429526	0.648669	0.0638011	0.654828	0.0219405	0.398934	0.151746	0.548765	0.231889	0.784353	0.0202244	0.345355	0.430491	0.426057	0.323383
A_51_P215559	BC021614	225884	NM_144869	ref|Mus musculus cDNA sequence BC021614 (BC021614), mRNA [NM_144869]	-0.0436336	0.565368	-0.623091	0.143361	1.1271	0.1193	0.174589	0.330814	-0.314124	0.499471	1.00726	0.00262982	-0.566297	0.216705	1.18067	0.00870351	0.0784009	0.794688	1.26462	0.0208713	-0.400955	0.0870163	1.50298	0.00225	-0.246865	0.357022	1.3178	0.0868915	-0.142074	0.712914	1.56252	0.00399032	0.0147138	0.960422	1.53377	0.0553284
A_51_P216303	Mmp14	17387	NM_008608	ref|Mus musculus matrix metallopeptidase 14 (membrane-inserted) (Mmp14), mRNA [NM_008608]	1.54134	0.0032649	1.56714	0.047171	1.54479	0.021183	1.21551	0.02745	1.47013	0.170386	1.74417	0.0012179	1.54667	0.218868	1.4845	0.00454713	1.2362	0.200497	0.960478	0.00981711	1.55283	0.0251712	1.35788	0.0131192	1.42521	0.0068857	1.47658	0.0512985	1.12827	0.18997	1.30725	0.0112971	1.12623	0.162488	1.63476	0.0558505
A_51_P216496	Tfpi2	21789	NM_009364	ref|Mus musculus tissue factor pathway inhibitor 2 (Tfpi2), mRNA [NM_009364]	2.12778	0.00586677	2.37416	0.0589322	1.30572	0.0682133	1.43643	0.110134	3.35649	0.19911	1.87705	0.0290793	2.71148	0.330549	0.795916	0.121366	1.12134	0.265727	0.608732	0.28775	1.78862	0.175838	1.30729	0.0477553	1.84134	0.00751105	1.2813	0.187031	1.57772	0.359357	1.12279	0.0404632	1.8166	0.218239	0.901699	0.178121
A_51_P217039	Gdf3	14562	NM_008108	ref|Mus musculus growth differentiation factor 3 (Gdf3), mRNA [NM_008108]	3.16434	0.00658069	4.40429	0.0981976	4.57446	0.0158091	3.06486	0.0543897	4.20988	0.19197	5.0485	0.000987416	6.20934	0.227211	4.55827	0.00976136	3.9753	0.339812	5.23513	0.00331196	5.46206	0.0372672	4.61888	0.00196039	5.95193	0.00343166	6.25041	0.0607409	4.32261	0.237977	5.06382	0.00234397	5.55734	0.175816	6.39883	0.0488519
A_51_P217218	Il6	16193	NM_031168	ref|Mus musculus interleukin 6 (Il6), mRNA [NM_031168]	6.3673	0.00285284	4.04232	0.0596413	3.22758	0.0233034	6.48077	0.0129602	5.45417	0.170386	3.51778	0.00394229	4.11	0.150429	1.61596	0.203105	3.58845	0.196301	2.49652	0.00762935	4.85665	0.0134828	3.4563	0.0124529	5.29237	0.00376475	2.98436	0.0723484	4.72195	0.18871	2.09303	0.0920171	5.07453	0.14364	2.33111	0.0547907
A_51_P217463	Cxcl2	20310	NM_009140	ref|Mus musculus chemokine (C-X-C motif) ligand 2 (Cxcl2), mRNA [NM_009140]	3.95488	0.00287438	1.68026	0.0637949	1.58743	0.024086	4.22993	0.0266357	1.94636	0.170386	1.86056	0.00588507	0.0797389	0.948428	0.00408444	0.99679	0.641983	0.367137	0.121498	0.637773	2.3092	0.0375163	1.85755	0.0338642	2.38322	0.00775561	1.07796	0.119251	1.98025	0.139622	1.1216	0.0222953	1.90242	0.261134	1.23519	0.0658083
A_51_P217778	Aspm	12316	NM_009791	ref|Mus musculus asp (abnormal spindle)-like, microcephaly associated (Drosophila) (Aspm), mRNA [NM_009791]	-1.3376	0.0216849	1.47106	0.180336	3.25142	0.00373382	-1.37032	0.0695197	1.07198	0.158226	2.78929	0.000793132	2.58291	0.167254	3.2309	0.00508382	2.92807	0.248467	2.89951	0.0171346	1.86316	0.053225	3.47917	0.0017117	2.14897	0.00982573	3.33602	0.0656515	2.61578	0.244986	3.67731	0.00234397	1.88105	0.157239	3.37945	0.0615874
A_51_P218910	A_51_P218910	68235	A_51_P218910	Unknown	-2.23159	0.00287074	-1.99889	0.075259	-1.97154	0.0142237	-2.00101	0.0530453	-2.13341	0.214065	-2.03926	0.000153054	-1.7393	0.203386	-1.5067	0.0147711	-1.10835	0.247837	-1.29915	0.0113306	-1.38233	0.0382737	-1.56271	0.0017117	-1.59965	0.0033555	-1.30999	0.0705088	-1.44433	0.200884	-1.43148	0.0125436	-1.83251	0.159436	-1.47535	0.052907
A_51_P218937	Gjb6	14623	NM_001010937	ref|Mus musculus gap junction protein, beta 6 (Gjb6), transcript variant 2, mRNA [NM_001010937]	-1.79013	0.0259018	-1.16185	0.141869	-0.971512	0.0436238	-0.575588	0.285561	-0.746406	0.342052	-0.739943	0.038602	-1.09617	0.203415	-0.384475	0.17352	-0.614745	0.326706	-0.270294	0.369662	-0.948659	0.0404357	-0.722594	0.0168429	-1.02862	0.0124513	-0.770063	0.0777475	-0.76349	0.239382	-0.219516	0.436258	-0.611529	0.334977	-0.53223	0.208543
A_51_P218953	Zfp536	243937	NM_172385	ref|Mus musculus zinc finger protein 536 (Zfp536), mRNA [NM_172385]	2.51987	0.0031672	0.731734	0.0448583	-0.0543482	0.864346	2.6347	0.0195794	0.299096	0.509113	0.350773	0.255355	0.28299	0.526574	0.0235943	0.940445	-0.201953	0.624396	0.0516933	0.785938	0.322883	0.222923	0.132234	0.654227	0.45489	0.074122	-0.0105116	0.963539	0.0491146	0.770333	-0.143297	0.306331	0.667081	0.197745	0.192057	0.119973
A_51_P218975	Kcns3	238076	NM_173417	ref|Mus musculus potassium voltage-gated channel, delayed-rectifier, subfamily S, member 3 (Kcns3), transcript variant 1, mRNA [NM_173417]	-1.23006	0.00640705	-0.819031	0.105422	-1.15838	0.0143848	-1.65113	0.0195794	-0.855705	0.184059	-1.13806	0.000721494	-0.479762	0.344641	-0.913747	0.0109577	-0.270587	0.502265	-0.663014	0.0235163	-0.271292	0.338696	-0.951062	0.00285298	-0.539724	0.0185712	-1.02533	0.0656515	-0.486916	0.204639	-0.833317	0.00754783	-0.638461	0.237567	-0.88804	0.0602533
A_51_P218984	Parp9	80285	NM_030253	ref|Mus musculus poly (ADP-ribose) polymerase family, member 9 (Parp9), mRNA [NM_030253]	2.84861	0.0019218	1.11952	0.0504338	1.3222	0.00681267	2.88177	0.0171103	1.39914	0.191028	1.48599	0.0030891	1.23554	0.164416	0.82555	0.0359083	1.02368	0.214852	1.1216	0.0144745	1.32911	0.0153285	1.16956	0.0135183	1.37	0.0084242	0.593669	0.144714	1.21676	0.204639	0.922465	0.0343398	1.84446	0.163819	1.60269	0.0488519
A_51_P219109	Il12rb1	16161	NM_008353	ref|Mus musculus interleukin 12 receptor, beta 1 (Il12rb1), mRNA [NM_008353]	4.00633	0.00254811	1.04175	0.116613	3.16334	0.00447767	3.24403	0.0212975	0.662599	0.660999	3.23937	0.00027943	1.71509	0.196841	3.12643	0.00494144	0.988223	0.311715	3.4465	0.00474207	1.22606	0.0264414	3.73062	0.00241187	1.79213	0.0127404	3.63042	0.0656515	1.52175	0.256662	3.57024	0.00378989	2.30193	0.184261	3.66015	0.0496443
A_51_P219231	Ecm2	407800	AK163501	gb|Mus musculus adult male corpora quadrigemina cDNA, RIKEN full-length enriched library, clone:B230312F04 product:hypothetical protein, full insert sequence. [AK163501]	-1.22083	0.0147163	-2.10086	0.0880111	-1.64456	0.0179023	-1.9992	0.0499367	-2.30074	0.170386	-1.23031	0.00572001	-1.37009	0.327651	-1.03844	0.00799839	-0.326756	0.638895	-0.37063	0.313073	-1.04431	0.0564879	-0.980132	0.0788596	-0.87722	0.0432732	-1.23664	0.155295	-0.795287	0.314816	-0.56966	0.0100069	-1.27965	0.184996	-0.655623	0.0955082
A_51_P220222	Tacc3	NA	NM_001040435	ref|Mus musculus transforming, acidic coiled-coil containing protein 3 (Tacc3), mRNA [NM_001040435]	0.126	0.676175	1.81561	0.0586506	2.81147	0.00434465	-0.160187	0.753523	1.25041	0.17752	2.65956	0.000343708	2.28919	0.153247	2.41446	0.00540401	1.97181	0.21354	2.50501	0.004727	1.77845	0.0636335	2.81317	0.00283235	1.81098	0.00653159	2.51855	0.0609249	1.68205	0.224806	2.81001	0.00378989	1.28046	0.16194	2.35918	0.0488519
A_51_P220422	Pacsin1	23969	NM_011861	ref|Mus musculus protein kinase C and casein kinase substrate in neurons 1 (Pacsin1), transcript variant 1, mRNA [NM_011861]	1.62071	0.0114873	0.127957	0.64041	0.60736	0.159263	1.32905	0.0597888	-0.712253	0.4877	0.507514	0.0013215	-0.0081937	0.971916	1.09228	0.0225046	-0.124397	0.865855	0.555239	0.151931	0.258421	0.56707	0.814376	0.0330786	0.627211	0.15345	0.865853	0.166482	0.345028	0.620231	0.8563	0.0194275	-0.202842	0.691164	1.05664	0.237878
A_51_P220615	Macf1	11426	NM_001199136	ref|Mus musculus microtubule-actin crosslinking factor 1 (Macf1), transcript variant 1, mRNA [NM_001199136]	-1.26266	0.00867617	-1.11206	0.066628	-0.916366	0.0352311	-1.51991	0.0223528	-1.11	0.201885	-1.11915	0.000984066	-0.709337	0.380055	-0.486925	0.0577686	-0.366969	0.274761	-0.45199	0.0382043	-0.634313	0.0843834	-0.708966	0.0114464	-0.689661	0.0194327	-0.747263	0.103015	-0.832531	0.204843	-0.393502	0.0152772	-0.959034	0.213925	-0.793357	0.0508323
A_51_P220813	Gng2	14702	NM_010315	ref|Mus musculus guanine nucleotide binding protein (G protein), gamma 2 (Gng2), transcript variant 1, mRNA [NM_010315]	1.10824	0.00307155	0.477933	0.1802	1.74106	0.0221165	0.812452	0.0722703	0.69932	0.339208	1.90915	0.00076346	0.933199	0.164416	1.70829	0.00255861	0.40787	0.314339	1.55562	0.006448	0.437367	0.0343213	1.91063	0.0053639	0.763996	0.0186397	1.84164	0.0589769	0.767594	0.354877	1.84977	0.00279005	0.822215	0.228033	1.63793	0.0488519
A_51_P220976	Ifng	15978	NM_008337	ref|Mus musculus interferon gamma (Ifng), mRNA [NM_008337]	4.55151	0.00353564	1.54273	0.0923226	3.50682	0.00869165	4.23736	0.0346281	-0.0886919	0.962097	3.663	0.000268704	1.73074	0.324129	3.38081	0.0061616	1.02657	0.241563	3.97068	0.00428233	1.22351	0.067979	4.27773	0.00342667	2.27265	0.0098233	3.34348	0.0947604	1.99483	0.231889	3.89681	0.00351446	2.52946	0.14364	4.60463	0.0488519
A_51_P221072	C1qtnf7	109323	NM_175425	ref|Mus musculus C1q and tumor necrosis factor related protein 7 (C1qtnf7), transcript variant 2, mRNA [NM_175425]	-2.05612	0.00743767	-0.340913	0.337397	-0.517207	0.00820528	-2.37722	0.018553	-0.517634	0.160675	-0.591575	0.00281119	-0.400093	0.34572	-0.543318	0.0284424	-0.00355899	0.991952	-0.569445	0.0311222	-0.401114	0.232391	-0.572384	0.0373284	-0.238438	0.242195	-0.531406	0.132262	-0.101349	0.70402	-0.634363	0.0582768	-0.438404	0.225593	-0.653475	0.0765252
A_51_P221651	Adck3	67426	NM_023341	ref|Mus musculus aarF domain containing kinase 3 (Adck3), nuclear gene encoding mitochondrial protein, transcript variant 1, mRNA [NM_023341]	-1.76706	0.00221565	-0.509836	0.15128	-1.0461	0.0526216	-1.10482	0.0934288	-1.10836	0.199021	-0.997438	0.00606688	-1.31487	0.262487	-0.758678	0.0312366	-0.750016	0.341935	-0.910668	0.0152744	-0.885797	0.0741798	-0.795237	0.0162582	-0.838725	0.057076	-0.486384	0.306403	-0.534746	0.274817	-0.805323	0.0691256	-0.957587	0.236034	-0.782182	0.161649
A_51_P221753	Klk1b9	13648	NM_010116	ref|Mus musculus kallikrein 1-related peptidase b9 (Klk1b9), mRNA [NM_010116]	0.553683	0.079109	-0.408547	0.46059	0.559649	0.368678	0.23152	0.416539	-0.203736	0.613588	1.81701	0.0056715	-0.0901928	0.93009	0.662635	0.00891571	-0.190468	0.857983	1.68147	0.0494614	0.309054	0.733886	0.91503	0.0136887	-0.475263	0.0998308	0.666008	0.0746648	0.333277	0.800021	0.955293	0.121695	0.277684	0.870416	1.43887	0.0507799
A_51_P222280	Ikbke	56489	NM_019777	ref|Mus musculus inhibitor of kappaB kinase epsilon (Ikbke), mRNA [NM_019777]	1.58171	0.00589506	0.819634	0.115244	1.3309	0.048113	1.58893	0.0155786	0.601653	0.252233	1.32393	0.0011103	0.879825	0.211382	0.830452	0.0190485	0.137335	0.807305	0.669193	0.0157468	1.35057	0.0505379	1.3445	0.019333	1.15697	0.00370771	1.50541	0.0693747	0.820973	0.200884	1.09525	0.0128106	1.20433	0.191443	1.60478	0.0522785
A_51_P222657	Tspo	12257	NM_009775	ref|Mus musculus translocator protein (Tspo), mRNA [NM_009775]	1.40759	0.00680551	0.5075	0.0625253	0.502373	0.133899	1.6372	0.0380824	0.59526	0.170386	0.544545	0.00471312	0.534013	0.211022	0.152491	0.218877	0.370409	0.219767	0.273369	0.247623	0.658041	0.0602841	0.114813	0.691592	0.649553	0.0188118	0.346209	0.122109	0.640037	0.265596	0.372715	0.058359	1.08168	0.218676	0.524663	0.092683
A_51_P222882	Kcna1	16485	NM_010595	ref|Mus musculus potassium voltage-gated channel, shaker-related subfamily, member 1 (Kcna1), mRNA [NM_010595]	-0.575733	0.290138	-1.21181	0.0578312	-2.15106	0.00623292	-0.506678	0.139222	-0.623112	0.31774	-1.77311	0.00136241	-0.92638	0.153247	-1.20315	0.0239659	-0.509427	0.196301	-0.481174	0.508135	-0.864611	0.12851	-1.38289	0.0489705	-1.11029	0.0554924	-1.4133	0.150869	-0.89102	0.23603	-1.0639	0.0253981	-0.983119	0.193117	-0.855599	0.12397
A_51_P223132	Tln2	NA	NM_001081242	ref|Mus musculus talin 2 (Tln2), mRNA [NM_001081242]	-1.26391	0.00511496	-0.189678	0.530805	-0.36381	0.250033	-1.53533	0.0232403	-0.72184	0.196807	-0.431136	0.0253659	-0.336451	0.429448	-0.783849	0.0105935	-0.247589	0.324932	-0.326874	0.0715453	-0.367794	0.175993	-0.678654	0.0685008	-0.312223	0.100142	-0.800713	0.122205	-0.226814	0.475634	-0.431907	0.0179607	-0.249263	0.3144	-0.679084	0.100278
A_51_P223569	Ddx4	13206	NM_010029	ref|Mus musculus DEAD (Asp-Glu-Ala-Asp) box polypeptide 4 (Ddx4), transcript variant 2, mRNA [NM_010029]	4.72046	0.00319474	0.792064	0.111546	0.243182	0.58994	4.7139	0.0152007	1.19952	0.197128	1.05952	0.117602	0.973022	0.500687	0.239608	0.579662	0.67452	0.303826	0.706329	0.0126046	0.781585	0.205401	0.409351	0.635559	1.46316	0.0242442	0.243848	0.607244	0.950624	0.389329	0.345713	0.300915	1.08757	0.322908	0.616877	0.438244
A_51_P223709	Pask	269224	NM_080850	ref|Mus musculus PAS domain containing serine/threonine kinase (Pask), mRNA [NM_080850]	-0.000723955	0.997953	1.52344	0.0659161	1.86279	0.015052	-0.36507	0.269606	1.22214	0.170386	1.83554	0.00122724	1.81796	0.170561	1.84442	0.0097605	1.90368	0.196301	1.84122	0.00331196	1.54291	0.050421	2.2657	0.00639633	1.76169	0.00519296	2.13013	0.0541314	1.81996	0.227489	2.0712	0.00276087	1.30735	0.146408	1.81548	0.0487979
A_51_P223776	Nr1d1	217166	NM_145434	ref|Mus musculus nuclear receptor subfamily 1, group D, member 1 (Nr1d1), mRNA [NM_145434]	-1.27647	0.00641189	-1.79151	0.0536103	-1.64674	0.0842104	-1.2557	0.0164891	-2.82168	0.170386	-1.96128	0.0222533	-2.11714	0.253268	-1.11301	0.0137453	-0.798204	0.360063	-0.939048	0.015652	-1.41029	0.0515485	-1.74365	0.00646494	-1.43989	0.0145181	-1.52637	0.103352	-1.11658	0.231889	-0.725665	0.0460254	-1.31731	0.239979	-1.34008	0.0508323
A_51_P224013	Tk1	21877	NM_009387	ref|Mus musculus thymidine kinase 1 (Tk1), mRNA [NM_009387]	-0.283208	0.378609	2.4805	0.0472275	3.32926	0.00402436	-0.546194	0.381756	1.7598	0.20233	2.81561	0.000353391	2.65887	0.167254	2.73462	0.00609102	2.37315	0.210722	2.51923	0.00491317	2.32769	0.0315679	3.04278	0.00366288	2.53362	0.0106257	3.00092	0.0606382	2.3818	0.225122	2.93511	0.00276087	2.17578	0.162965	2.80648	0.0508323
A_51_P224164	Slc26a4	23985	NM_011867	ref|Mus musculus solute carrier family 26, member 4 (Slc26a4), mRNA [NM_011867]	0.633862	0.231427	2.35462	0.0895856	2.79115	0.0114141	1.51589	0.0432915	1.31862	0.17752	2.71938	0.00570709	2.04652	0.185825	1.68354	0.149819	2.74505	0.222156	2.47873	0.004665	2.49985	0.0202781	3.05476	0.00470154	3.49141	0.00353379	2.76143	0.11221	2.66635	0.222619	2.53661	0.00629924	3.42539	0.157239	3.57379	0.0699481
A_51_P224530	Nrip3	78593	NM_020610	ref|Mus musculus nuclear receptor interacting protein 3 (Nrip3), mRNA [NM_020610]	1.79292	0.00259481	1.43958	0.118423	0.612272	0.193194	1.70779	0.0482341	1.80471	0.212789	0.53638	0.223142	0.945173	0.445794	-0.495753	0.216929	-0.150399	0.790337	-0.19397	0.718786	0.900901	0.17036	0.0365833	0.953261	0.521047	0.0761107	0.0999946	0.847423	-0.130735	0.668332	-0.427875	0.128402	0.423422	0.38641	0.113419	0.479743
A_51_P224587	A_51_P224587	NA	A_51_P224587	Unknown	-1.61728	0.00969304	-1.61117	0.0791033	-1.40473	0.0264588	-2.10573	0.0330625	-1.79756	0.25881	-1.31738	0.0397357	-0.634488	0.504771	-0.801287	0.0112936	-0.120536	0.783493	-0.300838	0.269754	-0.728345	0.265099	-0.866508	0.0389592	-0.433515	0.126443	-0.959475	0.144379	-0.521025	0.690472	-0.315777	0.317919	-1.04042	0.235936	-0.902344	0.0727436
A_51_P225186	Calcrl	54598	NM_018782	ref|Mus musculus calcitonin receptor-like (Calcrl), mRNA [NM_018782]	-1.83812	0.00358158	-0.679844	0.172263	-1.20131	0.0215694	-1.61503	0.0408154	-1.03682	0.244521	-1.27787	0.000499251	-0.454571	0.292911	-0.827197	0.0169654	-0.289707	0.273268	-0.626849	0.0342228	-0.391177	0.053269	-0.911018	0.00667583	-0.425571	0.0589846	-0.961335	0.113957	-0.554391	0.200884	-0.535206	0.01705	-0.774731	0.146408	-0.813691	0.0729155
A_51_P225380	Ccr8	12776	NM_007720	ref|Mus musculus chemokine (C-C motif) receptor 8 (Ccr8), mRNA [NM_007720]	1.07746	0.225498	-0.967991	0.219358	1.4834	0.200009	0.592093	0.597129	-1.62991	0.491396	1.66277	0.00814428	0.464758	0.636289	1.46664	0.138051	0.325875	0.336292	2.02084	0.309697	-0.553912	0.391575	1.09984	0.0633274	-1.55599	0.23364	1.24397	0.142302	-0.515769	0.279023	0.435011	0.526128	-0.605685	0.550077	2.37169	0.307548
A_51_P225573	Olfr981	258283	NM_146286	ref|Mus musculus olfactory receptor 981 (Olfr981), mRNA [NM_146286]	-0.337953	0.727198	0.832577	0.458312	-1.23749	0.30059	-0.344046	0.887645	1.39019	0.527529	-2.31809	0.0246692	-0.670514	0.695358	0.677916	0.387971	-0.308492	0.943844	-1.0585	0.328403	-0.94007	0.483015	-0.813946	0.778874	-1.75133	0.0947251	-0.137959	0.845896	0.242212	0.91471	-0.976007	0.332794	-0.249555	0.896719	-1.83034	0.0825044
A_51_P225808	Stat2	20847	NM_019963	ref|Mus musculus signal transducer and activator of transcription 2 (Stat2), mRNA [NM_019963]	2.8943	0.00221565	1.4635	0.0529058	1.10435	0.0394973	2.62859	0.016453	1.16484	0.198205	1.40605	0.00125195	1.31239	0.170366	0.442185	0.215046	1.17039	0.236374	1.10658	0.0185407	1.60653	0.00816085	1.07821	0.0187174	1.48169	0.00468649	0.564522	0.139134	1.51719	0.204843	0.938496	0.0688909	2.14059	0.163159	1.59784	0.0496443
A_51_P225903	Sprr4	229562	NM_173070	ref|Mus musculus small proline-rich protein 4 (Sprr4), mRNA [NM_173070]	-0.123553	0.755821	-0.322477	0.823724	-0.421804	0.668078	-0.33539	0.781031	0.00113643	0.995823	-1.5481	0.017686	-1.11483	0.345431	-0.108894	0.254897	-0.397787	0.458465	-0.0772358	0.86011	-1.26448	0.365496	-0.373098	0.3687	-0.914938	0.135647	0.914763	0.533959	-0.637099	0.720724	-0.282052	0.81922	-1.74968	0.279296	0.119775	0.879211
A_51_P226269	1190002H23Rik	66214	NM_025427	ref|Mus musculus RIKEN cDNA 1190002H23 gene (1190002H23Rik), mRNA [NM_025427]	1.25377	0.0181438	-0.0467967	0.928225	-1.08426	0.0249382	1.69733	0.0154568	0.304848	0.595071	-0.685697	0.244818	-0.339793	0.675462	-0.815678	0.0109431	-0.614896	0.509159	-0.57243	0.157533	-0.69882	0.158398	-0.693603	0.0330983	-1.02266	0.0289688	-0.496089	0.314621	-0.931431	0.204843	-0.828253	0.0993385	-0.444674	0.476159	-0.430513	0.362933
A_51_P226392	Gabre	14404	NM_017369	ref|Mus musculus gamma-aminobutyric acid (GABA) A receptor, subunit epsilon (Gabre), mRNA [NM_017369]	0.0390578	0.929618	-0.605262	0.391376	-0.0772651	0.875979	-0.104449	0.824494	0.0476034	0.92489	-0.82915	0.383004	-0.438488	0.756203	-1.13555	0.0272437	-1.16155	0.339725	-1.19582	0.032467	-0.625634	0.440991	-1.85212	0.0292923	-0.789629	0.00924609	-0.702742	0.470777	-0.93951	0.458448	-1.32881	0.0262474	-1.06963	0.274793	-0.903619	0.0543621
A_51_P226567	Hsd3b2	15493	NM_153193	ref|Mus musculus hydroxy-delta-5-steroid dehydrogenase, 3 beta- and steroid delta-isomerase 2 (Hsd3b2), mRNA [NM_153193]	-2.64597	0.00689612	-0.33207	0.903404	-3.03636	0.0767718	-2.5125	0.0268093	-2.2837	0.170386	-3.42495	0.0254868	-1.71902	0.298831	-1.92304	0.123936	-1.08577	0.196301	-1.34322	0.0147978	-1.15439	0.28504	-2.22334	0.0209054	-0.697807	0.0405685	-1.91366	0.186425	-0.490613	0.578583	-2.01415	0.0225679	-0.394701	0.49225	-1.40371	0.122478
A_51_P226655	Pltp	18830	NM_011125	ref|Mus musculus phospholipid transfer protein (Pltp), mRNA [NM_011125]	-1.89922	0.00240789	-1.00425	0.207142	-0.508001	0.446556	-1.48855	0.0297697	-1.53613	0.224192	-0.808994	0.0227748	-0.831938	0.424514	-0.461466	0.0405768	-0.268873	0.541132	-0.683791	0.0159555	-0.15346	0.704855	-0.548754	0.0622173	-0.321518	0.119696	-0.350419	0.26491	-0.244172	0.62506	-0.221361	0.260866	-0.372541	0.265049	-0.726637	0.107377
A_51_P227004	Cks1b	54124	NM_016904	ref|Mus musculus CDC28 protein kinase 1b (Cks1b), mRNA [NM_016904]	-0.0595104	0.725647	1.65614	0.0408346	2.31514	0.00575921	-0.375062	0.226273	1.41069	0.177916	2.3356	0.000536483	1.80237	0.164416	1.95139	0.0044359	1.68365	0.196301	1.83474	0.00423801	1.28599	0.0516548	2.19364	0.00356522	1.59008	0.00402339	2.09312	0.0609249	1.36677	0.222837	1.98657	0.00219951	0.987562	0.164017	2.10165	0.049953
A_51_P227090	Ramp3	56089	NM_019511	ref|Mus musculus receptor (calcitonin) activity modifying protein 3 (Ramp3), mRNA [NM_019511]	1.18133	0.0384922	1.03509	0.0642757	0.530075	0.109525	1.50292	0.0253989	0.750877	0.178595	0.0910507	0.641613	0.568767	0.227645	0.174937	0.26036	0.458369	0.465862	-0.166271	0.636082	0.719835	0.176648	0.312667	0.234286	0.272016	0.219178	0.383392	0.281351	0.260878	0.245867	-0.0345782	0.796941	0.432825	0.474454	-0.287064	0.503596
A_51_P227353	Creg2	263764	NM_170597	ref|Mus musculus cellular repressor of E1A-stimulated genes 2 (Creg2), mRNA [NM_170597]	1.82662	0.00723025	2.38369	0.0651313	2.14153	0.00966346	1.87516	0.0787452	1.81658	0.229713	2.63664	0.00155496	2.05652	0.233479	2.19604	0.00802044	1.50557	0.277294	1.59819	0.0201086	1.75842	0.0261428	2.6888	0.00397888	2.15055	0.00523979	2.61971	0.0819312	1.85268	0.320073	2.2568	0.00943286	2.41265	0.241712	2.75443	0.0487979
A_51_P227564	Ccdc99	70385	NM_027411	ref|Mus musculus coiled-coil domain containing 99 (Ccdc99), mRNA [NM_027411]	1.55003	0.0104101	2.70659	0.0663683	2.79729	0.0138344	0.94271	0.0480065	1.62718	0.170386	3.1036	0.000894702	2.85908	0.182054	2.13844	0.00740757	1.78651	0.20392	2.0644	0.00654054	1.82828	0.0378092	2.24316	0.00748218	2.16615	0.00194503	2.32076	0.0761614	1.79384	0.324985	2.83388	0.00714424	1.69507	0.244141	2.68896	0.0546157
A_51_P227962	Dynlrb2	75465	NM_029297	ref|Mus musculus dynein light chain roadblock-type 2 (Dynlrb2), mRNA [NM_029297]	-1.53672	0.00358666	-1.12074	0.114673	-0.90272	0.0249223	-1.05945	0.0325447	-0.821776	0.20233	-0.968787	0.000809044	-0.909809	0.28664	-0.724317	0.0251182	-0.0854188	0.7028	-0.24846	0.160729	-0.553932	0.104414	-0.760724	0.0440295	-0.524211	0.0271892	-0.777977	0.10617	-0.339187	0.357637	-0.632744	0.0819092	-1.04381	0.212978	-0.651232	0.231981
A_51_P228171	Cenpp	66336	NM_025495	ref|Mus musculus centromere protein P (Cenpp), mRNA [NM_025495]	-0.982778	0.0346909	2.19391	0.0461278	2.71391	0.0109957	-0.955979	0.0360778	1.68315	0.148997	2.56481	0.000650106	2.56085	0.16635	2.65727	0.00421319	2.25858	0.196301	2.30769	0.00540526	1.72267	0.0711627	2.74896	0.00383835	2.13761	0.00555481	2.60624	0.0753794	1.99748	0.253373	2.53195	0.00636364	1.36822	0.178266	2.51875	0.0498978
A_51_P228768	Slfn3	20557	NM_011409	ref|Mus musculus schlafen 3 (Slfn3), mRNA [NM_011409]	5.63204	0.00174955	2.88712	0.0788758	1.88904	0.0189914	5.22386	0.01461	3.60513	0.170386	2.0848	0.00409046	2.57672	0.150429	0.933076	0.135965	1.79846	0.196301	1.43602	0.0460825	2.83288	0.0102221	1.81927	0.0047747	2.68341	0.00485133	1.43424	0.0729749	2.68746	0.18871	1.71493	0.022246	3.82236	0.159436	2.04294	0.0508323
A_51_P228777	Fcho1	74015	NR_028267	ref|Mus musculus FCH domain only 1 (Fcho1), transcript variant 2, non-coding RNA [NR_028267]	0.365229	0.409705	-0.208302	0.685365	1.25263	0.136594	0.201308	0.718424	-0.597456	0.206831	1.36661	0.00559932	0.291448	0.381931	1.39014	0.00748126	-0.262335	0.835413	1.16307	0.039446	0.548588	0.546229	1.65327	0.00201109	0.744716	0.170122	1.79374	0.0830036	0.39771	0.64417	1.91935	0.00240708	0.440795	0.513853	1.67762	0.0656028
A_51_P228971	Slc5a4b	64454	NM_023219	ref|Mus musculus solute carrier family 5 (neutral amino acid transporters, system A), member 4b (Slc5a4b), mRNA [NM_023219]	-0.18498	0.88747	-0.199354	0.856202	-0.837381	0.53791	0.48173	0.81531	-0.486891	0.676623	0.218273	0.895271	-1.02562	0.494808	0.213175	0.493897	-0.442318	0.899663	-0.312968	0.809724	-0.262625	0.879298	-0.848701	0.315001	-1.81837	0.0444703	-0.631141	0.205385	-1.29992	0.682665	-1.05602	0.272246	-0.336395	0.880347	-0.560841	0.374943
A_51_P229134	Cnga3	12790	NM_009918	ref|Mus musculus cyclic nucleotide gated channel alpha 3 (Cnga3), mRNA [NM_009918]	-0.0316665	0.988596	1.36123	0.501937	-0.455131	0.879878	0.309331	0.921105	-0.638734	0.885678	-2.18673	0.0311753	0.327834	0.89277	0.154221	0.907785	1.03712	0.21354	-1.08572	0.356274	0.638038	0.671124	-1.65897	0.53175	-1.34188	0.540577	0.975663	0.561843	0.309678	0.895861	-1.92857	0.107765	-1.59087	0.588997	-0.842071	0.66681
A_51_P229403	2210415F13Rik	70163	NM_027339	ref|Mus musculus RIKEN cDNA 2210415F13 gene (2210415F13Rik), transcript variant 2, mRNA [NM_027339]	4.70151	0.00225335	2.06226	0.161739	0.611088	0.0973719	4.15195	0.0258196	2.03733	0.222101	0.776922	0.105191	1.58033	0.275754	0.863552	0.15629	1.98493	0.233324	0.845585	0.402351	1.6427	0.125979	1.50315	0.207334	1.78479	0.00971122	1.69854	0.0989713	2.4129	0.226212	1.05852	0.0373139	2.61885	0.176668	0.816893	0.183233
A_51_P229664	Cd27	21940	NM_001033126	ref|Mus musculus CD27 antigen (Cd27), transcript variant 1, mRNA [NM_001033126]	0.308227	0.264681	-0.452614	0.175697	1.93664	0.0788994	-0.440448	0.339461	-0.858064	0.171204	1.76387	0.00199791	0.10605	0.838233	1.86483	0.00310592	-0.326951	0.499415	2.01385	0.00445773	0.240843	0.445058	1.86708	0.00912411	0.818832	0.0882583	1.98869	0.0784321	0.17257	0.810089	2.27038	0.00234397	-0.264184	0.732787	2.16095	0.0496443
A_51_P230098	Pbk	52033	NM_023209	ref|Mus musculus PDZ binding kinase (Pbk), mRNA [NM_023209]	-0.772512	0.166206	3.04232	0.0705348	3.50259	0.00681267	-0.797986	0.203694	2.4832	0.170386	3.13554	0.00178892	3.42308	0.164242	3.46074	0.00477396	3.76548	0.21354	3.14169	0.00692398	2.87083	0.0590333	3.92508	0.00576408	3.38314	0.015239	3.57109	0.0737707	3.40128	0.235517	4.02847	0.00234397	2.69548	0.162008	3.43383	0.0536435
A_51_P230103	Birc5	11799	NM_001012273	ref|Mus musculus baculoviral IAP repeat-containing 5 (Birc5), transcript variant 3, mRNA [NM_001012273]	-0.557731	0.217512	2.73861	0.0286127	3.67397	0.00816755	-0.922415	0.0572439	1.71561	0.196807	2.74611	0.00239133	2.75321	0.0619261	3.24276	0.00368443	3.04302	0.227508	3.48348	0.00331196	2.2804	0.0488765	3.6153	0.00381694	2.60118	0.0153742	3.46748	0.0658391	2.6165	0.216267	3.06623	0.0267957	1.56617	0.321179	3.0508	0.0984672
A_51_P230175	Bcan	12032	NM_007529	ref|Mus musculus brevican (Bcan), transcript variant 1, mRNA [NM_007529]	-3.18695	0.00589738	-1.73509	0.0540168	-1.0287	0.0135789	-2.81841	0.0175985	-2.54192	0.181021	-1.58603	0.0313802	-1.33668	0.296912	-0.50544	0.17337	-0.160109	0.714893	0.0184108	0.965479	-1.02947	0.154957	-0.752722	0.0949003	-1.32101	0.0340486	-1.23535	0.0934424	-0.816653	0.388183	0.176243	0.661874	-0.673203	0.418957	-0.235962	0.526687
A_51_P230269	H2-Q10	15007	NM_010391	ref|Mus musculus histocompatibility 2, Q region locus 10 (H2-Q10), mRNA [NM_010391]	2.49873	0.0214032	2.45893	0.0715205	1.65786	0.195571	1.36239	0.335608	2.34115	0.17752	1.28005	0.0305891	1.78407	0.218868	1.8142	0.0106556	1.5251	0.389601	1.54344	0.0830253	1.75492	0.081038	1.2552	0.229414	0.894874	0.167785	1.70744	0.112409	1.68108	0.527578	0.87106	0.213069	1.72921	0.163534	2.14359	0.0967151
A_51_P230324	Efcab3	70894	NM_001081046	ref|Mus musculus EF-hand calcium binding domain 3 (Efcab3), mRNA [NM_001081046]	2.07217	0.00545012	0.894946	0.398034	0.273671	0.589401	2.65645	0.105702	1.63272	0.187292	0.219091	0.730968	-0.307053	0.793969	0.0751852	0.790229	-0.164709	0.55011	-0.226209	0.763618	0.464425	0.595626	-0.120375	0.890482	0.533682	0.713767	0.192785	0.877754	-0.0575766	0.92354	-0.267503	0.500789	0.165417	0.808149	-0.20019	0.858203
A_51_P230583	Tnfrsf14	230979	BC022125	gb|Mus musculus tumor necrosis factor receptor superfamily, member 14 (herpesvirus entry mediator), mRNA (cDNA clone IMAGE:5097359), partial cds. [BC022125]	1.60256	0.00571934	0.572461	0.103406	1.58287	0.0403484	0.925542	0.0792957	1.03336	0.302133	2.10936	0.00174121	0.823489	0.188643	0.89632	0.0287765	0.307885	0.402137	0.988614	0.0111472	0.884513	0.0570227	1.4469	0.0160666	1.09542	0.0240912	1.45729	0.106682	1.1294	0.27368	1.35831	0.0110245	1.4587	0.168387	1.40486	0.0489111
A_51_P230589	Tnfrsf14	230979	NM_178931	ref|Mus musculus tumor necrosis factor receptor superfamily, member 14 (herpesvirus entry mediator) (Tnfrsf14), mRNA [NM_178931]	1.82405	0.00366175	0.521509	0.224469	1.48165	0.0691544	1.25343	0.0814863	1.00464	0.267666	1.70279	0.0042309	0.794421	0.150336	0.721477	0.0323065	0.24703	0.6646	0.911298	0.0188626	0.892078	0.0678418	1.35278	0.0231158	0.907762	0.0161582	1.29604	0.0902992	1.07525	0.343965	1.30631	0.0193937	1.68075	0.143665	1.29551	0.0719879
A_51_P230873	Mad2l1	56150	NM_019499	ref|Mus musculus MAD2 mitotic arrest deficient-like 1 (yeast) (Mad2l1), mRNA [NM_019499]	-0.420798	0.172904	1.49913	0.0616112	2.03597	0.0103259	-0.242834	0.147466	1.22616	0.170386	2.12023	0.000395797	1.89306	0.148118	2.03748	0.00534305	1.71057	0.196301	1.89025	0.00613164	1.26283	0.0898094	2.33295	0.00313806	1.64878	0.00626262	2.1834	0.0791571	1.52625	0.262676	2.08591	0.00591526	1.03848	0.200968	2.06391	0.0498978
A_51_P230878	Mad2l1	56150	U83902	gb|Mus musculus mitotic checkpoint component Mad2 mRNA, complete cds. [U83902]	-0.324455	0.220642	1.63973	0.0497973	2.17732	0.0127272	-0.263356	0.089582	1.37751	0.170386	2.15801	0.000458175	2.03443	0.153953	2.1131	0.00273406	1.72106	0.21354	1.87079	0.004665	1.29905	0.105381	2.28107	0.00386869	1.69087	0.0101132	2.05786	0.0688276	1.51517	0.25024	1.94055	0.00548739	0.906857	0.197745	2.04196	0.0515058
A_51_P231042	Cd163	93671	NM_053094	ref|Mus musculus CD163 antigen (Cd163), transcript variant 2, mRNA [NM_053094]	-1.96493	0.00585242	-0.393968	0.64873	-0.808006	0.343897	-1.44124	0.0548809	-0.0370421	0.905427	-0.77118	0.125224	-0.600654	0.530042	-0.409234	0.188183	-1.14379	0.313788	-0.815349	0.143671	-0.945896	0.0859241	-0.698513	0.117963	-1.4543	0.00665709	-0.313103	0.170923	-0.797828	0.323048	-1.05473	0.0376597	-0.843742	0.299275	-0.899916	0.176911
A_51_P231103	Defb1	13214	NM_007843	ref|Mus musculus defensin beta 1 (Defb1), mRNA [NM_007843]	0.426556	0.831836	-0.543801	0.46012	-1.73074	0.0171654	1.12563	0.293483	-0.197554	0.785552	-1.46374	0.0167548	-1.5334	0.237632	0.0552695	0.961251	0.474268	0.578169	-0.162616	0.818274	0.13693	0.87979	0.331804	0.706565	-0.388216	0.676685	-0.4174	0.622733	0.532854	0.214337	-1.08144	0.261301	0.235845	0.855716	-0.427425	0.700927
A_51_P231320	Mmp8	17394	NM_008611	ref|Mus musculus matrix metallopeptidase 8 (Mmp8), mRNA [NM_008611]	2.70007	0.00626375	2.29655	0.111821	1.44989	0.066647	2.57431	0.058978	3.31519	0.184059	2.24236	0.0321039	3.04175	0.218828	0.932434	0.150263	1.44933	0.190278	1.5863	0.0267811	2.35871	0.0389291	1.03859	0.165847	2.36249	0.0107989	1.41218	0.111421	2.01644	0.251542	1.3685	0.0145708	3.92161	0.164017	1.46516	0.125933
A_51_P231820	C130026I21Rik	620078	NM_175219	ref|Mus musculus RIKEN cDNA C130026I21 gene (C130026I21Rik), transcript variant 1, mRNA [NM_175219]	2.04355	0.0122396	0.769968	0.24469	0.713225	0.199471	1.97872	0.0201372	0.276701	0.705269	1.38214	0.00217533	0.500738	0.476198	0.713674	0.10785	0.0829465	0.957294	0.555445	0.36468	0.530639	0.16051	0.681707	0.0276778	0.880312	0.0300919	0.58799	0.21825	0.606628	0.608237	0.243197	0.658068	0.466384	0.577518	1.59978	0.104248
A_51_P231958	Zwilch	68014	NM_026507	ref|Mus musculus Zwilch, kinetochore associated, homolog (Drosophila) (Zwilch), mRNA [NM_026507]	-0.0324733	0.865305	1.66238	0.0286127	2.09814	0.010642	-0.336981	0.258327	1.40632	0.170386	1.9225	0.000235283	1.88275	0.222975	1.86438	0.00870886	1.52	0.196301	1.52941	0.00445269	1.39768	0.0511955	1.88795	0.00342953	1.66151	0.00562899	1.74054	0.0948325	1.34409	0.262448	1.66391	0.00541672	1.60444	0.324046	1.69512	0.0554876
A_51_P232682	Ccrl2	54199	NM_017466	ref|Mus musculus chemokine (C-C motif) receptor-like 2 (Ccrl2), mRNA [NM_017466]	1.8143	0.00728044	-0.385141	0.380729	-0.429825	0.210132	1.93246	0.0129851	-0.233913	0.259044	-0.222226	0.100153	-0.340285	0.574012	-0.0312333	0.844161	0.132109	0.356822	-0.128749	0.206307	-0.00457554	0.990109	-0.330615	0.0381458	0.31486	0.183001	-0.290526	0.206221	0.0835426	0.647752	-0.011094	0.910449	-0.00171179	0.996046	0.0801888	0.271853
A_51_P233597	Retn	57264	NM_022984	ref|Mus musculus resistin (Retn), mRNA [NM_022984]	-0.923423	0.26033	-2.14011	0.0791223	-2.16911	0.0567211	-0.849798	0.508804	-1.40265	0.255693	-1.67335	0.0631871	-2.30522	0.263091	-1.86372	0.0482865	-0.0929513	0.95655	-0.286477	0.750857	-1.45421	0.20195	-1.37934	0.174587	-2.33371	0.0424854	-0.253723	0.566488	-0.635305	0.280555	-1.80744	0.0679043	-0.543587	0.631319	-0.182075	0.885394
A_51_P234253	Sdcbp2	228765	NM_145535	ref|Mus musculus syndecan binding protein (syntenin) 2 (Sdcbp2), mRNA [NM_145535]	1.22134	0.0138276	0.972174	0.0782483	0.941232	0.0267192	1.55477	0.0318802	1.13263	0.269394	0.735298	0.00325351	0.640108	0.236475	0.766037	0.0234431	0.337576	0.423436	0.81118	0.0345501	0.443729	0.224959	1.17206	0.0319729	0.197598	0.400889	1.16958	0.0656515	0.375115	0.18871	0.780216	0.00957465	0.888657	0.228175	0.967198	0.0765475
A_51_P234274	Ddx60	234311	NM_001081215	ref|Mus musculus DEAD (Asp-Glu-Ala-Asp) box polypeptide 60 (Ddx60), mRNA [NM_001081215]	3.73824	0.00261419	1.79194	0.0670255	0.986248	0.094326	3.40441	0.0268609	1.92445	0.170386	1.27459	0.00632445	1.71121	0.15626	1.11333	0.0349911	1.68954	0.196301	1.43669	0.0102372	1.97071	0.0128538	1.29608	0.0318871	1.96897	0.0107882	0.72733	0.119733	2.02283	0.204843	1.1102	0.0318684	2.60966	0.164593	1.95715	0.0489111
A_51_P234359	Sct	20287	NM_011328	ref|Mus musculus secretin (Sct), mRNA [NM_011328]	5.56739	0.00310819	1.92342	0.0777935	1.44866	0.031058	5.69495	0.00660125	2.31036	0.170386	1.44941	0.0145127	2.00354	0.180296	1.27846	0.0165216	1.51139	0.214577	0.978501	0.0479073	2.43626	0.043979	1.14528	0.0114999	2.57293	0.00298461	0.624194	0.127816	2.60775	0.18871	1.05044	0.0969805	3.39306	0.293749	2.21312	0.0550844
A_51_P234365	Ror2	26564	NM_013846	ref|Mus musculus receptor tyrosine kinase-like orphan receptor 2 (Ror2), mRNA [NM_013846]	1.65275	0.0396985	0.651105	0.382626	0.628347	0.171672	2.10574	0.0437739	0.782104	0.186741	0.0242157	0.949027	0.343167	0.606017	-0.194735	0.0688945	-0.0908036	0.810528	-0.308905	0.520947	-0.0967527	0.913028	-0.556382	0.346852	0.0673772	0.85734	0.652307	0.0873531	-0.235166	0.802224	-0.291276	0.423291	-0.209285	0.751051	-0.0704278	0.815881
A_51_P234663	Cacnb4	12298	NM_001037099	ref|Mus musculus calcium channel, voltage-dependent, beta 4 subunit (Cacnb4), transcript variant 1, mRNA [NM_001037099]	2.24797	0.012467	-0.511104	0.262741	0.0696099	0.95558	1.51828	0.141835	0.873798	0.461164	0.143184	0.815585	-0.029784	0.977296	-0.048484	0.907048	1.69933	0.630294	-0.185435	0.827552	0.325302	0.758012	-0.0365524	0.976025	0.253911	0.298835	-0.523342	0.730548	0.672907	0.671218	0.317513	0.609826	1.22222	0.354459	0.500151	0.757246
A_51_P234944	Adamts4	240913	NM_172845	ref|Mus musculus a disintegrin-like and metallopeptidase (reprolysin type) with thrombospondin type 1 motif, 4 (Adamts4), mRNA [NM_172845]	1.51512	0.0261232	0.373478	0.609493	0.461136	0.186613	0.601201	0.071052	0.310333	0.683819	-0.139146	0.50695	-0.693993	0.434772	-0.452451	0.288015	-0.226083	0.56181	0.146491	0.478545	-0.332142	0.708527	-0.0212237	0.976939	0.665825	0.421853	1.71096	0.0785794	0.193886	0.816738	0.141196	0.899864	0.174996	0.824798	0.533631	0.547164
A_51_P234956	Xcl1	16963	NM_008510	ref|Mus musculus chemokine (C motif) ligand 1 (Xcl1), mRNA [NM_008510]	3.08074	0.00530057	1.6366	0.118423	2.32502	0.0183809	1.80199	0.0236222	1.57778	0.201249	2.53705	0.00149225	1.87626	0.289785	1.92269	0.0376468	1.75496	0.200497	1.93384	0.0132945	2.27195	0.0171612	2.63014	0.0199122	3.17492	0.00594338	2.00539	0.115642	2.86754	0.203169	1.92139	0.00690985	3.22633	0.159436	2.96458	0.0498978
A_51_P235123	Nfkbie	18037	NM_008690	ref|Mus musculus nuclear factor of kappa light polypeptide gene enhancer in B-cells inhibitor, epsilon (Nfkbie), mRNA [NM_008690]	2.06796	0.00200979	0.810732	0.0571992	1.25731	0.0271172	1.7167	0.0183557	0.564764	0.303226	1.4689	0.000395797	0.841376	0.225948	1.17662	0.00976798	0.494735	0.538422	1.18346	0.00865443	1.23945	0.0181798	1.40171	0.0172041	1.47248	0.00692054	1.35352	0.0613098	0.933062	0.200884	1.13904	0.0164954	1.2101	0.161643	1.74006	0.0753695
A_51_P235426	Hist1h2be	319179	NM_178194	ref|Mus musculus histone cluster 1, H2be (Hist1h2be), transcript variant 2, mRNA [NM_178194]	-1.61054	0.00709	-2.0943	0.0877347	-0.987366	0.122059	-1.6367	0.101461	-1.17532	0.187528	-0.995065	0.126009	-0.352588	0.583435	-0.608791	0.0943096	0.116171	0.905684	-0.607161	0.168261	-0.463802	0.50349	-0.529417	0.50843	-0.229963	0.179991	-0.29898	0.151451	-0.260745	0.757352	-0.264595	0.584345	-0.396439	0.573773	-0.681352	0.135468
A_51_P235775	Mastl	67121	NM_025979	ref|Mus musculus microtubule associated serine/threonine kinase-like (Mastl), mRNA [NM_025979]	-0.075681	0.86653	2.22096	0.116439	3.12431	0.00272741	-0.150155	0.90909	1.12214	0.214263	2.86049	0.00296024	3.0642	0.218868	2.49223	0.0185971	2.19909	0.276408	2.32245	0.0105628	2.37161	0.10536	3.02216	0.00493469	2.38932	0.00724312	3.13272	0.0658391	2.5644	0.280673	3.2813	0.00423947	2.1252	0.21264	2.79691	0.0580023
A_51_P235821	Tsc22d3	14605	NM_001077364	ref|Mus musculus TSC22 domain family, member 3 (Tsc22d3), transcript variant 1, mRNA [NM_001077364]	0.59012	0.00947256	-0.384912	0.266829	-1.15846	0.00906031	0.643455	0.0368974	-0.266314	0.614138	-1.02111	0.0406865	-0.494901	0.516092	-0.88065	0.0144299	-0.463618	0.660208	-0.629003	0.151412	-0.99874	0.130012	-0.611126	0.109959	-1.64265	0.00675096	-0.285928	0.540914	-1.06276	0.284815	-0.990243	0.0710183	-0.950401	0.300823	-0.411863	0.469888
A_51_P235984	Il10ra	16154	NM_008348	ref|Mus musculus interleukin 10 receptor, alpha (Il10ra), mRNA [NM_008348]	1.91776	0.00712403	0.617606	0.1023	1.28473	0.0739917	1.92949	0.0198436	0.715747	0.433078	1.42866	0.000719816	1.11602	0.186602	1.18458	0.00711807	0.667454	0.439516	1.39909	0.0173048	1.29966	0.0321342	1.46508	0.00689586	1.53542	0.0176773	1.47087	0.0590948	1.36659	0.20188	1.4748	0.00276087	1.54486	0.182545	1.86103	0.0500376
A_51_P236234	Sell	20343	NM_011346	ref|Mus musculus selectin, lymphocyte (Sell), transcript variant 1, mRNA [NM_011346]	2.08523	0.0113412	-0.343686	0.327305	-0.256046	0.289112	1.76663	0.034442	-0.0411212	0.806475	-0.44745	0.00995245	0.0901348	0.903249	-0.125401	0.129235	-0.406829	0.703821	-0.204982	0.3209	0.375365	0.408767	-0.115008	0.733534	0.687649	0.0756129	-0.123991	0.743604	0.472063	0.204633	0.233938	0.363336	0.344134	0.648414	0.562455	0.451721
A_51_P236267	St8sia4	20452	NM_009183	ref|Mus musculus ST8 alpha-N-acetyl-neuraminide alpha-2,8-sialyltransferase 4 (St8sia4), transcript variant 1, mRNA [NM_009183]	-1.45388	0.0114481	-0.673531	0.190742	-0.340997	0.29034	-1.58366	0.0190696	-0.914448	0.220161	-0.184148	0.479307	-0.250617	0.740441	-0.00178703	0.987413	-0.165489	0.770039	0.0788771	0.745693	-0.495766	0.121622	-0.0377661	0.837386	0.210942	0.413677	0.118123	0.538893	-0.144246	0.58707	0.091575	0.589007	-0.354798	0.415851	0.0576778	0.883783
A_51_P236573	Cd4	12504	X04836	gb|Mouse mRNA for T-cell surface glycoprotein CD4 (L3T4). [X04836]	-0.380443	0.523178	-0.0693452	0.92956	2.0501	0.0912614	0.0254015	0.985567	-1.07008	0.47723	1.74077	0.0032245	0.368842	0.658508	2.28563	0.0211093	0.0568282	0.932713	1.97429	0.0528585	1.05339	0.224232	2.42788	0.00377845	0.868952	0.183153	2.6401	0.073701	0.338733	0.688092	2.41734	0.00856644	1.33915	0.311889	2.69324	0.0583109
A_51_P236846	F3	14066	NM_010171	ref|Mus musculus coagulation factor III (F3), mRNA [NM_010171]	2.55711	0.00281194	1.22034	0.272719	-0.410925	0.330192	2.45486	0.0298907	2.16929	0.19207	-0.316512	0.545841	1.27083	0.510297	-0.741325	0.0262526	-0.122788	0.664068	-0.350344	0.0859821	0.515684	0.465578	-0.553995	0.140758	0.366272	0.120249	-0.679324	0.195858	0.0991637	0.645747	-0.895279	0.0367759	1.0364	0.31939	-0.463095	0.153581
A_51_P237383	Rnase4	58809	NM_021472	ref|Mus musculus ribonuclease, RNase A family 4 (Rnase4), transcript variant 1, mRNA [NM_021472]	-1.5495	0.00419323	-1.52647	0.0525744	-1.44152	0.0167797	-0.97043	0.0577274	-1.56105	0.17752	-1.36997	0.000268704	-1.50372	0.176344	-1.04878	0.00924601	-0.983279	0.240066	-0.836845	0.0209867	-1.48207	0.0258538	-1.17967	0.00395602	-1.32858	0.0115005	-1.02373	0.0784788	-1.19769	0.18997	-1.00666	0.00561188	-1.22323	0.162488	-1.17476	0.0558505
A_51_P237599	Aplp2	11804	NM_009691	ref|Mus musculus amyloid beta (A4) precursor-like protein 2 (Aplp2), transcript variant 3, mRNA [NM_009691]	-1.50498	0.00447195	-0.977211	0.106989	-0.794697	0.0103191	-1.15458	0.0327429	-1.17898	0.19197	-1.07697	0.00121631	-0.719241	0.307016	-0.539822	0.022934	-0.318961	0.21654	-0.621132	0.0104434	-0.437825	0.0833914	-0.600928	0.0212916	-0.600655	0.0047252	-0.578807	0.105714	-0.605562	0.251207	-0.550565	0.0107158	-0.744968	0.245242	-0.722044	0.103263
A_51_P237668	Bex2	12069	NM_009749	ref|Mus musculus brain expressed X-linked 2 (Bex2), mRNA [NM_009749]	-3.09816	0.0122507	-3.05349	0.0598159	-3.08323	0.0112175	-2.25281	0.115222	-3.08375	0.261669	-3.339	0.00144845	-2.88462	0.316261	-2.41781	0.0282782	-2.04348	0.21179	-1.59891	0.0208403	-2.49032	0.0117934	-3.09128	0.00673428	-2.94947	0.00583659	-3.56373	0.0807109	-2.06635	0.222763	-2.08201	0.00685927	-2.93588	0.175165	-2.73284	0.0646375
A_51_P237754	H2-T23	15040	NM_010398	ref|Mus musculus histocompatibility 2, T region locus 23 (H2-T23), mRNA [NM_010398]	1.55493	0.00319392	0.972256	0.071818	0.959177	0.0133035	1.14861	0.0332957	0.748833	0.177498	0.761151	0.0332497	0.878945	0.187305	0.607322	0.0239659	0.9937	0.198497	1.05142	0.00445773	1.09209	0.0321342	0.820302	0.00617154	1.05014	0.0038516	1.31726	0.0609392	0.951446	0.280137	0.698303	0.0136684	1.6061	0.158944	1.03192	0.0498124
A_51_P237797	A_51_P237797	NA	A_51_P237797	Unknown	3.63046	0.0211873	3.66352	0.122167	2.88125	0.0120608	3.0179	0.0870278	1.69193	0.462525	3.53509	0.00122416	3.69408	0.254645	3.74064	0.015366	3.07545	0.201352	3.68924	0.0217957	3.8021	0.0576632	3.64916	0.00498508	3.2837	0.00833133	4.43697	0.0722305	2.96808	0.237354	4.48228	0.00219951	3.7286	0.171905	4.35484	0.0492845
A_51_P237856	Ifi203	15950	NM_001045481	ref|Mus musculus interferon activated gene 203 (Ifi203), transcript variant 1, mRNA [NM_001045481]	1.92528	0.00466236	0.261014	0.488674	0.525132	0.0709503	2.01841	0.00660125	0.175656	0.418779	0.670889	0.00463693	0.722579	0.326546	0.673655	0.0327871	0.585942	0.388229	0.828488	0.0358517	0.909777	0.00758083	0.571927	0.0705602	1.17463	0.0164834	0.487104	0.0987994	0.747889	0.235517	0.930335	0.0152787	1.18462	0.234653	1.33005	0.0767199
A_51_P238094	Cyp4f18	72054	NM_024444	ref|Mus musculus cytochrome P450, family 4, subfamily f, polypeptide 18 (Cyp4f18), mRNA [NM_024444]	2.00483	0.00538698	1.58247	0.0695127	1.05424	0.0768308	1.67364	0.0458103	1.739	0.176963	1.22822	0.0152698	1.44175	0.222494	0.768074	0.0231778	0.29672	0.749001	0.20477	0.468595	1.43958	0.0459723	1.05451	0.0201315	1.51828	0.0101646	1.36409	0.122332	1.50493	0.21507	0.43617	0.313581	1.11717	0.143665	0.623043	0.590359
A_51_P238228	A_51_P238228	319725	A_51_P238228	Unknown	-0.585377	0.54955	-1.1452	0.266447	1.98954	0.0540083	-1.12901	0.337258	-0.897574	0.456361	2.19993	0.00140216	-0.317902	0.526575	2.67329	0.00432924	0.266953	0.861644	2.65356	0.0755951	-0.220288	0.363067	2.75035	0.0198115	0.48575	0.236749	3.07848	0.11629	-0.279832	0.490986	2.35489	0.0523352	-0.462	0.617267	2.6827	0.125746
A_51_P238425	Cbr2	12409	NM_007621	ref|Mus musculus carbonyl reductase 2 (Cbr2), mRNA [NM_007621]	-2.03682	0.0162491	-1.79655	0.0497973	-1.21766	0.00355588	-1.47255	0.0251941	-1.72638	0.250521	-1.48701	0.000396237	-1.66497	0.234307	-0.953165	0.0384609	-1.21287	0.185773	-0.615987	0.0236521	-0.455654	0.678091	-0.96413	0.00316646	-1.41225	0.0033756	-1.66847	0.0808883	-0.989167	0.223781	-0.665471	0.0151636	-1.55085	0.146408	-0.889273	0.0813419
A_51_P239177	Apol7c	108956	NM_175391	ref|Mus musculus apolipoprotein L 7c (Apol7c), mRNA [NM_175391]	1.2718	0.0180681	-0.189639	0.200666	0.561896	0.226289	0.777601	0.0843686	-0.816406	0.261142	0.695517	0.0570779	-0.225759	0.532244	0.925651	0.0275291	0.48218	0.282259	1.52364	0.00486066	0.00194798	0.993115	0.659198	0.0847046	0.26498	0.157575	0.659887	0.210957	-0.114024	0.87354	0.535869	0.119362	-0.089921	0.860473	1.25582	0.135508
A_51_P239376	Lamp3	239739	NM_177356	ref|Mus musculus lysosomal-associated membrane protein 3 (Lamp3), mRNA [NM_177356]	-1.62191	0.0158621	-1.07851	0.180447	-0.23964	0.249923	-1.00771	0.108509	-1.46578	0.210274	-0.324607	0.318094	-1.20691	0.225463	-0.158168	0.2466	-0.0507045	0.857172	0.163405	0.340055	-1.05517	0.124414	-0.284165	0.178061	-0.573715	0.00534196	-0.129919	0.152946	-0.494998	0.354286	-0.17832	0.230892	-0.707969	0.344783	-0.00818456	0.948684
A_51_P239386	Ppp1r14c	76142	NM_133485	ref|Mus musculus protein phosphatase 1, regulatory (inhibitor) subunit 14c (Ppp1r14c), mRNA [NM_133485]	-1.80671	0.00594144	-1.13578	0.102367	-1.05143	0.00430731	-0.961476	0.227543	-1.4713	0.186777	-1.27637	0.0125326	-1.36496	0.237308	-0.75924	0.0154144	-0.393423	0.293013	-0.407342	0.161675	-1.25635	0.0343195	-0.890927	0.00669449	-0.84137	0.00955338	-0.78032	0.118182	-0.721962	0.278443	-0.462515	0.0124822	-0.879915	0.146408	-0.813043	0.0487979
A_51_P239750	Inhba	16323	NM_008380	ref|Mus musculus inhibin beta-A (Inhba), mRNA [NM_008380]	2.59657	0.00255602	2.18993	0.0574882	0.855648	0.0274454	2.73229	0.0118178	2.60278	0.181021	1.78791	0.00983945	2.29635	0.407657	0.421388	0.45808	0.5582	0.474403	0.274837	0.178864	1.87999	0.0910423	1.3764	0.0534208	1.73207	0.00353379	1.23231	0.126436	1.05056	0.353803	0.102275	0.616949	1.9347	0.163534	1.11438	0.127345
A_51_P239984	Exo1	26909	NM_012012	ref|Mus musculus exonuclease 1 (Exo1), mRNA [NM_012012]	0.138611	0.531245	2.41608	0.044403	2.94041	0.00823076	-0.520763	0.16072	1.95961	0.176963	2.88749	0.000282288	2.66065	0.150429	2.40847	0.0077748	2.49286	0.197052	2.59842	0.00331196	1.95126	0.0431497	3.06599	0.00244721	2.43125	0.00271931	2.8689	0.065288	2.15622	0.235832	2.78667	0.00234397	1.82818	0.155447	2.84688	0.0489111
A_51_P240036	Serpina3k	20714	ENSMUST00000043058	ens|serine (or cysteine) peptidase inhibitor, clade A, member 3K Gene [Source:MGI Symbol;Acc:MGI:98377] [ENSMUST00000043058]	2.89216	0.00423839	2.39951	0.390201	-0.628338	0.106703	2.74869	0.029653	1.44847	0.170386	-0.138792	0.838392	0.677396	0.649499	-0.447144	0.141162	-0.172268	0.681019	0.158243	0.394521	0.3262	0.134058	-0.594354	0.0755006	-0.582508	0.193367	-0.805884	0.215611	-0.272673	0.783669	-0.24488	0.676105	0.237048	0.702232	0.0471205	0.93969
A_51_P240136	Gng8	14709	NM_010320	ref|Mus musculus guanine nucleotide binding protein (G protein), gamma 8 (Gng8), mRNA [NM_010320]	-1.95882	0.006607	-0.336821	0.284153	-0.435721	0.112756	-2.15097	0.0329279	-0.455832	0.245087	-0.90325	0.00732396	-0.645341	0.412193	-0.755878	0.0327955	-0.0072727	0.976313	-0.329029	0.460043	-0.125641	0.524962	-0.710123	0.00848514	0.102619	0.542198	-0.592972	0.165396	-0.123321	0.644845	-0.394706	0.0851916	-0.2696	0.276508	-0.531788	0.120483
A_51_P240448	Pi15	94227	NM_053191	ref|Mus musculus peptidase inhibitor 15 (Pi15), mRNA [NM_053191]	1.74433	0.0132408	1.10427	0.139803	0.529447	0.360773	1.60379	0.0774169	2.09019	0.252503	0.255895	0.602029	1.35119	0.514632	-0.0140168	0.961193	0.337754	0.489027	-0.18905	0.610312	0.698784	0.108401	0.337739	0.200918	0.53734	0.119958	0.106078	0.660883	0.591376	0.214017	0.261509	0.264664	1.05736	0.148257	-0.198365	0.391155
A_51_P240453	Nusap1	108907	NM_133851	ref|Mus musculus nucleolar and spindle associated protein 1 (Nusap1), transcript variant 1, mRNA [NM_133851]	-0.625524	0.0854292	1.8572	0.0499607	3.21444	0.00462477	-0.805499	0.117629	1.21552	0.211168	2.76682	0.000777474	2.52379	0.160471	3.01711	0.00436455	2.92061	0.217147	2.89767	0.00628192	1.84232	0.0696338	3.4935	0.00275094	2.19675	0.0211797	3.31732	0.043977	2.41626	0.241002	3.49044	0.00227257	1.67857	0.14364	2.99526	0.0489111
A_51_P240801	Tmem173	72512	NM_028261	ref|Mus musculus transmembrane protein 173 (Tmem173), nuclear gene encoding mitochondrial protein, mRNA [NM_028261]	1.11596	0.00242146	0.958952	0.0448666	1.74764	0.0113331	1.04908	0.0372883	0.896225	0.303847	1.73672	0.000268704	1.09629	0.232935	1.24965	0.00748382	0.493246	0.474403	1.31644	0.00635151	1.04637	0.034043	1.53855	0.00594721	1.33317	0.00194503	1.59218	0.0656515	1.02596	0.204843	1.35624	0.00266029	1.18322	0.180297	1.85051	0.0513026
A_51_P241457	Lilrb4	14728	NM_013532	ref|Mus musculus leukocyte immunoglobulin-like receptor, subfamily B, member 4 (Lilrb4), mRNA [NM_013532]	3.539	0.00151068	2.59535	0.0574059	2.02668	0.020084	3.8146	0.0154455	2.68089	0.183539	2.25872	0.000353391	2.00848	0.170366	1.37395	0.0286535	1.90387	0.18834	1.43337	0.011545	2.20202	0.0212006	2.23516	0.00301619	2.47352	0.00611028	2.22203	0.074043	2.28026	0.202845	1.71995	0.0118135	2.96841	0.172714	1.97862	0.0457301
A_51_P241465	Gsn	227753	NM_146120	ref|Mus musculus gelsolin (Gsn), mRNA [NM_146120]	-0.80071	0.0338048	-1.16493	0.0586111	-1.73198	0.0131293	-0.825273	0.0289649	-1.22206	0.264028	-1.66979	0.00045695	-0.985627	0.254645	-1.01384	0.0243174	-0.479555	0.196301	-0.480547	0.0250211	-0.180838	0.850797	-1.17399	0.0033236	-0.866568	0.00558256	-1.79424	0.0827762	-0.827229	0.21507	-0.742536	0.0224795	-1.07781	0.21068	-0.693048	0.0769884
A_51_P241861	Tcirg1	27060	NM_016921	ref|Mus musculus T-cell, immune regulator 1, ATPase, H+ transporting, lysosomal V0 protein A3 (Tcirg1), transcript variant 1, mRNA [NM_016921]	1.9402	0.00444238	0.814045	0.0852251	1.12801	0.0944486	1.9454	0.0279525	0.715956	0.250671	1.02319	0.00243736	0.796896	0.200255	0.531022	0.156505	0.468771	0.417662	0.577747	0.0571216	1.09343	0.037044	0.876949	0.0124618	0.99967	0.00623407	1.16894	0.108291	1.05852	0.216611	0.683162	0.0229585	1.3132	0.176948	0.807896	0.0457301
A_51_P242643	Skor1	207667	NM_172446	ref|Mus musculus SKI family transcriptional corepressor 1 (Skor1), transcript variant 1, mRNA [NM_172446]	2.00554	0.00657998	0.462061	0.127838	-0.23866	0.569099	2.00391	0.0368619	0.266897	0.814084	0.613834	0.0709922	-0.289388	0.56875	-0.178924	0.550395	0.290227	0.458044	0.408626	0.211061	0.0399207	0.953757	0.220553	0.592861	0.735861	0.189516	-0.259082	0.508975	0.421711	0.491029	0.321209	0.406857	0.196217	0.749603	0.220849	0.577399
A_51_P242930	Lat2	56743	NM_020044	ref|Mus musculus linker for activation of T cells family, member 2 (Lat2), transcript variant 1, mRNA [NM_020044]	1.78	0.0116264	0.812	0.151911	1.15007	0.0593813	1.27061	0.0482104	1.00325	0.22626	1.4648	0.000898311	1.43399	0.196623	1.25689	0.00494144	0.592351	0.475835	1.10291	0.0102312	1.12708	0.0412096	1.3902	0.00794237	1.5072	0.0111759	1.26975	0.0859326	1.23523	0.204843	1.30999	0.010379	1.20147	0.272545	1.58844	0.0627312
A_51_P242967	Piwil2	57746	NM_021308	ref|Mus musculus piwi-like homolog 2 (Drosophila) (Piwil2), mRNA [NM_021308]	1.86449	0.00859801	1.65382	0.197519	0.869908	0.0254228	2.00509	0.0139412	2.50275	0.214943	1.21854	0.0217099	2.18393	0.321511	1.20664	0.0674708	0.0431825	0.958163	0.396917	0.404337	1.34128	0.253049	1.24765	0.0134686	0.839094	0.0329859	0.6054	0.149756	1.0363	0.441896	1.12295	0.0113183	1.15861	0.406236	0.835005	0.0688913
A_51_P243122	Sec14l3	380683	NM_001029937	ref|Mus musculus SEC14-like 3 (S. cerevisiae) (Sec14l3), mRNA [NM_001029937]	-2.03913	0.00397635	-1.21095	0.0624932	-0.633547	0.105123	-1.69591	0.0298807	-1.74002	0.236203	-0.691421	0.00277677	-1.00715	0.337895	-0.899972	0.00660359	-0.461308	0.253837	-0.6081	0.0712158	-0.726079	0.0577422	-1.01331	0.0222651	-0.676546	0.0270495	-0.75071	0.0593715	-0.393193	0.267102	-0.518114	0.0471863	-0.863077	0.184996	-0.917125	0.0982491
A_51_P243750	Racgap1	26934	NM_012025	ref|Mus musculus Rac GTPase-activating protein 1 (Racgap1), mRNA [NM_012025]	-0.429987	0.245068	2.05918	0.0808451	2.81665	0.00234585	-1.03178	0.0853941	1.02594	0.170386	2.77974	0.000763152	2.42395	0.150429	2.71069	0.00558037	2.5126	0.245041	2.57463	0.0110158	2.13484	0.0297543	2.88045	0.0063366	2.62822	0.007831	2.76715	0.0658391	2.22542	0.238408	3.06602	0.00304143	2.33486	0.2482	2.74028	0.055086
A_51_P243941	4930404A10Rik	74847	NM_029105	ref|Mus musculus RIKEN cDNA 4930404A10 gene (4930404A10Rik), mRNA [NM_029105]	4.38873	0.0120843	-0.0820149	0.950493	1.25281	0.267383	3.51115	0.0298807	0.0956172	0.972265	0.532205	0.481972	0.377674	0.858838	1.3146	0.108185	-1.68033	0.37151	-0.224357	0.927219	1.29301	0.133593	0.484327	0.168999	0.311168	0.458337	-0.537102	0.310489	0.576547	0.320454	-0.438162	0.672443	0.157756	0.915403	0.337104	0.886592
A_51_P244127	Tktl1	83553	NM_031379	ref|Mus musculus transketolase-like 1 (Tktl1), mRNA [NM_031379]	-1.50409	0.079937	-1.00868	0.263016	1.11277	0.152259	-2.33754	0.0814729	-2.33914	0.218186	1.52595	0.0108091	-0.035659	0.981855	2.11023	0.00613204	0.526208	0.496062	2.07609	0.045245	-1.01059	0.339046	2.26963	0.0108531	-1.01226	0.32268	2.82783	0.0718797	-0.589493	0.481374	2.40063	0.00868539	0.453159	0.629375	1.7724	0.065639
A_51_P244303	Smc1b	140557	NM_080470	ref|Mus musculus structural maintenance of chromosomes 1B (Smc1b), mRNA [NM_080470]	2.98281	0.00366578	1.0469	0.163185	1.68782	0.0322288	4.17653	0.0243759	2.92544	0.173446	2.04787	0.026138	1.30494	0.172106	0.862175	0.415477	0.9276	0.262902	1.04374	0.380154	1.65654	0.0646943	0.442195	0.109464	0.816138	0.0591527	0.366393	0.285285	1.55057	0.316431	0.945982	0.019121	2.3205	0.154411	0.66599	0.411381
A_51_P244497	Plin1	103968	NM_175640	ref|Mus musculus perilipin 1 (Plin1), transcript variant 1, mRNA [NM_175640]	-0.421321	0.615901	-1.3356	0.152365	-2.18833	0.0383527	-1.14347	0.467534	-1.04242	0.320239	-1.47598	0.0407301	-1.52803	0.219709	-1.93513	0.0402193	-0.368232	0.793131	-0.430088	0.618811	-0.57766	0.573821	-0.935836	0.172731	-1.51358	0.0737262	-0.629414	0.326549	-0.551793	0.439483	-1.61872	0.108415	-0.368526	0.654271	0.184745	0.86099
A_51_P244531	A_51_P244531	70744	A_51_P244531	Unknown	-0.895721	0.0295534	0.0060442	0.953142	-0.895549	0.0289815	-1.51637	0.0192159	-0.0352	0.910315	-0.71554	0.00967988	-0.294369	0.218868	-0.582563	0.00740552	-0.41525	0.220761	-0.431192	0.0610493	0.101262	0.686045	-0.676092	0.0213829	-0.413314	0.0522521	-0.869218	0.125829	-0.279033	0.325216	-0.479675	0.00407075	-0.197315	0.458068	-0.564659	0.0498978
A_51_P245275	H2afx	15270	NM_010436	ref|Mus musculus H2A histone family, member X (H2afx), mRNA [NM_010436]	-0.419146	0.0373974	0.999231	0.0558713	1.53658	0.0107197	-0.581162	0.0772517	0.677755	0.170386	1.75949	0.000343708	1.33442	0.153247	1.71718	0.00406795	1.54148	0.190278	1.86304	0.00321594	0.934213	0.06431	1.81555	0.00180493	1.25211	0.00256007	1.65316	0.0948109	1.1126	0.306599	1.80602	0.00439901	0.387201	0.312309	1.61911	0.0558505
A_51_P245414	Klk1	16612	NM_010639	ref|Mus musculus kallikrein 1 (Klk1), mRNA [NM_010639]	2.12457	0.0259062	0.825784	0.137645	0.360103	0.564583	2.01191	0.020082	0.920129	0.319018	0.240146	0.358495	0.846672	0.229313	1.02839	0.0795691	0.927309	0.267559	0.156174	0.896834	0.401956	0.472277	0.820631	0.0393256	0.927563	0.00546453	0.939024	0.103015	0.842768	0.502732	0.593663	0.192104	0.827532	0.206611	1.26759	0.150199
A_51_P245485	Optn	71648	NM_181848	ref|Mus musculus optineurin (Optn), mRNA [NM_181848]	1.15127	0.00267525	0.412081	0.290926	0.15154	0.298119	1.63858	0.0137506	0.269736	0.379747	0.0851088	0.482661	0.0725794	0.730809	0.0256134	0.6482	0.181132	0.576559	0.0784221	0.629984	0.165124	0.402146	0.339594	0.0693914	0.302795	0.0333861	0.262186	0.212418	0.337739	0.204633	0.111223	0.218449	0.405253	0.342136	0.0902031	0.168809
A_51_P245631	Rftn2	74013	NM_028713	ref|Mus musculus raftlin family member 2 (Rftn2), mRNA [NM_028713]	-1.59919	0.0079702	-1.16386	0.0705835	-1.23829	0.0249767	-1.80447	0.0165596	-0.979403	0.244294	-1.20925	0.000499251	-0.750181	0.237719	-0.764329	0.0385447	-0.316724	0.32551	-0.446209	0.0793752	-0.613199	0.105399	-1.07374	0.048433	-0.652024	0.0310965	-1.12421	0.0870252	-0.573288	0.192032	-0.630454	0.0201515	-0.866738	0.193093	-0.952403	0.0950419
A_51_P245789	Pcolce2	76477	NM_029620	ref|Mus musculus procollagen C-endopeptidase enhancer 2 (Pcolce2), mRNA [NM_029620]	-2.6476	0.00377215	-1.70513	0.0965048	-1.95068	0.0298816	-2.59962	0.0394516	-2.03307	0.249971	-2.05927	0.000692569	-1.91372	0.233454	-1.15717	0.0368643	-0.844308	0.222622	-0.925937	0.0415769	-1.49937	0.0348324	-1.73147	0.0129349	-1.66702	0.00562991	-1.5294	0.0748777	-1.4327	0.27368	-1.17272	0.0198069	-2.23071	0.156458	-1.54854	0.0619452
A_51_P245989	Ccr2	12772	NM_009915	ref|Mus musculus chemokine (C-C motif) receptor 2 (Ccr2), mRNA [NM_009915]	1.01731	0.0122565	1.27519	0.0578312	1.36688	0.0277812	0.422268	0.234568	0.825345	0.183179	1.55626	0.000728453	1.65899	0.186558	1.57617	0.00667812	1.16035	0.21354	1.85005	0.0102372	1.10231	0.110769	1.37172	0.0113253	1.831	0.0112144	1.51032	0.0607409	1.38424	0.213281	1.44611	0.010069	1.39429	0.221141	1.69413	0.0518671
A_51_P246066	Slamf9	98365	NM_029612	ref|Mus musculus SLAM family member 9 (Slamf9), mRNA [NM_029612]	2.75915	0.00403498	1.93036	0.0571992	2.10511	0.0126836	2.65352	0.0257927	1.4891	0.297189	2.36695	0.000364363	1.92727	0.164745	1.94223	0.00827308	1.95937	0.224133	2.27731	0.00396866	1.74303	0.0359151	2.05388	0.00637276	2.31479	0.00333757	2.26172	0.0656515	2.04714	0.222095	2.11541	0.00249396	2.42648	0.146408	2.20537	0.0487979
A_51_P246119	Cenpf	NA	NM_001081363	ref|Mus musculus centromere protein F (Cenpf), mRNA [NM_001081363]	-1.53732	0.0179498	2.29681	0.0795869	3.4447	0.00880244	-1.63453	0.027616	1.43749	0.170386	3.20899	0.000538533	2.51426	0.150429	3.38552	0.00500897	3.38245	0.236374	3.25616	0.0056997	2.15592	0.0468876	3.75719	0.0054286	2.35523	0.0288639	3.3204	0.0606382	2.52405	0.241544	4.13542	0.00276087	1.49145	0.146408	3.46071	0.0543621
A_51_P246166	Expi	14038	NM_007969	ref|Mus musculus extracellular proteinase inhibitor (Expi), mRNA [NM_007969]	2.40559	0.00685511	2.01803	0.0727244	1.80275	0.044895	2.15904	0.0526897	2.03206	0.223883	1.91614	0.0101893	2.02903	0.218993	1.72242	0.0426102	2.31465	0.249938	2.16984	0.0190662	1.73039	0.0581129	2.10497	0.0244873	1.90784	0.0332538	2.33615	0.114047	1.96174	0.265503	1.52298	0.0204924	2.17529	0.183919	2.52869	0.0529018
A_51_P246317	Mt2	17750	NM_008630	ref|Mus musculus metallothionein 2 (Mt2), mRNA [NM_008630]	3.70333	0.00628238	2.60512	0.116861	1.35717	0.0259603	4.15249	0.0164072	4.00206	0.177685	1.69818	0.0161266	2.48922	0.340163	0.858077	0.0174597	1.10655	0.231424	0.51156	0.405838	1.52249	0.0351835	0.905508	0.0628397	1.43926	0.0258127	0.975439	0.0607409	1.33827	0.226754	0.744752	0.0190405	2.31424	0.221932	0.559722	0.115019
A_51_P246339	Rfc5	72151	NM_028128	ref|Mus musculus replication factor C (activator 1) 5 (Rfc5), mRNA [NM_028128]	0.786781	0.00508891	1.29103	0.0518818	1.53415	0.0117859	0.777479	0.0388743	1.03676	0.183858	1.68857	0.000194849	1.25783	0.15456	1.20917	0.0140088	1.06945	0.196301	1.14494	0.00771727	1.04561	0.0348511	1.60821	0.00276282	1.21481	0.00340537	1.59235	0.0638231	1.05108	0.244618	1.26864	0.00247086	1.14304	0.162488	1.45088	0.0498978
A_51_P246345	Myl7	17898	NM_022879	ref|Mus musculus myosin, light polypeptide 7, regulatory (Myl7), mRNA [NM_022879]	-1.83446	0.00543418	-0.670066	0.265058	-1.33565	0.052826	0.128096	0.868785	-0.0918841	0.742113	-0.986317	0.251586	-1.63961	0.338709	-0.784445	0.103229	-0.662577	0.468627	-1.32972	0.0134766	-1.12421	0.137785	-0.757895	0.0414798	-0.948924	0.129604	-0.816584	0.213346	-0.801236	0.214321	-0.905629	0.0507804	-1.39012	0.203684	-0.671211	0.34643
A_51_P246653	Clec7a	56644	NM_020008	ref|Mus musculus C-type lectin domain family 7, member a (Clec7a), mRNA [NM_020008]	-0.129513	0.547859	1.05004	0.0745424	1.33804	0.0375911	0.210889	0.191963	0.58464	0.184178	1.58761	0.000509132	0.778169	0.528419	1.35774	0.0222549	1.61199	0.214632	1.43593	0.00895032	1.14178	0.0928551	1.45507	0.0120833	1.64645	0.00364644	1.70374	0.0891052	1.53919	0.226212	1.37501	0.00562308	1.67214	0.230593	1.64385	0.0487979
A_51_P246924	Tppp3	67971	NM_026481	ref|Mus musculus tubulin polymerization-promoting protein family member 3 (Tppp3), mRNA [NM_026481]	-1.46854	0.00654137	-1.90278	0.0550844	-1.48633	0.0384577	-1.10212	0.0687101	-1.37476	0.197128	-1.77898	0.00122818	-1.57696	0.263312	-1.18333	0.00875155	-0.706504	0.209949	-0.731601	0.0784491	-0.995731	0.0958548	-1.26869	0.0117258	-0.853216	0.0119405	-1.30239	0.100168	-0.496787	0.222763	-0.714863	0.075375	-1.10134	0.208258	-1.05175	0.087288
A_51_P247114	ENSMUST00000025333	14963	ENSMUST00000025333	ens|histocompatibility 2, blastocyst Gene [Source:MGI Symbol;Acc:MGI:892004] [ENSMUST00000025333]	1.8599	0.0357829	1.23879	0.0945087	1.02076	0.282509	1.12661	0.370292	1.57744	0.139034	0.958448	0.0134106	1.45372	0.255887	1.65133	0.0552926	1.16112	0.440571	1.30128	0.0579169	0.821791	0.329193	1.75939	0.0219156	1.1522	0.051586	1.17749	0.159093	1.53882	0.252785	0.678236	0.206421	2.15493	0.466009	2.00336	0.251342
A_51_P247184	Npr3	18162	NM_008728	ref|Mus musculus natriuretic peptide receptor 3 (Npr3), transcript variant 1, mRNA [NM_008728]	-1.39167	0.0453335	-0.935495	0.239257	-1.82966	0.0296652	-0.655621	0.331847	-0.862725	0.194702	-1.78496	0.010201	-0.965196	0.312264	-1.61639	0.0162828	-0.507874	0.442932	-1.375	0.0336136	-1.07139	0.169503	-1.28603	0.0017117	-1.30518	0.0589532	-1.5931	0.116072	-0.426598	0.424779	-1.2311	0.022954	-1.19738	0.183919	-1.37497	0.0566427
A_51_P247249	Alox5	11689	NM_009662	ref|Mus musculus arachidonate 5-lipoxygenase (Alox5), mRNA [NM_009662]	-1.69536	0.00352437	-0.761734	0.0681752	-1.17124	0.00447767	-1.4574	0.0552249	-0.839493	0.182012	-1.41612	0.00633741	-0.713964	0.222717	-0.70341	0.176115	-0.470228	0.333067	-0.586865	0.0120471	-0.578571	0.046717	-1.46105	0.0646028	-0.559251	0.0109473	-0.635666	0.214792	-0.468558	0.204843	-0.862169	0.0217841	-0.8133	0.30989	-0.837633	0.0487979
A_51_P247359	Ptprcap	19265	NM_016933	ref|Mus musculus protein tyrosine phosphatase, receptor type, C polypeptide-associated protein (Ptprcap), mRNA [NM_016933]	-0.0606138	0.847426	-0.725314	0.129229	1.66471	0.0581364	-0.67505	0.093661	-0.869558	0.218186	1.60191	0.00198856	0.0106643	0.988857	1.77882	0.00307151	-0.291656	0.716174	1.53	0.0102785	-0.100152	0.849387	1.77967	0.00537031	0.296341	0.419246	1.76184	0.0699998	0.145223	0.643297	1.9841	0.00341221	-0.106675	0.819686	2.155	0.0558505
A_51_P247385	ENSMUST00000148776	100040769	ENSMUST00000148776	gb|Mus musculus 16 days neonate heart cDNA, RIKEN full-length enriched library, clone:D830036I24 product:weakly similar to CYTOCHROME C OXIDASE POLYPEPTIDE VA, MITOCHONDRIAL PRECURSOR (EC 1.9.3.1) [Rattus norvegicus], full insert sequence. [AK052909]	-2.28351	0.00665199	-1.45652	0.0791534	-1.16921	0.0347426	-2.46844	0.0263516	-1.44375	0.241617	-1.21664	0.00206274	-1.31702	0.215284	-0.750225	0.0317583	-0.594057	0.192997	-0.283077	0.272979	-0.700071	0.471357	-0.589356	0.142303	-0.711631	0.0231569	-0.55894	0.15507	-0.7556	0.323048	-0.616247	0.0340411	-1.46128	0.261165	-0.964236	0.11093
A_51_P247637	Rnf144a	108089	NM_080563	ref|Mus musculus ring finger protein 144A (Rnf144a), transcript variant 2, mRNA [NM_080563]	-1.55727	0.00442506	-1.04114	0.162509	-0.93872	0.0113519	-1.64556	0.0171103	-1.21085	0.170386	-1.08742	0.00370705	-0.871503	0.29418	-0.591915	0.0336067	-0.206092	0.504444	-0.502131	0.0447271	-0.675585	0.0981391	-0.6851	0.0311105	-0.282875	0.339365	-0.743235	0.124696	-0.38451	0.275921	-0.292737	0.143175	-0.543077	0.14907	-0.736001	0.0769027
A_51_P247883	Col5a2	12832	NM_007737	ref|Mus musculus collagen, type V, alpha 2 (Col5a2), mRNA [NM_007737]	0.362869	0.0125973	2.07575	0.0499607	2.21099	0.0268687	-0.114653	0.80794	1.85071	0.170386	2.05491	0.00144737	2.04544	0.222717	1.3708	0.0053989	1.19298	0.196301	0.768419	0.0440342	1.67038	0.0471265	1.44827	0.00801283	1.30228	0.0130724	1.80991	0.0400753	1.39672	0.200884	1.28024	0.00378983	1.63739	0.175838	1.23118	0.110192
A_51_P248067	Ezh2	14056	NM_007971	ref|Mus musculus enhancer of zeste homolog 2 (Drosophila) (Ezh2), transcript variant 1, mRNA [NM_007971]	-0.0556153	0.454944	1.1465	0.0670255	1.93751	0.00386514	-0.0671288	0.703133	0.737495	0.177916	1.85241	0.000308787	1.39998	0.148118	1.67555	0.00172476	1.15943	0.202009	1.54029	0.00445773	1.01371	0.041891	2.06872	0.00257435	1.1391	0.00538216	1.90971	0.0581371	0.946513	0.231889	1.70625	0.00175015	0.841444	0.187349	1.71699	0.0507799
A_51_P248638	Myoz2	59006	NM_021503	ref|Mus musculus myozenin 2 (Myoz2), mRNA [NM_021503]	-1.46662	0.00549559	0.526955	0.468296	-1.0475	0.17513	0.671042	0.281809	1.19816	0.184059	-0.482932	0.640116	-0.918867	0.488097	-0.272975	0.684735	-0.469241	0.601767	-1.7611	0.00818749	-0.532393	0.370755	-0.59874	0.327927	-0.380683	0.563478	-0.50827	0.445667	-0.217544	0.639798	-0.763207	0.305665	-0.539793	0.665488	-0.405409	0.64159
A_51_P248666	Cd274	60533	NM_021893	ref|Mus musculus CD274 antigen (Cd274), mRNA [NM_021893]	4.39451	0.00153253	1.15222	0.0518818	1.45429	0.00600821	4.37259	0.0131115	1.27877	0.264175	1.97833	0.00131734	0.753778	0.32786	0.865574	0.119902	0.889568	0.245041	1.73177	0.00967842	1.37731	0.00754283	1.62626	0.00763313	1.63688	0.012817	1.16427	0.107473	1.14204	0.194976	1.11227	0.0436412	2.20712	0.175816	2.6005	0.0492845
A_51_P248865	Foxf2	14238	NM_010225	ref|Mus musculus forkhead box F2 (Foxf2), mRNA [NM_010225]	-0.769131	0.0769792	-0.525089	0.289475	-1.00045	0.0158359	-1.69323	0.0216702	-0.383683	0.436073	-0.529406	0.0141766	-0.159925	0.49381	-0.402946	0.0679835	0.0264985	0.894765	-0.272918	0.152142	-0.0160926	0.952169	-0.689591	0.0234887	-0.0106274	0.903378	-0.717122	0.225275	-0.253625	0.318678	-0.241171	0.276319	-0.668707	0.308512	-0.582062	0.0515058
A_51_P249193	Gsg1l	269994	NM_001101488	ref|Mus musculus GSG1-like (Gsg1l), mRNA [NM_001101488]	-3.37372	0.00305421	-1.90949	0.148798	-1.82493	0.0484574	-4.01509	0.0278069	-2.51408	0.20458	-1.66346	0.0386283	-1.2925	0.461972	-0.837404	0.0606563	0.0965008	0.88907	-0.838731	0.019608	-0.996896	0.160686	-0.813331	0.185783	-0.576199	0.0776896	-1.07111	0.126466	-0.471336	0.226212	-0.213563	0.400746	-1.50956	0.310102	-1.31908	0.0993721
A_51_P249259	BC071254	NA	BC071254	gb|Mus musculus cDNA clone IMAGE:5010343, partial cds. [BC071254]	1.73198	0.0242204	0.0154623	0.985497	0.936145	0.133709	0.776312	0.501534	-0.119093	0.68385	0.658425	0.201108	0.30207	0.344336	0.261513	0.301145	0.368801	0.367137	0.59811	0.0562317	0.626027	0.0528785	0.544484	0.191815	0.350713	0.172504	0.800984	0.131537	0.33465	0.593526	0.628453	0.0381496	1.08405	0.200968	0.581939	0.183917
A_51_P249286	Rgs16	19734	NM_011267	ref|Mus musculus regulator of G-protein signaling 16 (Rgs16), mRNA [NM_011267]	2.47205	0.00147817	1.71512	0.0651313	2.52019	0.0112937	2.5834	0.0156112	1.25408	0.462499	2.17142	0.000547498	1.79752	0.225463	1.67268	0.0423143	1.11134	0.298599	1.75983	0.0146156	2.11897	0.0448486	2.10713	0.0152749	2.33108	0.0122016	1.85494	0.107334	1.44505	0.21102	1.40857	0.00355207	2.50709	0.184996	2.31661	0.0511136
A_51_P249302	Abcd2	26874	NM_011994	ref|Mus musculus ATP-binding cassette, sub-family D (ALD), member 2 (Abcd2), mRNA [NM_011994]	-1.08327	0.0515623	-0.0926658	0.806351	-0.809127	0.00526891	-1.53003	0.0194572	-0.104648	0.672472	1.12838	0.611351	0.0549679	0.813046	-0.431777	0.0994368	0.325722	0.538359	-0.264589	0.26609	0.11202	0.734957	-0.34241	0.370058	0.0323615	0.68722	-0.2606	0.42922	0.226916	0.744842	-0.105392	0.596003	0.123542	0.839983	-0.282225	0.540067
A_51_P249608	Trdn	76757	ENSMUST00000050626	ens|triadin Gene [Source:MGI Symbol;Acc:MGI:1924007] [ENSMUST00000050626]	-1.57214	0.00503144	0.271878	0.68164	-1.10317	0.157424	0.395097	0.351731	1.25567	0.410509	-0.718607	0.503783	-0.875777	0.406594	-0.385431	0.559772	-0.609019	0.392579	-1.40998	0.0270118	-0.407303	0.465748	-0.665808	0.380861	-0.241945	0.72791	-0.63862	0.357301	-0.311312	0.470615	-0.956276	0.199788	-0.476924	0.532264	-0.528343	0.54326
A_51_P249793	Dusp28	67446	NM_175118	ref|Mus musculus dual specificity phosphatase 28 (Dusp28), mRNA [NM_175118]	2.12167	0.00679147	-0.167997	0.141262	-0.311513	0.084713	2.30755	0.0167066	-0.167713	0.249916	0.00203863	0.995116	-0.248343	0.281468	-0.356014	0.0275291	-0.185304	0.21277	-0.351785	0.0431402	-0.207479	0.344896	-0.312083	0.015195	-0.159628	0.323844	-0.400497	0.15399	-0.12492	0.634354	-0.230479	0.152116	0.0664774	0.769981	-0.198972	0.165643
A_51_P249957	Fgf18	14172	NM_008005	ref|Mus musculus fibroblast growth factor 18 (Fgf18), mRNA [NM_008005]	-0.83803	0.0469238	-0.498808	0.297198	-0.234023	0.668231	-1.63627	0.0164035	-1.38713	0.246958	-0.136528	0.515583	-0.881163	0.494808	-0.33352	0.0644937	-0.281968	0.325846	-0.151721	0.331629	-0.286597	0.216379	-0.695365	0.0233481	-0.182347	0.299541	-0.807221	0.166668	-0.145845	0.338639	0.000196106	0.999306	-0.473434	0.164798	-0.621605	0.147092
A_51_P249989	Tifa	211550	NM_145133	ref|Mus musculus TRAF-interacting protein with forkhead-associated domain (Tifa), mRNA [NM_145133]	2.13241	0.00361256	0.731364	0.0518818	0.709392	0.00433536	2.26132	0.020082	0.838264	0.230556	1.06423	0.00164397	0.825282	0.201842	0.780107	0.00761878	0.488675	0.383312	0.638935	0.0151999	0.838181	0.0209094	0.984516	0.0044303	1.40328	0.00748537	0.9551	0.0541314	0.921246	0.18871	0.808068	0.00227257	1.07218	0.187062	1.16124	0.049775
A_51_P250049	A_51_P250049	NA	A_51_P250049	Unknown	2.08606	0.00974579	0.88198	0.147284	0.118741	0.854674	2.32623	0.013274	0.515005	0.190792	0.415632	0.0914945	0.644322	0.259488	-0.160793	0.185285	0.249203	0.315027	0.0103037	0.976154	0.652119	0.0563065	0.0974138	0.472515	1.00426	0.0195881	-0.281564	0.378227	0.558253	0.200884	-0.215174	0.275512	1.11715	0.220839	0.342985	0.132987
A_51_P250217	A_51_P250217	NA	A_51_P250217	Unknown	-0.767947	0.570393	0.772377	0.732216	-2.5473	0.073294	-1.70519	0.362527	-0.52138	0.731392	-2.27878	0.0353079	-0.818101	0.421629	-2.55667	0.0616625	-0.431165	0.691197	-1.13809	0.338281	0.146154	0.917196	-1.35503	0.275098	-2.15096	0.0237175	-1.28065	0.28634	-0.553374	0.309662	-1.60674	0.364588	-0.209745	0.921299	1.27508	0.235972
A_51_P250477	A_51_P250477	227292	A_51_P250477	Unknown	2.75854	0.0197641	2.06915	0.151708	1.51682	0.0339697	1.7247	0.032597	1.26105	0.307758	2.54874	0.00767069	1.97908	0.240178	1.16259	0.0124527	1.05538	0.407016	1.78201	0.0043136	1.84766	0.0634836	-0.731259	0.889641	1.8052	0.0927649	1.729	0.139107	1.79232	0.204843	1.69416	0.034648	3.60441	0.272925	2.6713	0.0498978
A_51_P251357	Ctps	51797	NM_016748	ref|Mus musculus cytidine 5'-triphosphate synthase (Ctps), mRNA [NM_016748]	1.66146	0.00147817	1.32973	0.0555775	0.865477	0.0400196	1.62163	0.0228132	1.67533	0.170386	1.03495	0.00309331	1.22922	0.195615	0.471078	0.189207	0.939412	0.236374	0.613551	0.015798	1.34022	0.00758083	0.918645	0.00605206	1.31025	0.0166725	0.71464	0.073701	1.11156	0.235993	0.631068	0.0352177	1.64313	0.168723	0.798035	0.0636021
A_51_P251768	Emr1	13733	NM_010130	ref|Mus musculus EGF-like module containing, mucin-like, hormone receptor-like sequence 1 (Emr1), mRNA [NM_010130]	1.02257	0.00181697	1.71755	0.0497973	1.57426	0.0121433	0.599097	0.0438748	1.08342	0.308978	1.78283	0.00118669	1.81701	0.150429	1.73924	0.00212837	1.22625	0.235863	1.24894	0.00560341	1.63733	0.0251712	1.74731	0.00426699	1.85831	0.00218621	2.09794	0.0699998	1.58484	0.18871	1.93862	0.0149952	1.86123	0.176668	1.86232	0.0487979
A_51_P252157	Top2a	21973	NM_011623	ref|Mus musculus topoisomerase (DNA) II alpha (Top2a), mRNA [NM_011623]	-0.447459	0.166724	2.62586	0.0587318	3.80201	0.00197447	-0.723649	0.295634	1.3949	0.1982	3.66608	0.000563287	2.95315	0.148118	3.23883	0.00473949	3.21701	0.224746	3.75178	0.00477317	2.34727	0.0381794	3.81907	0.00225	2.5899	0.0137243	3.74113	0.0588296	2.7058	0.215941	4.0211	0.00234397	2.14919	0.148257	3.76157	0.0521071
A_51_P252199	Mmgt1	236792	NM_146234	ref|Mus musculus membrane magnesium transporter 1 (Mmgt1), mRNA [NM_146234]	-1.5707	0.00198071	-0.417709	0.0906396	-0.381639	0.037986	-1.3461	0.0219481	-0.407912	0.19975	-0.593344	0.000530259	-0.34582	0.300068	-0.523469	0.0156203	-0.413962	0.214818	-0.460799	0.0454884	-0.434513	0.091143	-0.343109	0.0141893	-0.40676	0.00353379	-0.234692	0.082321	-0.50658	0.230449	-0.343878	0.0488044	-0.622698	0.235826	-0.615936	0.0508323
A_51_P252519	Rad51c	114714	NM_053269	ref|Mus musculus RAD51 homolog c (S. cerevisiae) (Rad51c), mRNA [NM_053269]	-0.825568	0.0712889	0.817715	0.212212	1.47661	0.0225096	-1.03694	0.343413	0.362837	0.185954	1.83835	0.0140579	1.46774	0.150429	1.38185	0.0154665	1.09823	0.202726	1.13289	0.00717577	1.09208	0.0827009	2.06974	0.01616	1.37882	0.0160454	1.59019	0.128936	1.32747	0.40381	1.82542	0.00311867	1.33411	0.15977	1.18723	0.0548194
A_51_P253028	A_51_P253028	241327	A_51_P253028	Unknown	-2.10772	0.00568639	-1.06481	0.244325	-0.833839	0.0358264	-1.93422	0.0236076	-1.21754	0.184321	-1.29934	0.00435717	-0.724866	0.447441	-0.656388	0.0417911	-0.175121	0.273803	-0.455584	0.0139054	-0.39514	0.239471	-0.890833	0.0220557	-0.489797	0.0297737	-0.83486	0.0647475	-0.110611	0.174697	-0.341606	0.0180664	-0.456822	0.245414	-0.988133	0.165498
A_51_P253074	Chit1	71884	NM_027979	ref|Mus musculus chitinase 1 (chitotriosidase) (Chit1), mRNA [NM_027979]	5.47197	0.002133	3.74419	0.047171	2.7112	0.0151762	5.12982	0.0129602	3.19603	0.185919	3.1037	0.00143328	3.64703	0.18025	2.10788	0.0199608	2.90639	0.196301	2.92608	0.00445773	3.46427	0.0134828	2.45822	0.00959122	3.75027	0.0035759	2.28461	0.0607409	3.15943	0.18871	2.3596	0.00473777	3.82181	0.149141	3.25173	0.0487979
A_51_P253279	Cntn6	53870	NM_017383	ref|Mus musculus contactin 6 (Cntn6), mRNA [NM_017383]	-1.88577	0.0202365	-1.25337	0.0553355	-1.14771	0.0774457	-1.69115	0.119597	-0.993236	0.225794	-1.58992	0.0646736	-1.28751	0.358176	0.505911	0.475327	0.294217	0.453903	0.0550185	0.962425	-0.110799	0.881705	0.623306	0.621489	-0.464385	0.0707638	-0.88877	0.121152	-0.13979	0.892165	0.534927	0.112979	-0.596648	0.473735	-0.289232	0.387022
A_51_P253481	Ces1g	12623	NM_021456	ref|Mus musculus carboxylesterase 1G (Ces1g), mRNA [NM_021456]	-2.63971	0.073436	-0.311489	0.879215	-1.8359	0.015015	-1.6738	0.0494758	-1.72117	0.221936	-1.7024	0.00419682	-1.44542	0.176344	-1.04474	0.234606	-1.16326	0.274357	-2.30985	0.129482	-1.04689	0.190264	-1.53802	0.0101582	-1.33179	0.00953373	-2.4142	0.0953392	-1.05447	0.345469	-1.70322	0.00575391	-1.58682	0.175165	-2.41575	0.136292
A_51_P253803	Mki67	17345	NM_001081117	ref|Mus musculus antigen identified by monoclonal antibody Ki 67 (Mki67), mRNA [NM_001081117]	-0.908128	0.034662	2.05248	0.0692332	3.33117	0.00272741	-1.26463	0.0466295	0.752521	0.30448	2.89683	0.000414098	2.17432	0.150429	2.78758	0.00579842	2.85844	0.210722	3.08239	0.00580639	1.75185	0.0454132	3.29937	0.00511164	2.22749	0.0205223	3.30864	0.0350018	2.12636	0.241712	3.35929	0.00320278	1.36421	0.188466	3.0967	0.049775
A_51_P253808	Mki67	17345	NM_001081117	ref|Mus musculus antigen identified by monoclonal antibody Ki 67 (Mki67), mRNA [NM_001081117]	-0.774715	0.0428223	2.11422	0.0785488	3.74672	0.00367272	-1.37468	0.0543897	0.6832	0.26511	3.21546	0.000570513	2.46248	0.150429	2.94315	0.0061616	2.83222	0.210611	3.35915	0.00503077	1.86877	0.041284	3.49611	0.00281798	2.50745	0.0193115	3.58774	0.0660872	2.3195	0.246196	3.73584	0.00274866	1.60627	0.182444	3.3199	0.0508323
A_51_P254045	Traip	22036	NM_011634	ref|Mus musculus TRAF-interacting protein (Traip), mRNA [NM_011634]	0.401035	0.0919899	1.8848	0.052166	2.3079	0.0167934	-0.161282	0.775441	1.51965	0.170211	2.58606	0.0011075	2.00014	0.153247	2.26909	0.00675936	1.79074	0.190278	2.05954	0.00466244	1.75887	0.0372126	2.52565	0.00256499	2.29717	0.00906502	2.18678	0.0669705	1.88916	0.251542	2.30994	0.00443051	1.23322	0.154411	2.14571	0.0581653
A_51_P254805	Kif4	16571	NM_008446	ref|Mus musculus kinesin family member 4 (Kif4), mRNA [NM_008446]	-1.00936	0.0514323	1.66168	0.0504352	2.76146	0.00271167	-0.909943	0.0799032	1.34823	0.182635	2.48705	0.000396866	2.26899	0.167254	2.42389	0.00469339	1.94222	0.196301	1.91146	0.0100857	1.55211	0.0483182	2.64293	0.00848612	1.70094	0.0101577	2.65844	0.0736473	1.77149	0.2451	2.63702	0.00360031	1.49888	0.177301	2.43821	0.0488519
A_51_P254811	Kif4	16571	NM_008446	ref|Mus musculus kinesin family member 4 (Kif4), mRNA [NM_008446]	-0.901811	0.0182295	1.48647	0.0420081	2.58575	0.00253003	-1.09156	0.0878546	1.13708	0.201386	2.40021	0.000343478	1.97913	0.150429	2.26293	0.00355078	1.75672	0.203266	1.86146	0.00725915	1.44315	0.0405403	2.70318	0.00225	1.61063	0.0254663	2.41567	0.0590948	1.578	0.292034	2.48773	0.006657	1.31442	0.159436	2.27347	0.0511351
A_51_P254986	Serf1	20365	NM_011353	ref|Mus musculus small EDRK-rich factor 1 (Serf1), mRNA [NM_011353]	-1.66354	0.00465895	-0.35223	0.486609	0.11748	0.230105	-1.8373	0.0208478	-0.155937	0.50359	0.0709128	0.703279	0.11523	0.615497	0.0621313	0.679442	0.174183	0.272216	0.00512138	0.97774	0.222061	0.362897	0.00895451	0.970102	0.226205	0.0337621	-0.048506	0.74796	0.0718183	0.674179	0.0314631	0.924529	3.90489	0.659055	-0.00738352	0.98187
A_51_P255016	Sp100	NA	ENSMUST00000066427	ens|nuclear antigen Sp100 Gene [Source:MGI (curated);Acc:MGI:109561] [ENSMUST00000066427]	2.40984	0.00240902	0.634926	0.113166	0.870882	0.0781485	2.23713	0.0272423	1.21272	0.208169	0.872353	0.00168088	1.03485	0.202346	0.84874	0.0349995	1.0579	0.196301	0.756454	0.0687899	1.53496	0.0311544	0.907436	0.0109267	1.26274	0.0105308	0.786504	0.13633	1.20593	0.204843	1.00142	0.0184725	1.84747	0.173903	1.15083	0.0576639
A_51_P255360	Nt5c3	107569	NM_026004	ref|Mus musculus 5'-nucleotidase, cytosolic III (Nt5c3), mRNA [NM_026004]	2.73996	0.00286955	0.904102	0.284517	0.422169	0.0263055	2.87887	0.013274	0.838471	0.161636	0.564417	0.0128761	0.581164	0.243283	0.423707	0.023632	0.488021	0.213677	0.463578	0.0393254	0.639256	0.0463947	0.631478	0.100248	0.928942	0.0160113	0.463452	0.171341	0.847521	0.200916	0.49587	0.0349199	1.03576	0.19138	0.882609	0.049775
A_51_P255657	2210011C24Rik	70134	ENSMUST00000056686	ens|RIKEN cDNA 2210011C24 gene Gene [Source:MGI Symbol;Acc:MGI:1917384] [ENSMUST00000056686]	-2.04439	0.00395999	-1.9317	0.0616842	-1.27501	0.0210275	-2.30454	0.0242148	-1.97127	0.246299	-1.45273	0.000924538	-1.68322	0.187704	-1.07401	0.0146318	-1.26391	0.190278	-0.698861	0.023944	-1.36893	0.0348324	-1.23388	0.0125152	-1.67161	0.00440637	-1.40909	0.0607409	-1.15948	0.271258	-0.563536	0.0261149	-1.81822	0.16691	-1.04112	0.0753695
A_51_P255699	Mmp3	17392	NM_010809	ref|Mus musculus matrix metallopeptidase 3 (Mmp3), mRNA [NM_010809]	1.72281	0.00609803	0.874817	0.295475	-0.150125	0.89179	1.61464	0.0881464	1.99702	0.182563	-0.434482	0.0989644	0.890508	0.440174	-0.377776	0.422891	0.119699	0.891631	0.0623214	0.815032	0.770754	0.155492	-0.318857	0.510132	0.757246	0.0702129	-0.262099	0.316462	0.774367	0.18871	-0.666394	0.0140424	1.87782	0.195224	-0.235143	0.357434
A_51_P255805	Fhdc1	229474	NM_001033301	ref|Mus musculus FH2 domain containing 1 (Fhdc1), transcript variant 2, mRNA [NM_001033301]	-1.59833	0.00366994	-1.1806	0.104754	-1.03666	0.0087899	-1.0854	0.0293302	-1.40096	0.180973	-1.25111	0.000853478	-1.228	0.210039	-0.893924	0.0115337	-0.654657	0.32323	-0.759375	0.00686816	-0.963268	0.0484583	-1.13064	0.00655655	-1.04116	0.00607376	-0.99763	0.0541314	-0.925998	0.20077	-0.860997	0.0259547	-1.0406	0.188466	-1.01374	0.0974126
A_51_P256093	Map2k6	26399	NM_011943	ref|Mus musculus mitogen-activated protein kinase kinase 6 (Map2k6), mRNA [NM_011943]	-2.26353	0.0021489	-0.562204	0.203928	-0.309618	0.0510537	-2.39973	0.0130227	-0.64058	0.225023	-0.241386	0.184341	-0.511741	0.545832	-0.0749776	0.668041	-0.0315394	0.964477	-0.400262	0.0587054	-0.290061	0.311245	-0.190292	0.381107	-0.17562	0.575669	0.106709	0.749036	-0.117513	0.689985	-0.245134	0.320023	-0.171953	0.420484	-0.42464	0.127224
A_51_P256170	Akr1c18	105349	NM_134066	ref|Mus musculus aldo-keto reductase family 1, member C18 (Akr1c18), mRNA [NM_134066]	-1.75527	0.323786	-0.337661	0.843603	-3.41897	0.0252852	-2.21785	0.0493166	0.275301	0.895861	-2.50833	0.0770666	-0.115121	0.922125	-1.53497	0.187393	1.7461	0.478557	0.262996	0.876321	-0.6281	0.722827	-0.440056	0.83679	-2.13901	0.0894798	0.863843	0.361998	-0.502811	0.58018	-1.60209	0.225419	-0.79696	0.7678	-0.264153	0.899795
A_51_P256246	Tspan13	66109	NM_025359	ref|Mus musculus tetraspanin 13 (Tspan13), mRNA [NM_025359]	-1.5189	0.00367303	-1.01999	0.134867	-0.930601	0.0638214	-1.64126	0.030848	-1.51898	0.201386	-0.985265	0.00857703	-1.0515	0.354056	-0.731094	0.0401438	-0.509087	0.340049	-0.545575	0.0565896	-0.932417	0.0727483	-0.701999	0.00436489	-0.773773	0.00716631	-0.938096	0.0847504	-0.681582	0.301785	-0.479852	0.0411894	-1.02649	0.191443	-0.882553	0.128994
A_51_P256384	Atp2b2	11941	NM_009723	ref|Mus musculus ATPase, Ca++ transporting, plasma membrane 2 (Atp2b2), transcript variant 1, mRNA [NM_009723]	-3.10597	0.00432414	-1.68612	0.133617	-1.20786	0.0679744	-2.64988	0.0292195	-2.17378	0.180631	-1.00101	0.0699467	-1.43635	0.203336	-0.670635	0.0491165	-0.930905	0.198497	-0.660587	0.0402755	-0.992701	0.089554	-1.05206	0.0620962	-0.63361	0.0295618	-1.19309	0.0589769	-0.303555	0.363745	-0.797502	0.0138637	-1.46657	0.192569	-0.832017	0.0709899
A_51_P256884	Mtss1l	244654	NM_198625	ref|Mus musculus metastasis suppressor 1-like (Mtss1l), mRNA [NM_198625]	-1.35934	0.00876637	-0.837382	0.0866412	-0.371058	0.538893	-2.01466	0.0247816	-0.397598	0.220966	-0.834598	0.0033082	-0.549463	0.395858	-0.625061	0.0303423	-0.10174	0.853727	-0.944167	0.0079911	-0.231712	0.60471	-0.55733	0.154248	-0.765098	0.0347534	-0.768213	0.177363	-0.383492	0.482549	-0.395807	0.178517	-0.727541	0.154411	-0.984021	0.0730779
A_51_P256983	Klrg1	50928	NM_016970	ref|Mus musculus killer cell lectin-like receptor subfamily G, member 1 (Klrg1), mRNA [NM_016970]	0.530464	0.240149	0.101489	0.916532	1.36439	0.0537577	-0.160678	0.858126	-0.352043	0.516409	1.62837	0.00493642	0.583299	0.612402	1.2242	0.0276701	0.898368	0.33569	1.78612	0.00460813	0.0650262	0.836463	1.73292	0.0121547	0.840966	0.0598583	1.72036	0.0863412	1.14516	0.230755	1.77996	0.0111844	0.893714	0.146408	1.65962	0.0675675
A_51_P257134	Adar	56417	NM_019655	ref|Mus musculus adenosine deaminase, RNA-specific (Adar), transcript variant 1, mRNA [NM_019655]	2.71138	0.00152194	1.35118	0.0787953	1.13522	0.023947	2.3768	0.0260812	1.20549	0.170386	1.08989	0.000362443	1.4016	0.166058	0.755016	0.0396555	1.02367	0.224746	1.08971	0.00719592	1.67087	0.00758083	-1.0839	0.753852	1.6105	0.00340537	0.623775	0.138788	1.51729	0.204843	1.08289	0.0301858	2.10789	0.162488	1.45104	0.0643777
A_51_P257419	Lhx2	16870	NM_010710	ref|Mus musculus LIM homeobox protein 2 (Lhx2), mRNA [NM_010710]	4.67821	0.00765299	1.53517	0.0998213	1.93286	0.0191796	5.37628	0.0154962	2.22246	0.183628	2.11352	0.00718456	1.7488	0.206886	1.87714	0.00517944	1.64921	0.367659	1.86043	0.0165756	2.43423	0.0406806	1.97999	0.0067847	2.28885	0.0100401	1.28444	0.209364	1.90637	0.224806	1.66748	0.0296382	1.86846	0.168723	2.65736	0.0487979
A_51_P257496	Ace2	70008	NM_027286	ref|Mus musculus angiotensin I converting enzyme (peptidyl-dipeptidase A) 2 (Ace2), transcript variant 2, mRNA [NM_027286]	-2.08971	0.0148902	-1.8314	0.102235	-1.4576	0.00940096	-1.19007	0.114907	-1.56075	0.223778	-1.44173	0.000705284	-1.50614	0.19869	-1.16362	0.0234742	-1.17126	0.235863	-1.03271	0.0162133	-1.14822	0.03224	-1.09502	0.0131522	-1.13051	0.00293999	-1.45257	0.0590948	-0.925678	0.200607	-0.91785	0.0279983	-1.25299	0.157239	-1.14031	0.125426
A_51_P257550	Marcksl1	17357	NM_010807	ref|Mus musculus MARCKS-like 1 (Marcksl1), mRNA [NM_010807]	1.63041	0.00660583	0.52987	0.0755882	1.33897	0.0133035	1.91042	0.0150339	0.900192	0.277907	1.22506	0.000343708	1.12342	0.150336	1.26393	0.0191198	0.604474	0.391557	0.659139	0.0162754	1.11956	0.045182	1.23539	0.00814228	1.50458	0.0123219	1.32919	0.074666	0.857845	0.257374	1.02984	0.0076221	1.02784	0.218239	1.38176	0.0603669
A_51_P257789	Hoxb2	103889	AK036636	gb|Mus musculus adult male bone cDNA, RIKEN full-length enriched library, clone:9830144G19 product:unclassifiable, full insert sequence. [AK036636]	-0.126513	0.718144	-1.13231	0.0648362	-1.68109	0.0107581	-0.20605	0.519795	-0.592759	0.305715	-1.18848	0.00465695	-0.794185	0.254645	-0.943737	0.0204736	-0.42363	0.378137	-0.783785	0.0762672	-0.82911	0.0857023	-0.923321	0.176084	-0.372032	0.0447193	-0.995524	0.128015	-0.49895	0.20215	-0.856488	0.0398199	-0.881931	0.185075	-0.948124	0.171739
A_51_P257841	1700034I23Rik	73297	NM_028494	ref|Mus musculus RIKEN cDNA 1700034I23 gene (1700034I23Rik), mRNA [NM_028494]	-0.0547257	0.927614	-0.988156	0.346818	-1.24952	0.110367	-1.14925	0.14706	1.28512	0.563869	-1.56295	0.00539231	-0.547251	0.650955	-0.681758	0.313431	-1.70423	0.309437	-0.588302	0.710286	0.0940041	0.917649	-0.609609	0.603004	-1.14242	0.12184	-1.05001	0.650632	-0.447434	0.670104	-0.400656	0.628199	0.0797198	0.940577	-0.798612	0.657143
A_51_P257938	Tacstd2	56753	NM_020047	ref|Mus musculus tumor-associated calcium signal transducer 2 (Tacstd2), mRNA [NM_020047]	2.2293	0.00292737	0.956327	0.063641	0.479967	0.0744213	2.36403	0.0323957	1.07437	0.273655	0.546155	0.135043	1.03612	0.205405	0.0274877	0.929727	0.697587	0.26989	0.218398	0.361994	1.09133	0.0315679	0.338716	0.369089	1.04851	0.00626603	0.0385258	0.86374	1.07172	0.245867	0.329612	0.0361355	1.59002	0.233263	0.608621	0.0920957
A_51_P257951	Retnla	57262	NM_020509	ref|Mus musculus resistin like alpha (Retnla), mRNA [NM_020509]	1.19003	0.251514	2.63299	0.0694785	3.15435	0.0277908	1.62851	0.0316007	2.12277	0.177015	2.95573	0.000173077	1.93529	0.218984	0.908836	0.51138	2.97623	0.196301	2.46174	0.0056997	2.14926	0.0799063	1.91832	0.0367946	1.75237	0.0176428	3.08435	0.217789	1.6915	0.228227	1.94631	0.0132037	1.75945	0.146408	1.81936	0.149358
A_51_P258150	Plin2	11520	NM_007408	ref|Mus musculus perilipin 2 (Plin2), mRNA [NM_007408]	1.88639	0.00260814	1.24135	0.0846645	0.405993	0.0283254	1.97689	0.0131912	1.45516	0.170386	0.360276	0.167512	0.855705	0.492182	0.164188	0.110901	0.301185	0.510439	-0.0735722	0.609825	0.810422	0.0247474	0.27479	0.159547	0.508589	0.0246505	0.230116	0.259234	0.223233	0.367093	0.13028	0.199683	0.175991	0.592959	0.178796	0.70874
A_51_P258176	Tmed6	66269	NM_025458	ref|Mus musculus transmembrane emp24 protein transport domain containing 6 (Tmed6), mRNA [NM_025458]	-2.47637	0.0297399	-1.40654	0.114021	-0.724781	0.0395512	-1.13025	0.0816455	-1.18804	0.190281	-0.314312	0.526476	-0.875109	0.467683	0.306462	0.303882	0.0512375	0.900418	0.565367	0.257561	-1.42234	0.0380921	0.327319	0.435508	-0.26404	0.297754	-0.0196687	0.941538	-0.285785	0.774207	-0.0223777	0.791966	-0.889548	0.453941	0.329139	0.274298
A_51_P258372	Igsf6	80719	NM_030691	ref|Mus musculus immunoglobulin superfamily, member 6 (Igsf6), mRNA [NM_030691]	2.50031	0.00419323	1.1678	0.110022	1.07898	0.0369419	1.80377	0.0347164	1.49657	0.193426	1.45854	0.00691574	1.13426	0.153247	0.815637	0.0104039	0.736348	0.224618	1.01859	0.0105472	1.55567	0.0457654	1.06786	0.0323174	1.88864	0.00727787	1.30566	0.0736473	1.23889	0.18871	1.14721	0.0203941	2.03205	0.170977	2.00181	0.0492845
A_51_P258409	Hey1	15213	NM_010423	ref|Mus musculus hairy/enhancer-of-split related with YRPW motif 1 (Hey1), mRNA [NM_010423]	-1.82762	0.0100237	-1.18367	0.140645	-1.83975	0.0435199	-2.00303	0.0470808	-1.65543	0.17752	-1.80175	0.0044236	-1.13877	0.2844	-0.83454	0.0266558	-0.660055	0.305187	-0.712294	0.0386072	-1.77446	0.034043	-1.61149	0.0153837	-1.43111	0.00594465	-0.766335	0.242682	-1.01889	0.256776	-0.795366	0.0478865	-1.81941	0.148257	-1.28853	0.115695
A_51_P258493	Per3	18628	NM_011067	ref|Mus musculus period homolog 3 (Drosophila) (Per3), mRNA [NM_011067]	-2.33724	0.00534473	-1.10138	0.0799965	-0.98968	0.0274102	-1.96765	0.0138916	-1.86503	0.176963	-1.16929	0.00249699	-1.53962	0.24376	-1.11947	0.00594526	-0.531191	0.296506	-0.67431	0.0218744	-1.07503	0.0563977	-0.771715	0.0283931	-1.06011	0.00513314	-0.665874	0.10942	-0.700068	0.215503	-0.814096	0.0156912	-1.03269	0.230516	-0.898051	0.083396
A_51_P258690	Scrg1	20284	NM_009136	ref|Mus musculus scrapie responsive gene 1 (Scrg1), mRNA [NM_009136]	1.55316	0.0402302	0.182164	0.813128	-0.616629	0.200128	1.57701	0.122133	1.28072	0.353752	-0.760441	0.235564	0.502299	0.498785	-1.14791	0.0247848	-0.751638	0.290282	-0.770631	0.129191	0.32577	0.526782	-0.815276	0.0941497	0.00265053	0.993428	-0.755321	0.264289	-0.0521515	0.837981	-0.361763	0.181815	0.680389	0.661611	-0.0859586	0.915499
A_51_P259378	Rnf114	81018	NM_030743	ref|Mus musculus ring finger protein 114 (Rnf114), mRNA [NM_030743]	1.38489	0.00198071	0.394214	0.251846	0.352563	0.0110408	1.52546	0.0129851	0.218828	0.185595	0.332557	0.014666	0.317107	0.313042	0.218642	0.0720157	0.341047	0.321545	0.388858	0.0352873	0.595741	0.0261428	0.259511	0.16816	0.624063	0.0170876	0.107374	0.54308	0.504867	0.214017	0.286284	0.067688	0.915419	0.224401	0.652672	0.0930689
A_51_P259773	Slc37a2	56857	NM_020258	ref|Mus musculus solute carrier family 37 (glycerol-3-phosphate transporter), member 2 (Slc37a2), transcript variant 2, mRNA [NM_020258]	2.35897	0.00310819	2.30453	0.0518818	2.07045	0.0189818	1.65969	0.0773923	2.0544	0.203663	2.17874	0.00143845	2.4276	0.219333	1.65094	0.0110894	0.995023	0.210722	1.43569	0.0113703	2.27057	0.00847526	2.11481	0.00493469	1.99696	0.0048069	2.30749	0.0590855	1.63859	0.239382	1.68838	0.00742017	2.20906	0.175347	1.85515	0.0492845
A_51_P259774	Slc37a2	56857	NM_020258	ref|Mus musculus solute carrier family 37 (glycerol-3-phosphate transporter), member 2 (Slc37a2), transcript variant 2, mRNA [NM_020258]	2.80865	0.00255602	2.7114	0.0542455	2.57291	0.0173109	2.13988	0.0352738	2.5627	0.185787	2.58331	0.000724438	2.90857	0.209556	2.28969	0.00929454	1.51308	0.245993	1.80142	0.00608213	2.69222	0.00911743	2.63621	0.00184825	2.19537	0.00225328	2.7483	0.0581371	2.18887	0.197201	2.2975	0.00378567	2.9231	0.146408	2.40926	0.0397428
A_51_P260178	Recql4	79456	NM_058214	ref|Mus musculus RecQ protein-like 4 (Recql4), mRNA [NM_058214]	-0.273279	0.13657	0.937457	0.0914061	1.60283	0.011455	-0.39979	0.597866	0.633528	0.243204	1.4978	0.000780097	1.15337	0.212626	1.1049	0.0195288	0.849544	0.31103	0.997176	0.0416011	1.01524	0.0636335	1.55635	0.00833226	1.16181	0.0135042	1.53766	0.0730765	1.03167	0.349326	1.44596	0.0062688	1.01798	0.259854	1.15629	0.0579077
A_51_P260683	Rgs1	50778	NM_015811	ref|Mus musculus regulator of G-protein signaling 1 (Rgs1), mRNA [NM_015811]	3.95992	0.00810189	1.97371	0.0518818	3.03925	0.0141951	3.36002	0.0165596	2.17701	0.211843	3.08894	0.000170529	2.46961	0.173353	2.85409	0.00466096	2.03815	0.214632	3.37888	0.00339651	2.47242	0.0209876	3.42679	0.00280015	2.83932	0.00559204	3.2162	0.0589769	2.23743	0.222837	2.77723	0.00993683	1.99356	0.2434	3.21415	0.0515058
A_51_P260889	Cd3g	12502	NM_009850	ref|Mus musculus CD3 antigen, gamma polypeptide (Cd3g), mRNA [NM_009850]	0.533613	0.21542	-0.369511	0.271015	2.53889	0.0326359	-0.323404	0.500564	-0.612248	0.509095	2.35111	0.00250422	0.525534	0.496332	2.81667	0.00246565	0.266932	0.619176	2.78919	0.00365086	0.0112868	0.980778	3.21555	0.00323182	0.919472	0.0207195	2.91268	0.060354	0.37301	0.737695	3.07376	0.00304143	0.498811	0.632912	3.1306	0.0492845
A_51_P261340	Faim2	72393	NM_028224	ref|Mus musculus Fas apoptotic inhibitory molecule 2 (Faim2), transcript variant 1, mRNA [NM_028224]	-2.31765	0.0050949	-1.77301	0.0947937	-1.8188	0.0290304	-2.45164	0.0297523	-1.82826	0.228609	-1.97072	0.00354177	-1.43991	0.224049	-1.40422	0.0153264	-0.497366	0.452628	-1.19315	0.010166	-1.11642	0.108338	-2.01621	0.00408767	-1.12841	0.0374782	-1.79825	0.0877952	-0.893652	0.2451	-1.20551	0.0184593	-1.2484	0.208697	-1.43118	0.0792361
A_51_P261412	T2	21331	NM_001161832	ref|Mus musculus brachyury 2 (T2), mRNA [NM_001161832]	-1.77067	0.00456024	-1.44588	0.100469	-1.0309	0.0137753	-1.28703	0.0243759	-0.829891	0.32052	-1.10703	0.000887769	-1.14764	0.233466	-0.961108	0.0139999	-0.624813	0.345147	-0.567716	0.0712719	-0.773287	0.162611	-1.08572	0.0160023	-1.03917	0.0183523	-0.891999	0.188495	-0.589144	0.2912	-0.918098	0.0591432	-1.06488	0.150192	-0.946069	0.14089
A_51_P262171	Irgm1	15944	NM_008326	ref|Mus musculus immunity-related GTPase family M member 1 (Irgm1), mRNA [NM_008326]	3.52704	0.00148785	1.72924	0.0542455	1.84374	0.00583285	3.42579	0.0129602	1.39675	0.283676	2.10875	0.00172962	1.49807	0.197158	0.904712	0.121521	1.31851	0.198641	1.74916	0.00651554	1.89635	0.017687	1.31771	0.0155437	2.05554	0.00458339	1.03094	0.133513	1.53449	0.203169	1.25007	0.0265176	2.79662	0.169304	2.30439	0.0508323
A_51_P262515	Phf11	219131	NM_172603	ref|Mus musculus PHD finger protein 11 (Phf11), mRNA [NM_172603]	4.15862	0.00147817	2.28666	0.0497973	1.96931	0.0130623	3.88057	0.01461	2.07372	0.183255	1.94107	0.00133275	2.30413	0.173309	1.52082	0.0159269	2.04033	0.258388	2.39387	0.00445773	2.4552	0.00758083	1.78545	0.00956455	2.51366	0.00530992	1.50695	0.111496	2.49631	0.200884	1.74093	0.0218976	3.05163	0.159436	2.38367	0.0584985
A_51_P262721	ENSMUST00000143813	NA	ENSMUST00000143813	ens|RIKEN cDNA 0610009L18 gene Gene [Source:MGI Symbol;Acc:MGI:1914088] [ENSMUST00000143813]	-1.22265	0.00422836	-1.30673	0.0408346	-0.959033	0.0240299	-1.56145	0.017171	-1.01662	0.222232	-0.940614	0.00130934	-1.0488	0.202251	-0.783195	0.00471927	-0.572428	0.236571	-0.440123	0.00796199	-0.874791	0.0225352	-0.804489	0.00841393	-0.745103	0.00774167	-0.849919	0.0855007	-0.715442	0.208131	-0.524966	0.0327726	-1.00282	0.193893	-0.693272	0.0908209
A_51_P262964	Ednrb	13618	NM_007904	ref|Mus musculus endothelin receptor type B (Ednrb), transcript variant 1, mRNA [NM_007904]	-1.6889	0.00456024	-1.32956	0.0988168	-1.75137	0.0215694	-1.79278	0.0482111	-2.10383	0.185429	-1.7635	0.00131906	-1.47009	0.229789	-1.49051	0.0170068	-0.718033	0.214632	-0.913042	0.0117109	-1.11487	0.0970928	-2.01736	0.0109267	-1.04305	0.00968034	-1.47649	0.0943634	-1.01737	0.194976	-0.992925	0.0122889	-1.3306	0.175816	-1.53719	0.099355
A_51_P262972	Prrx1	18933	AK038736	gb|Mus musculus adult male hypothalamus cDNA, RIKEN full-length enriched library, clone:A230058M14 product:unclassifiable, full insert sequence. [AK038736]	0.162782	0.721678	-1.72176	0.191085	-0.749426	0.342367	0.222722	0.899768	-1.21066	0.224078	-0.804819	0.208171	-2.31445	0.249342	-0.595491	0.202046	-0.610988	0.521002	-0.733531	0.500529	-1.1829	0.292207	0.00415444	0.995741	-1.9543	0.00836224	0.389916	0.676534	-0.838327	0.550958	0.0777962	0.929037	-1.21147	0.580958	-0.329697	0.174368
A_51_P263473	2016-09-03	24050	NM_011889	ref|Mus musculus septin 3 (Sept3), mRNA [NM_011889]	-3.43131	0.0021489	-2.35277	0.0521375	-0.631396	0.145873	-3.16253	0.0171661	-3.97059	0.170386	-1.50993	0.00651847	-2.15313	0.18836	-0.680535	0.0960512	-0.36175	0.591731	0.467279	0.0667311	-2.06135	0.0499472	-0.684711	0.0184989	-1.5665	0.00567441	-0.413169	0.288648	-2.06997	0.226212	-0.384328	0.296261	-2.19567	0.162488	-0.918979	0.122116
A_51_P263591	Pank1	75735	NM_023792	ref|Mus musculus pantothenate kinase 1 (Pank1), transcript variant 2, mRNA [NM_023792]	-1.66435	0.0281002	-0.311514	0.23382	-0.827104	0.0115304	-1.56521	0.0284554	-0.331535	0.428418	-0.785561	0.0106247	-0.216219	0.555453	-0.467554	0.0146631	-0.108116	0.678311	-0.273972	0.100861	-0.200683	0.654877	-0.271901	0.192404	-0.423794	0.0137838	-0.417217	0.242223	-0.161744	0.29342	-0.464639	0.0164714	-0.389067	0.269201	-0.579314	0.0662981
A_51_P263965	Hmox1	15368	NM_010442	ref|Mus musculus heme oxygenase (decycling) 1 (Hmox1), mRNA [NM_010442]	1.62974	0.00500043	1.13997	0.130947	1.22229	0.025212	1.48317	0.0226712	1.08493	0.229176	1.04245	0.00232733	0.901471	0.253722	0.670575	0.0243261	0.300971	0.235863	0.438776	0.0827504	0.782199	0.0711627	1.09132	0.0100018	1.61837	0.284269	0.868259	0.104444	0.696985	0.266116	0.796706	0.0247707	1.05389	0.176668	0.623926	0.0712978
A_51_P263993	Lipc	15450	NM_008280	ref|Mus musculus lipase, hepatic (Lipc), mRNA [NM_008280]	-0.649011	0.633192	0.536585	0.675735	-0.621992	0.636471	-0.533309	0.901283	0.188998	0.802656	-2.57492	0.00982834	-0.534541	0.913098	1.41688	0.32536	-0.0159798	0.997699	-1.27723	0.433875	-1.32143	0.415852	-0.961756	0.681085	-1.20039	0.421968	0.379754	0.806149	-0.55132	0.86356	-1.83974	0.320082	-2.5939	0.338155	-0.528484	0.679667
A_51_P264064	Incenp	16319	NM_016692	ref|Mus musculus inner centromere protein (Incenp), mRNA [NM_016692]	-0.204779	0.243726	1.26826	0.0492285	2.04191	0.0121433	-0.606123	0.0333944	0.694563	0.180631	2.06183	0.000349445	1.47674	0.0619261	1.938	0.00347717	1.39367	0.208402	1.93838	0.00331196	1.22297	0.050421	2.09198	0.00317191	1.34619	0.00555481	2.06392	0.0571843	1.33106	0.235657	2.1183	0.00247086	0.800853	0.183297	1.93782	0.0492845
A_51_P264527	Fam69b	56279	NM_019833	ref|Mus musculus family with sequence similarity 69, member B (Fam69b), mRNA [NM_019833]	-1.71942	0.0150978	-0.687783	0.0920344	-0.432764	0.374271	-0.949634	0.164917	-0.706442	0.280394	-0.207293	0.548497	-0.700363	0.312106	-0.248817	0.0569053	0.00427754	0.978444	0.0688863	0.780902	-0.78942	0.0398103	-0.240158	0.272708	-0.496293	0.014123	-0.0919172	0.379634	-0.522186	0.312801	-0.108209	0.493686	-0.0463754	0.901495	0.0415374	0.872747
A_51_P264534	ENSMUST00000054592	76785	ENSMUST00000054592	ens|RIKEN cDNA 2410124H12 gene Gene [Source:MGI Symbol;Acc:MGI:1924035] [ENSMUST00000054592]	-0.703986	0.144268	-1.60052	0.198039	-1.00704	0.135772	-0.454958	0.621948	-1.00105	0.402387	-0.94784	0.133522	-1.73701	0.221615	-1.26434	0.0478957	-0.801276	0.718968	-1.76717	0.0795789	-0.49671	0.528285	-1.64116	0.0724845	-1.5699	0.0109926	-1.56404	0.0847504	-1.37674	0.48263	-0.942921	0.189944	-0.372966	0.894515	-1.32753	0.0722406
A_51_P264634	Strbp	20744	NM_009261	ref|Mus musculus spermatid perinuclear RNA binding protein (Strbp), mRNA [NM_009261]	-1.50637	0.00459895	-1.26459	0.0618694	-0.796789	0.0551113	-1.07181	0.111493	-1.32842	0.188913	-1.08571	0.00786274	-0.891363	0.249082	-0.706764	0.0157799	-0.703983	0.235863	-0.598706	0.0424342	-0.631016	0.144262	-0.953227	0.0106458	-0.531564	0.0609916	-0.632535	0.0764319	-0.480788	0.18871	-0.547051	0.0223481	-0.894223	0.190907	-0.915778	0.0545342
A_51_P264825	Lag3	16768	NM_008479	ref|Mus musculus lymphocyte-activation gene 3 (Lag3), mRNA [NM_008479]	3.17026	0.00373782	1.09349	0.0875299	2.65998	0.0166847	2.80691	0.0245269	0.138236	0.921213	2.71567	0.000353391	1.33161	0.201804	2.73085	0.00432924	1.16933	0.233383	2.95689	0.0197491	1.55855	0.0378092	3.0901	0.00594475	1.69862	0.015332	3.04202	0.0729749	1.79627	0.208131	2.94049	0.00500511	2.24392	0.14364	2.91259	0.0489111
A_51_P264934	Matn4	17183	NM_013592	ref|Mus musculus matrilin 4 (Matn4), mRNA [NM_013592]	-1.83428	0.0157982	-1.09776	0.128144	0.181421	0.631115	-1.6104	0.0798072	-0.956013	0.325112	0.0146878	0.960414	-0.470594	0.572387	0.0578499	0.788573	0.0690902	0.833609	0.0295536	0.917382	0.497054	0.387716	-0.141158	0.423508	0.493373	0.47137	0.0663417	0.708157	0.0868903	0.623067	0.464778	0.0543796	-0.433999	0.389305	-0.0542467	0.689137
A_51_P265016	Ypel1	106369	NM_023249	ref|Mus musculus yippee-like 1 (Drosophila) (Ypel1), mRNA [NM_023249]	-2.07624	0.00386552	-0.599665	0.43044	-0.027012	0.919927	-2.27425	0.0190696	-0.995511	0.30325	0.00114596	0.997535	-0.360376	0.78403	0.223312	0.34833	0.509168	0.443536	0.0456163	0.813828	0.0927825	0.805593	0.276949	0.0932181	0.271806	0.387524	0.379561	0.304513	0.157269	0.768588	0.213182	0.369432	-0.267074	0.605942	-0.308194	0.0508323
A_51_P265026	Naip2	17948	NM_010872	ref|Mus musculus NLR family, apoptosis inhibitory protein 2 (Naip2), transcript variant 1, mRNA [NM_010872]	1.68321	0.00503144	1.25412	0.0518818	0.909157	0.00763636	1.5707	0.0239025	1.07344	0.190049	1.07922	0.00443042	1.03605	0.162489	0.863508	0.00781673	0.846269	0.197995	0.801732	0.00974245	1.20912	0.0311664	0.2501	0.656199	1.4448	0.0038516	1.06979	0.0643669	0.965557	0.230394	0.649458	0.00591526	1.66836	0.238647	1.40727	0.14877
A_51_P265351	Ldb3	24131	NM_001039076	ref|Mus musculus LIM domain binding 3 (Ldb3), transcript variant 7, mRNA [NM_001039076]	-1.59914	0.00810127	-0.637455	0.417828	-1.43414	0.050434	0.340374	0.469858	0.327709	0.62316	-0.94969	0.240516	-1.64142	0.320556	-0.960295	0.0840887	-0.938763	0.495616	-1.42452	0.0550717	-0.607033	0.488242	-0.548171	0.263228	-0.464457	0.40874	-0.59521	0.266375	-0.0222526	0.954138	-0.834428	0.140884	-0.576073	0.561127	-0.455279	0.616602
A_51_P265444	Slc28a2	269346	NM_172980	ref|Mus musculus solute carrier family 28 (sodium-coupled nucleoside transporter), member 2 (Slc28a2), mRNA [NM_172980]	3.47663	0.00568639	0.476655	0.21347	0.946908	0.0539948	2.97703	0.0165596	1.08547	0.239364	0.931502	0.00170654	0.663465	0.300057	1.17469	0.00335352	-0.323585	0.690131	0.871693	0.0318836	0.960887	0.062959	1.15298	0.0116554	1.15671	0.0311892	1.25233	0.0676937	0.633986	0.253373	1.23898	0.0217619	0.758337	0.349067	1.59801	0.0762641
A_51_P265495	Ly6a	110454	NM_010738	ref|Mus musculus lymphocyte antigen 6 complex, locus A (Ly6a), mRNA [NM_010738]	2.01218	0.0024636	0.978573	0.0408346	0.919092	0.0383353	1.98665	0.0189678	1.24472	0.264523	0.8722	0.00601542	1.03851	0.180296	0.352046	0.222643	0.672004	0.324932	0.362287	0.0893152	1.03074	0.0290345	0.626577	0.036967	0.46455	0.0384738	0.319284	0.298374	0.75215	0.243784	0.333969	0.201787	1.41645	0.14364	0.795245	0.0680948
A_51_P265571	Adm	11535	NM_009627	ref|Mus musculus adrenomedullin (Adm), mRNA [NM_009627]	3.51361	0.00301024	0.762053	0.0822859	1.2059	0.163766	3.47771	0.0188026	2.17214	0.170386	0.863692	0.0116596	1.19901	0.204924	0.28827	0.229756	-0.310378	0.496327	-0.332686	0.0204163	1.18776	0.0878993	0.17347	0.750021	1.10148	0.0874222	0.399344	0.402739	0.227605	0.708774	0.0280978	0.814985	1.51191	0.255145	0.208931	0.290986
A_51_P265660	Smc2	14211	NM_008017	ref|Mus musculus structural maintenance of chromosomes 2 (Smc2), mRNA [NM_008017]	-0.111668	0.584672	1.39998	0.07794	1.83645	0.0171214	-0.347969	0.326066	1.06273	0.170386	1.86191	0.000705284	1.9321	0.148118	2.06804	0.00355078	1.53406	0.202595	1.80749	0.0057506	1.33664	0.0693091	2.19579	0.00471677	1.50554	0.00353379	1.86356	0.0970487	1.62473	0.253373	2.12921	0.00273443	1.02778	0.156976	1.95603	0.0548194
A_51_P265765	Grin2b	14812	NM_008171	ref|Mus musculus glutamate receptor, ionotropic, NMDA2B (epsilon 2) (Grin2b), mRNA [NM_008171]	-0.287455	0.724247	0.157444	0.890688	-0.167231	0.856156	-0.357571	0.895772	0.189514	0.705612	-1.66694	0.00905487	-0.453238	0.824811	0.799212	0.373828	-0.347961	0.795345	-0.919503	0.149922	-1.1829	0.285461	-0.745341	0.616259	-1.18149	0.278534	0.215637	0.784737	-0.641394	0.796737	-1.02653	0.122829	-1.4967	0.373661	-0.397397	0.658978
A_51_P265806	Clca2	80797	NM_030601	ref|Mus musculus chloride channel calcium activated 2 (Clca2), mRNA [NM_030601]	4.52167	0.0023753	2.39956	0.0472275	1.55476	0.0602984	4.57096	0.0237361	2.04399	0.170386	2.2275	0.0074331	2.50721	0.278865	1.52199	0.0108617	1.58463	0.270745	1.36955	0.0274956	1.62489	0.0841369	1.35909	0.0587086	1.28217	0.0208863	1.63903	0.134391	0.99949	0.216267	1.11508	0.00497232	2.03618	0.21372	1.55436	0.0808109
A_51_P265822	Olfr1179	258919	NM_146917	ref|Mus musculus olfactory receptor 1179 (Olfr1179), mRNA [NM_146917]	-0.60975	0.567302	0.770684	0.294954	-0.146491	0.893159	-1.08293	0.498124	0.13315	0.935747	-0.525243	0.42803	-1.61983	0.460004	-0.49488	0.203984	-1.18091	0.631867	-0.587805	0.743409	-1.04516	0.414252	-1.24339	0.540374	-1.25224	0.260881	0.0756951	0.959326	-2.0464	0.630755	-2.26049	0.0156666	-0.0359315	0.991532	0.0373659	0.979057
A_51_P265905	Zranb3	226409	NM_027678	ref|Mus musculus zinc finger, RAN-binding domain containing 3 (Zranb3), mRNA [NM_027678]	-0.234357	0.339069	1.00244	0.0637436	1.21749	0.0159741	-0.335939	0.456037	0.653311	0.220544	1.27505	0.00184183	1.28485	0.225463	1.08946	0.0180121	1.44516	0.182113	1.14914	0.02811	1.10734	0.0311896	1.75353	0.00313806	1.32053	0.00830084	1.56728	0.0809412	1.13637	0.343242	1.11688	0.0265987	0.929919	0.212659	1.12259	0.0615101
A_51_P266248	A_51_P266248	NA	A_51_P266248	Unknown	-1.40218	0.0406181	-1.02129	0.159595	-0.762534	0.192934	-1.55947	0.0222677	-1.44174	0.184821	-0.866289	0.0775505	-0.764877	0.385463	-0.532052	0.00687643	-1.08865	0.443445	-0.430468	0.314909	-0.811816	0.368152	-0.946084	0.103839	0.153633	0.808979	-0.686981	0.241711	-0.345342	0.548174	-0.0163577	0.949437	-1.40666	0.463149	0.0111396	0.989986
A_51_P267053	Thbs3	21827	NM_013691	ref|Mus musculus thrombospondin 3 (Thbs3), mRNA [NM_013691]	-1.78876	0.0062453	-1.57579	0.0865392	-0.756375	0.0309314	-1.87192	0.0224741	-1.84066	0.206376	-1.11524	0.0238916	-1.35844	0.271918	-0.417659	0.086333	-0.141139	0.541442	-0.172743	0.559648	-0.788323	0.0627499	-0.479874	0.0156177	-0.69098	0.0261448	-0.407695	0.172705	-0.194958	0.503463	-0.0293061	0.887609	-1.00175	0.245138	-0.602526	0.091011
A_51_P267169	Sgpp2	433323	NM_001004173	ref|Mus musculus sphingosine-1-phosphate phosphotase 2 (Sgpp2), mRNA [NM_001004173]	-2.00208	0.0363689	-1.27936	0.11377	-1.37826	0.0269737	-0.0440116	0.975423	-1.161	0.319609	-0.952918	0.0146213	-1.24696	0.263091	-0.775259	0.0260209	-0.280067	0.37455	-0.152747	0.343035	-1.05496	0.0912892	-0.450448	0.0912831	-0.963114	0.0131061	-0.637089	0.160251	-0.668969	0.292531	-0.498564	0.0315371	-0.775936	0.200223	-0.501272	0.0603669
A_51_P267239	Litaf	56722	NM_019980	ref|Mus musculus LPS-induced TN factor (Litaf), mRNA [NM_019980]	1.76643	0.00285284	1.00381	0.067397	0.793203	0.0211266	1.59629	0.0186605	1.13198	0.183628	1.03436	0.0052875	0.930389	0.236062	0.49675	0.0138107	0.290894	0.414064	0.534403	0.0207082	0.87487	0.0549556	0.743763	0.00313806	0.889104	0.00774167	0.748874	0.0974212	0.669966	0.203169	0.460018	0.018787	0.841814	0.237798	0.719207	0.0498978
A_51_P267278	Slc15a2	57738	NM_021301	ref|Mus musculus solute carrier family 15 (H+/peptide transporter), member 2 (Slc15a2), transcript variant 1, mRNA [NM_021301]	-1.05192	0.176022	-1.33936	0.129911	-1.63222	0.0187047	0.0510078	0.967631	-0.423691	0.636078	-0.934246	0.166458	-1.05828	0.271397	-0.916459	0.034544	-0.258957	0.910303	0.801264	0.246186	-0.806829	0.35595	0.062459	0.956458	-0.438271	0.661753	-0.274098	0.645615	-0.551782	0.642084	-0.12322	0.919576	-1.41658	0.358927	0.349119	0.658487
A_51_P267314	Tbc1d10c	108995	NM_178650	ref|Mus musculus TBC1 domain family, member 10c (Tbc1d10c), mRNA [NM_178650]	-0.284896	0.365998	-0.616036	0.143565	1.29791	0.0938439	-0.881452	0.0538242	-1.03107	0.180745	1.09303	0.0104384	-0.118629	0.824031	1.37869	0.00212837	-0.385782	0.681668	1.26644	0.00688291	-0.103857	0.793654	1.4431	0.00705264	0.188744	0.550378	1.51549	0.0807109	0.0852702	0.795683	1.73846	0.00439901	-0.141497	0.804391	1.69717	0.0690615
A_51_P267587	A_51_P267587	14546	A_51_P267587	Unknown	2.05497	0.00401522	-0.0132167	0.947321	0.0788098	0.697074	1.95339	0.0120744	0.170081	0.702324	0.346279	0.0860204	0.01455	0.947337	0.0229816	0.915995	0.0285193	0.833582	0.281947	0.0460825	0.211153	0.0717276	0.251086	0.227188	0.341824	0.0479212	-0.152384	0.208422	0.239926	0.246081	-0.136595	0.473026	0.581161	0.274793	0.588705	0.0784512
A_51_P267622	Gjb2	14619	NM_008125	ref|Mus musculus gap junction protein, beta 2 (Gjb2), mRNA [NM_008125]	0.256804	0.292377	-0.148731	0.836	-0.231778	0.580315	2.04527	0.0292867	-0.18357	0.830064	0.395214	0.346839	0.868135	0.167254	-0.232637	0.430036	0.596329	0.682634	0.0151701	0.952332	0.643645	0.248556	0.139286	0.791849	-0.985183	0.575041	-0.509033	0.275393	0.796391	0.662553	0.553785	0.320791	-0.454327	0.689445	0.957789	0.176497
A_51_P267700	Gkn3	68888	NM_026860	ref|Mus musculus gastrokine 3 (Gkn3), mRNA [NM_026860]	-1.99458	0.00852838	-1.56695	0.0780357	-1.02844	0.0137933	-1.16647	0.190047	-1.40351	0.176547	-1.53949	0.00261597	-1.63008	0.294464	-1.06121	0.0275291	-0.975621	0.397603	-0.666164	0.0670322	-1.6472	0.0326335	-1.09138	0.00944558	-1.22853	0.00353379	-1.02557	0.0873623	-0.798121	0.2451	-1.07484	0.0233038	-1.2434	0.33678	-0.669558	0.158726
A_51_P267751	Hrc	15464	NM_010473	ref|Mus musculus histidine rich calcium binding protein (Hrc), mRNA [NM_010473]	-2.11693	0.00380855	-0.612879	0.402603	-1.46085	0.0260201	0.077526	0.782364	0.352316	0.406101	-0.866704	0.313946	-1.65975	0.301941	-0.531233	0.325234	-0.556315	0.509281	-1.55382	0.0127842	-0.845637	0.295935	-0.818777	0.109886	-0.662764	0.378801	-0.646992	0.19715	-0.600856	0.16686	-0.909499	0.110791	-0.900619	0.331924	-0.624249	0.411734
A_51_P267783	Il11	16156	NM_008350	ref|Mus musculus interleukin 11 (Il11), mRNA [NM_008350]	1.67846	0.00462664	2.22732	0.0420081	0.483642	0.0344867	1.25536	0.0321267	3.22672	0.243024	0.325463	0.793425	1.78141	0.482771	-0.338248	0.0985404	0.227265	0.699592	-0.055921	0.892545	1.62259	0.230332	-0.129128	0.672691	1.13087	0.034181	0.199663	0.491257	0.27963	0.379261	-0.428348	0.238713	0.779476	0.203174	0.11766	0.297933
A_51_P267896	ENSMUST00000059036	NA	ENSMUST00000059036	Unknown	0.0143772	0.991777	0.000262619	0.998822	-0.0685974	0.960775	-0.471273	0.631348	-0.0638804	0.945781	-1.58169	0.0181851	0.20737	0.855268	0.23961	0.656352	-0.0794123	0.929024	-0.857189	0.194543	-0.0242321	0.985575	0.535785	0.581947	-0.0483561	0.933317	0.258593	0.622143	0.279801	0.70231	-0.234182	0.590642	-0.0664138	0.902451	-0.476795	0.257775
A_51_P267933	Snhg11	319317	NM_175692	ref|Mus musculus small nucleolar RNA host gene 11 (Snhg11), mRNA [NM_175692]	-2.1785	0.00608206	-2.30947	0.0408346	-2.57017	0.013034	-1.53665	0.0550405	-2.27396	0.189229	-2.66427	0.00238301	-2.70059	0.21182	-2.08305	0.00963801	-1.71066	0.197995	-1.12769	0.0126085	-2.12843	0.0384752	-2.38264	0.00522067	-2.36304	0.00354145	-2.06665	0.0731911	-1.693	0.199763	-1.69384	0.00930438	-1.74533	0.171962	-1.82542	0.0681878
A_51_P268193	Slc7a10	53896	NM_017394	ref|Mus musculus solute carrier family 7 (cationic amino acid transporter, y+ system), member 10 (Slc7a10), mRNA [NM_017394]	-2.32355	0.00842321	-1.70133	0.181997	-1.77621	0.0673171	-3.2411	0.033405	-1.94107	0.346499	-1.6243	0.0155674	-1.27198	0.435687	-0.542542	0.181911	-0.460783	0.393617	-0.483153	0.154774	-0.89404	0.183876	-1.04305	0.00801283	-0.950711	0.00859563	-1.23608	0.0955615	-0.663268	0.257938	0.00751226	0.962822	-1.38966	0.205621	-0.723274	0.185937
A_51_P268391	Gp2	67133	NM_025989	ref|Mus musculus glycoprotein 2 (zymogen granule membrane) (Gp2), mRNA [NM_025989]	0.378724	0.446289	1.05563	0.258966	1.04292	0.259428	1.33118	0.0545357	0.810185	0.206519	0.259581	0.375672	1.08586	0.199978	0.627866	0.168646	2.60593	0.241147	1.71331	0.0210923	1.19029	0.170419	1.97384	0.0407017	0.996909	0.115807	1.53598	0.196778	1.75382	0.372721	1.57661	0.0812908	2.11903	0.293763	1.56687	0.350691
A_51_P268535	Ear10	93725	NM_053112	ref|Mus musculus eosinophil-associated, ribonuclease A family, member 10 (Ear10), mRNA [NM_053112]	-0.465778	0.117677	-0.544664	0.244825	-1.69537	0.0450204	-0.104292	0.892588	-0.589656	0.354942	-0.573107	0.673725	-0.801154	0.233553	-1.08005	0.126988	-1.20996	0.237884	-1.57416	0.00997226	-0.922711	0.0652727	-1.32601	0.0655562	-1.21421	0.0166181	-1.48909	0.0863464	-1.36787	0.200884	-1.34704	0.00629924	-0.880948	0.273241	-1.06594	0.0630766
A_51_P268673	A_51_P268673	70125	A_51_P268673	Unknown	-1.41608	0.00417558	-0.627234	0.0704566	-0.631411	0.104099	-1.54228	0.0182827	-0.865952	0.176963	-0.6054	0.000956492	-0.707409	0.253603	-0.598894	0.00877867	-0.343583	0.196301	-0.383892	0.0407522	-0.570822	0.0486821	-0.793945	0.00900563	-0.312991	0.114463	-0.727648	0.0889746	-0.551574	0.204843	-0.516635	0.0213835	-0.787655	0.158944	-0.801805	0.0709283
A_51_P268754	Themis	210757	NM_178666	ref|Mus musculus thymocyte selection associated (Themis), mRNA [NM_178666]	0.76267	0.00805977	0.343545	0.342779	1.45729	0.0361944	0.938171	0.114252	0.323263	0.461705	1.25987	0.00356124	0.285181	0.638111	1.35721	0.015386	0.00694989	0.990077	1.31176	0.0163932	-0.00363309	0.995682	1.63052	0.0343451	-0.340205	0.43722	1.78411	0.124812	-0.0774251	0.913001	1.22645	0.0158046	-0.0885766	0.840033	1.32211	0.0508323
A_51_P268831	Slc2a6	227659	NM_172659	ref|Mus musculus solute carrier family 2 (facilitated glucose transporter), member 6 (Slc2a6), transcript variant 1, mRNA [NM_172659]	2.72931	0.00350268	0.524542	0.345617	1.17509	0.097955	2.38046	0.0154568	0.361071	0.517941	1.26411	0.00307985	0.552095	0.44893	0.427503	0.141652	0.353854	0.725123	1.05776	0.0240614	1.31346	0.112774	1.10163	0.0445695	1.64337	0.0389174	1.13501	0.103297	1.24273	0.204843	1.03599	0.00735102	1.3565	0.191711	1.95465	0.0558505
A_51_P268929	A_51_P268929	NA	A_51_P268929	Unknown	-2.67387	0.0198994	-2.86156	0.0589029	-2.2928	0.0111371	-1.41646	0.181111	-2.61819	0.196357	-2.69211	0.000728453	-2.68646	0.170498	-1.81378	0.0418352	-2.68501	0.246347	-1.88725	0.0246601	-2.81635	0.0326482	-2.44198	0.00658116	-2.69269	0.00194503	-2.7423	0.0647475	-2.4125	0.223781	-2.24344	0.00378989	-3.18788	0.146408	-2.40044	0.0498978
A_51_P268953	Tmem64	100201	NM_181401	ref|Mus musculus transmembrane protein 64 (Tmem64), mRNA [NM_181401]	-1.77286	0.00204041	-0.814551	0.0885714	-0.740339	0.0269157	-1.42768	0.0250502	-0.996887	0.17984	-0.794527	0.00340645	-0.54375	0.248755	-0.416733	0.0397121	-0.0805278	0.588929	-0.346529	0.0659649	-0.696784	0.0533334	-0.418757	0.0205875	-0.435848	0.0128798	-0.36585	0.0699998	-0.537375	0.210034	-0.46196	0.00970526	-0.713183	0.294007	-0.551498	0.0615874
A_51_P269084	Chchd10	103172	NM_175329	ref|Mus musculus coiled-coil-helix-coiled-coil-helix domain containing 10 (Chchd10), mRNA [NM_175329]	-1.64025	0.00648542	-1.25685	0.0542455	-1.29399	0.014308	-1.12147	0.0402815	-1.27836	0.203635	-1.33983	0.00580721	-1.15497	0.228702	-0.87421	0.0102406	-0.733241	0.217147	-0.806216	0.00506729	-1.46026	0.150301	-0.96817	0.0141893	-0.894411	0.0136747	-0.877013	0.150602	-0.463787	0.540198	-0.729949	0.00832161	-1.07994	0.146408	-0.942358	0.0639976
A_51_P269134	Sftpb	20388	NM_147779	ref|Mus musculus surfactant associated protein B (Sftpb), mRNA [NM_147779]	-1.75955	0.018615	-1.12788	0.0765892	-0.853511	0.0750719	-0.757116	0.178005	-1.66221	0.177916	-1.46952	0.00252662	-1.62999	0.206984	-1.00669	0.0124321	-0.860701	0.231849	-0.683847	0.0680566	-1.25218	0.0184712	-0.990278	0.00848514	-1.383	0.00448006	-0.758559	0.119081	-1.06812	0.24579	-0.693493	0.0217266	-0.845034	0.213252	-0.926246	0.049407
A_51_P269166	Mmp19	58223	NM_021412	ref|Mus musculus matrix metallopeptidase 19 (Mmp19), transcript variant 1, mRNA [NM_021412]	2.19879	0.00257356	1.28143	0.0589029	0.645267	0.107812	1.84967	0.0887804	2.1211	0.197874	0.89859	0.0139144	1.5296	0.324214	0.402399	0.314749	1.23773	0.21654	0.350878	0.222039	1.33996	0.0287302	0.425022	0.103575	1.10763	0.0127577	0.49807	0.191607	1.14808	0.204843	0.119158	0.684682	1.41488	0.146408	0.15564	0.122047
A_51_P269404	Fmo3	14262	NM_008030	ref|Mus musculus flavin containing monooxygenase 3 (Fmo3), mRNA [NM_008030]	-0.999414	0.00817355	-1.83455	0.123604	-2.34303	0.01499	-0.32627	0.426205	-1.40952	0.24127	-2.16497	0.00165764	-2.04017	0.150429	-2.13615	0.0102406	-2.35956	0.218066	-2.03638	0.0114125	-2.33878	0.0197127	-1.83059	0.0104835	-2.83706	0.00376475	-2.04575	0.0717109	-1.71099	0.291451	-2.10373	0.0236345	-2.37872	0.156457	-2.24691	0.0707194
A_51_P269546	Trem2	83433	NM_031254	ref|Mus musculus triggering receptor expressed on myeloid cells 2 (Trem2), mRNA [NM_031254]	0.139633	0.435013	2.77481	0.047171	2.62389	0.0113519	0.155071	0.8421	2.24676	0.188913	2.48685	0.00137139	2.73809	0.206886	2.17741	0.00482646	1.79806	0.196301	1.71945	0.0102372	2.44211	0.00843191	2.20475	0.00456821	2.34286	0.0024902	2.78784	0.0504849	2.10673	0.238713	1.96983	0.00606254	1.67043	0.406236	2.01053	0.137219
A_51_P269549	Trem2	83433	NM_031254	ref|Mus musculus triggering receptor expressed on myeloid cells 2 (Trem2), mRNA [NM_031254]	0.162346	0.363586	2.78687	0.0448666	2.77884	0.0285752	0.311985	0.662259	2.36693	0.175388	2.57636	0.00162883	2.94687	0.210247	2.1518	0.00670013	1.74665	0.19399	1.56305	0.0182351	2.50194	0.00758083	2.29019	0.00339757	2.26808	0.00257258	2.85288	0.0633571	2.09092	0.222837	1.98302	0.00591526	1.80421	0.370991	1.97559	0.12643
A_51_P269687	Pole2	18974	NM_011133	ref|Mus musculus polymerase (DNA directed), epsilon 2 (p59 subunit) (Pole2), mRNA [NM_011133]	-0.0280291	0.807807	1.47335	0.0580649	1.77677	0.0214309	-0.0394804	0.839225	1.36835	0.187667	1.89967	0.000555273	1.88306	0.148118	1.76262	0.0098876	1.38608	0.196301	1.47446	0.00331196	1.36481	0.0872137	2.01817	0.00615906	1.54822	0.00675053	1.76687	0.0777791	1.25675	0.231889	1.79004	0.00378989	1.29769	0.209142	1.63781	0.0718781
A_51_P269703	Klra2	16633	NM_008462	ref|Mus musculus killer cell lectin-like receptor, subfamily A, member 2 (Klra2), transcript variant 2, mRNA [NM_008462]	2.76389	0.00195465	1.43941	0.052404	1.18191	0.00815323	2.61273	0.0236539	1.73552	0.181021	1.66678	0.00270922	1.35954	0.162489	0.83417	0.022034	1.00861	0.196301	1.24196	0.0138464	1.2256	0.050831	1.25223	0.0495424	1.80334	0.009644	1.14533	0.0900723	1.12583	0.239604	1.18676	0.00993683	2.16986	0.157239	1.87897	0.049775
A_51_P270083	Abhd14b	76491	NM_029631	ref|Mus musculus abhydrolase domain containing 14b (Abhd14b), mRNA [NM_029631]	-1.50237	0.00654832	-0.98656	0.0690224	-0.958371	0.0448224	-1.25097	0.0212739	-0.898792	0.214594	-1.15296	0.000403323	-0.906555	0.219265	-0.892358	0.00686583	-0.669439	0.261316	-0.780054	0.00519655	-0.572929	0.140034	-0.862248	0.00612142	-0.934632	0.00406331	-0.843317	0.101953	-0.62202	0.221525	-0.753168	0.0231786	-0.701471	0.178266	-1.08344	0.0576639
A_51_P270339	Pik3ap1	83490	ENSMUST00000059672	ens|phosphoinositide-3-kinase adaptor protein 1 Gene [Source:MGI Symbol;Acc:MGI:1933177] [ENSMUST00000059672]	1.8607	0.00393076	0.796847	0.0423443	0.735838	0.135283	2.4384	0.0180359	0.585017	0.263553	0.908581	0.0008306	0.757075	0.150429	0.701162	0.00924298	0.196442	0.455377	0.511343	0.0398927	0.731836	0.0457792	0.68305	0.0113672	0.831325	0.0130724	0.692703	0.091399	0.509921	0.225122	0.620437	0.00856644	1.00613	0.335818	1.01029	0.0513026
A_51_P270426	Egr4	13656	NM_020596	ref|Mus musculus early growth response 4 (Egr4), mRNA [NM_020596]	2.24769	0.00834384	0.710509	0.686608	0.261859	0.854165	1.32493	0.143551	-0.819374	0.700758	1.11776	0.222183	-1.30376	0.303166	0.860398	0.383325	0.0343579	0.967658	-0.43656	0.552266	-0.269735	0.770874	0.953914	0.37809	-0.0805148	0.897916	-0.728603	0.286423	0.585764	0.652952	-0.0359193	0.900452	0.191441	0.855045	-0.23594	0.788796
A_51_P270519	Apitd1	69928	NM_027263	ref|Mus musculus apoptosis-inducing, TAF9-like domain 1 (Apitd1), mRNA [NM_027263]	0.147234	0.696085	2.1271	0.0706936	2.61944	0.00819308	-0.243062	0.724759	1.84674	0.180973	2.61156	0.000780097	2.70496	0.148118	2.28353	0.0097641	1.54548	0.28233	1.8447	0.00811631	1.9289	0.0410661	3.03744	0.00281798	2.63102	0.0040003	2.61825	0.0643669	2.4885	0.242192	2.82467	0.00377732	2.23474	0.158194	2.6068	0.0507799
A_51_P270807	Tnfrsf17	21935	NM_011608	ref|Mus musculus tumor necrosis factor receptor superfamily, member 17 (Tnfrsf17), mRNA [NM_011608]	-1.23505	0.0141525	-1.68728	0.0508575	0.367863	0.631643	-0.938477	0.295155	-1.1387	0.449706	1.45251	0.0786731	-0.131737	0.828833	1.70263	0.0244153	0.155092	0.875781	0.47859	0.0176756	0.14392	0.792883	1.38771	0.0401783	0.00931126	0.986732	1.16218	0.188383	0.0323349	0.969291	0.71587	0.289447	-0.428749	0.225467	0.8258	0.173874
A_51_P270904	9930023K05Rik	226245	NM_172641	ref|Mus musculus RIKEN cDNA 9930023K05 gene (9930023K05Rik), transcript variant 1, mRNA [NM_172641]	1.61344	0.00845194	0.0344311	0.964797	-0.168504	0.525939	1.74504	0.0480493	0.383973	0.678867	0.459544	0.143402	-0.230288	0.696049	0.214419	0.574	-0.00952908	0.986727	0.414204	0.286922	-0.122068	0.817687	0.196115	0.594897	0.206549	0.524664	0.170582	0.759933	0.00259861	0.994662	-0.14551	0.720516	0.108789	0.567908	0.120527	0.77041
A_51_P270939	Gosr2	56494	NM_019650	ref|Mus musculus golgi SNAP receptor complex member 2 (Gosr2), mRNA [NM_019650]	1.54601	0.00282653	1.04598	0.0497973	0.964969	0.0184199	1.61559	0.0329689	1.16681	0.1982	0.964273	0.00236406	0.972313	0.234419	0.659351	0.0243577	0.545207	0.196301	0.500522	0.143838	0.689074	0.0401689	0.937497	0.0182778	0.882284	0.00286043	0.77927	0.0841325	0.682464	0.315027	0.654626	0.0111521	1.1573	0.239833	0.818507	0.0488519
A_51_P270949	Hist1h1b	56702	NM_020034	ref|Mus musculus histone cluster 1, H1b (Hist1h1b), mRNA [NM_020034]	-0.1909	0.377739	2.37229	0.0504338	4.1996	0.0113216	-0.678479	0.153753	1.01871	0.242504	4.40337	0.000231039	2.50185	0.153247	3.35582	0.00384641	2.36542	0.196301	3.71509	0.00321594	1.8444	0.089554	3.39965	0.00314989	2.78289	0.0033716	3.84557	0.0541314	1.95429	0.239178	4.04012	0.00234397	1.73844	0.157239	4.00518	0.0507799
A_51_P271200	Slco1a5	108096	NM_130861	ref|Mus musculus solute carrier organic anion transporter family, member 1a5 (Slco1a5), mRNA [NM_130861]	1.03223	0.0104421	-0.331047	0.442251	-0.285383	0.560232	1.51917	0.0210015	0.520298	0.304293	-0.519915	0.00424347	-0.33268	0.254559	-0.734679	0.0743731	-0.0747625	0.909235	-0.524814	0.233039	-0.260665	0.226652	-0.148707	0.748497	-0.333515	0.0678642	-0.552826	0.133509	0.106609	0.284598	-0.699155	0.0582155	0.00103003	0.997114	-0.233876	0.49245
A_51_P271835	Tdrd7	100121	NM_146142	ref|Mus musculus tudor domain containing 7 (Tdrd7), mRNA [NM_146142]	1.53905	0.00175308	0.486115	0.0753012	-0.0903213	0.738205	1.34524	0.0251804	0.750386	0.170386	0.143677	0.411721	0.443816	0.26097	-0.021422	0.888199	0.390692	0.236813	0.201275	0.0851256	0.57409	0.0330166	-0.00868953	0.954506	0.634427	0.00357146	-0.180595	0.147249	0.57148	0.23558	0.0896932	0.553735	0.617184	0.290047	0.300962	0.0993721
A_51_P271984	Tmem45b	235135	NM_144936	ref|Mus musculus transmembrane protein 45b (Tmem45b), mRNA [NM_144936]	-1.14628	0.226036	-2.58349	0.0732112	-2.26639	0.0286634	-2.09982	0.114323	-1.30263	0.322934	-1.87332	0.0504743	-2.10498	0.167254	-1.91165	0.117691	0.123795	0.955083	-0.246868	0.811072	-1.11208	0.50339	-0.665528	0.35823	-2.40044	0.0418276	-0.123319	0.905448	-0.900368	0.213281	-1.68907	0.169106	-0.942123	0.551029	0.968737	0.596276
A_51_P272341	A_51_P272341	211331	A_51_P272341	Unknown	-0.747323	0.213743	-1.70174	0.0844148	0.131969	0.91202	-0.169657	0.953503	-1.99882	0.495572	1.2373	0.32787	-0.212188	0.625151	1.90843	0.0260039	-0.495646	0.631786	0.125767	0.625948	-0.249356	0.801896	1.00485	0.173456	-1.20539	0.286354	0.246581	0.701858	-0.0397319	0.963996	0.92568	0.0497987	-0.591658	0.597185	1.01557	0.197141
A_51_P272563	Naa25	231713	NM_172722	ref|Mus musculus N(alpha)-acetyltransferase 25, NatB auxiliary subunit (Naa25), mRNA [NM_172722]	2.10615	0.00221565	0.877644	0.16235	0.411383	0.187591	2.2919	0.0132713	1.2427	0.236401	0.790554	0.0258245	0.940906	0.298788	0.39705	0.0381301	0.273052	0.515138	0.458435	0.0303422	0.658639	0.0652727	0.505654	0.0287107	0.79071	0.0151848	0.224514	0.169192	0.689482	0.205366	0.316937	0.0605399	0.702493	0.184298	0.66601	0.0508323
A_51_P272876	Fam46a	212943	NM_001160378	ref|Mus musculus family with sequence similarity 46, member A (Fam46a), transcript variant 1, mRNA [NM_001160378]	1.6718	0.0058394	0.278916	0.378279	0.230908	0.291762	1.8306	0.0129851	0.547467	0.187528	0.305614	0.0318377	0.340797	0.445681	0.107529	0.423569	0.299609	0.241205	0.323572	0.0884459	0.564764	0.0744305	0.438695	0.061884	0.977925	0.0314052	0.397202	0.0799633	0.619329	0.204843	0.276899	0.0825795	0.926795	0.211818	0.648463	0.0799782
A_51_P273538	Syce2	71846	NM_027954	ref|Mus musculus synaptonemal complex central element protein 2 (Syce2), transcript variant 2, mRNA [NM_027954]	0.0106036	0.9199	1.21845	0.0598159	1.4873	0.00596983	-0.191367	0.131769	1.07308	0.17752	1.55516	0.000549649	1.39591	0.161581	1.10286	0.0101458	1.03926	0.214852	1.0921	0.00899272	0.904415	0.0804598	1.39287	0.00233048	1.30565	0.00402339	1.22388	0.0892359	1.2133	0.232142	1.11644	0.00219951	0.803621	0.280763	1.23452	0.0508323
A_51_P273556	Fam83d	71878	NM_027975	ref|Mus musculus family with sequence similarity 83, member D (Fam83d), mRNA [NM_027975]	-1.12849	0.00628238	2.0925	0.0540168	3.11227	0.00796908	-1.38169	0.0944747	1.76204	0.170386	2.75553	0.00128616	2.80194	0.151918	3.1931	0.00258151	2.69549	0.267157	2.05137	0.0139054	2.2639	0.15307	3.38697	0.00632271	1.93273	0.0190506	3.0977	0.0595308	2.51087	0.227069	3.25649	0.00415884	1.78204	0.286375	2.38761	0.0548194
A_51_P273596	Sord	20322	NM_146126	ref|Mus musculus sorbitol dehydrogenase (Sord), mRNA [NM_146126]	-2.41054	0.00314678	-0.97915	0.130387	-1.13177	0.023788	-1.56952	0.0433986	-1.22095	0.177126	-1.3584	0.00140596	-1.26469	0.245813	-1.09573	0.0166778	-0.867247	0.236374	-0.915311	0.00396866	-1.3616	0.0209094	-1.17431	0.00202963	-1.27669	0.00472536	-1.16706	0.0805351	-0.969432	0.204843	-1.14768	0.00667962	-1.18605	0.180271	-1.19741	0.063799
A_51_P273639	Slc7a5	20539	NM_011404	ref|Mus musculus solute carrier family 7 (cationic amino acid transporter, y+ system), member 5 (Slc7a5), mRNA [NM_011404]	1.61273	0.00202943	1.11143	0.167985	1.07374	0.025287	1.65766	0.0242665	1.57787	0.203687	1.28181	0.00725342	0.998409	0.290699	0.987366	0.0155707	0.491523	0.349107	0.653148	0.0144479	0.627181	0.267157	1.12194	0.0189043	0.571416	0.0418276	0.896567	0.108002	0.652661	0.317942	0.604731	0.0523633	0.492274	0.431435	0.982405	0.049775
A_51_P273778	Agbl3	76223	NM_178630	ref|Mus musculus ATP/GTP binding protein-like 3 (Agbl3), mRNA [NM_178630]	-0.430116	0.639007	1.12061	0.397018	-1.09503	0.0877499	0.39176	0.707674	-1.80508	0.265421	-0.787873	0.593934	-0.461834	0.70896	0.488709	0.3616	-0.451683	0.32831	-0.902261	0.363896	-0.472202	0.669257	-0.259739	0.745597	-1.68213	0.043223	-0.00629682	0.968706	-0.372844	0.231889	-0.08327	0.920001	0.795241	0.410715	0.0557883	0.966231
A_51_P273823	Morn3	74890	NM_029112	ref|Mus musculus MORN repeat containing 3 (Morn3), mRNA [NM_029112]	-1.58482	0.00638826	-0.917384	0.0868301	-0.469885	0.0606027	-1.0819	0.0157769	-0.484654	0.337991	-0.682581	0.0078185	-0.379441	0.568506	-0.551022	0.0608009	0.0727287	0.735391	-0.318163	0.122713	-0.284687	0.211218	-0.474574	0.146132	-0.178758	0.0910851	-0.55368	0.162317	-0.0444364	0.51229	-0.329693	0.156416	-0.538349	0.345449	-0.6008	0.0895025
A_51_P273979	Cenpa	12615	NM_007681	ref|Mus musculus centromere protein A (Cenpa), mRNA [NM_007681]	-1.10108	0.0290266	1.26029	0.0567149	2.568	0.016315	-1.24262	0.0286941	0.93636	0.170386	2.31708	0.00076346	1.63871	0.19869	2.41597	0.00349792	1.61285	0.303826	1.89305	0.00826589	1.13696	0.102293	2.45434	0.012252	1.07079	0.04893	2.27391	0.0699998	1.1192	0.280862	2.08635	0.00733438	0.408989	0.482481	2.17042	0.0535463
A_51_P274667	Zcchc2	NA	NM_001122675	ref|Mus musculus zinc finger, CCHC domain containing 2 (Zcchc2), transcript variant B, mRNA [NM_001122675]	1.88332	0.0016023	0.456806	0.14816	0.344967	0.110009	1.86099	0.0198404	0.561121	0.19197	0.419933	0.00404837	0.564397	0.204493	0.181276	0.271316	0.397416	0.220761	0.374398	0.0344043	0.748542	0.0564158	0.503438	0.112939	0.53421	0.0364853	0.0416873	0.742423	0.520363	0.207705	0.359932	0.178876	0.924367	0.184996	0.43463	0.0951469
A_51_P274803	A530023O14Rik	244183	NM_175648	ref|Mus musculus RIKEN cDNA A530023O14 gene (A530023O14Rik), mRNA [NM_175648]	2.7372	0.00483341	0.630024	0.412738	-0.0428094	0.935411	2.30176	0.0129851	0.806339	0.239492	0.0452484	0.872272	0.828585	0.258208	-0.0516122	0.856841	0.04552	0.976385	0.412657	0.303711	0.982515	0.11473	-0.19177	0.652902	1.30803	0.0285529	-0.0742438	0.682585	1.31298	0.204633	0.436821	0.286515	1.70508	0.201426	0.849349	0.184835
A_51_P275077	Glp1r	14652	NM_021332	ref|Mus musculus glucagon-like peptide 1 receptor (Glp1r), mRNA [NM_021332]	-1.94295	0.00899135	-0.926377	0.227529	-0.868209	0.0256848	-2.26614	0.0154513	-1.8613	0.177685	-0.708655	0.00769831	-0.605859	0.499207	-0.824238	0.0433295	-0.302937	0.279287	-0.796792	0.00702227	-0.658497	0.194781	-0.626342	0.0736574	-0.616296	0.28269	-1.01041	0.151771	-0.57147	0.18871	-0.533189	0.0679159	-1.89388	0.26072	-1.30735	0.323377
A_51_P275302	Lcp1	18826	NM_008879	ref|Mus musculus lymphocyte cytosolic protein 1 (Lcp1), mRNA [NM_008879]	0.319453	0.146544	0.345247	0.360924	1.11943	0.0669325	0.489419	0.407248	0.322797	0.580819	1.5046	0.000414958	0.677816	0.202626	1.16591	0.0148938	0.569698	0.190278	1.31716	0.0104325	0.620161	0.115414	1.20911	0.00504535	1.12264	0.00594338	1.45151	0.0699998	0.537501	0.302506	1.43642	0.00900478	0.729788	0.332609	1.34481	0.0522785
A_51_P275454	Trim30a	20128	NM_009099	ref|Mus musculus tripartite motif-containing 30A (Trim30a), mRNA [NM_009099]	3.35801	0.00180677	1.64203	0.0553355	1.39716	0.0196379	3.0726	0.0139412	1.70167	0.187062	1.69506	0.000663485	1.64736	0.150429	1.13243	0.0183835	1.35811	0.185773	1.36425	0.0157468	1.97775	0.00708785	1.60129	0.0179929	2.12084	0.00330962	1.22197	0.10313	1.92042	0.18871	1.54739	0.0106874	2.69554	0.16569	2.01534	0.0497792
A_51_P275729	Dnahc7b	100101919	NM_001160386	ref|Mus musculus dynein, axonemal, heavy chain 7B (Dnahc7b), mRNA [NM_001160386]	-1.27215	0.00596191	-1.69947	0.0499607	-0.988329	0.0222009	-0.634274	0.0598392	-1.19336	0.185379	-1.177	0.0036827	-1.29872	0.197532	-0.812009	0.015326	-0.364183	0.479198	-0.420325	0.10596	-0.96186	0.0468876	-0.87146	0.0314147	-0.995827	0.00356982	-0.676616	0.151451	-0.849503	0.204843	-0.746848	0.134343	-1.25646	0.193242	-0.82624	0.223354
A_51_P275808	Trim59	66949	NM_025863	ref|Mus musculus tripartite motif-containing 59 (Trim59), mRNA [NM_025863]	-0.805331	0.0231261	0.660683	0.207754	1.78771	0.015855	-1.02374	0.0253023	0.129309	0.42607	1.50026	0.000706133	1.09865	0.18836	1.96363	0.00228343	0.799758	0.464487	1.22303	0.0355309	0.755713	0.198984	1.91028	0.0119107	1.18055	0.0163162	1.74137	0.0806756	0.962025	0.317375	2.01426	0.00605934	0.289138	0.498152	1.8669	0.0623736
A_51_P276305	Stra8	20899	NM_009292	ref|Mus musculus stimulated by retinoic acid gene 8 (Stra8), mRNA [NM_009292]	1.63839	0.00674676	-0.0374771	0.711261	-0.154964	0.620154	1.67085	0.0392868	-0.354074	0.642199	0.663822	0.155136	0.467418	0.246508	0.583268	0.0605288	0.516732	0.34007	0.419046	0.455767	0.226873	0.499051	0.365674	0.713444	0.757729	0.166055	0.476649	0.368703	-0.829727	0.791873	0.72568	0.146619	0.273267	0.501362	0.833046	0.0553284
A_51_P276802	Akr1c20	116852	NM_054080	ref|Mus musculus aldo-keto reductase family 1, member C20 (Akr1c20), mRNA [NM_054080]	-0.767438	0.520589	0.129736	0.94571	-2.36017	0.195571	-0.689348	0.901588	-0.132383	0.829797	-3.87854	0.0221408	0.113212	0.987658	1.90284	0.392887	-0.941373	0.886766	-1.26244	0.433636	-2.19074	0.383349	-1.18419	0.545264	-1.3731	0.619694	0.205228	0.90817	-1.68324	0.735202	-1.20994	0.575216	-2.4867	0.490366	-1.38076	0.296501
A_51_P276993	Gpr84	80910	NM_030720	ref|Mus musculus G protein-coupled receptor 84 (Gpr84), mRNA [NM_030720]	4.47424	0.0023771	3.06959	0.0541354	3.76964	0.0219001	4.24615	0.0210278	2.96874	0.18228	4.27305	0.000268704	2.2517	0.193793	2.40318	0.0299681	1.14877	0.237201	2.02235	0.0236833	3.42289	0.027401	3.8143	0.0017117	4.09939	0.00332274	3.84252	0.0837801	3.07799	0.204843	2.92165	0.00631808	3.77642	0.175816	3.76937	0.0508323
A_51_P277006	Chst8	68947	NM_175140	ref|Mus musculus carbohydrate (N-acetylgalactosamine 4-0) sulfotransferase 8 (Chst8), mRNA [NM_175140]	-0.960536	0.0706813	-1.5414	0.0525744	-2.20421	0.0138344	-2.19931	0.01461	-1.47327	0.170386	-2.06997	0.000555273	-1.28561	0.249404	-1.60145	0.00995922	-0.671261	0.213677	-1.04657	0.0529937	-1.64866	0.0459755	-1.85306	0.00297991	-1.41683	0.00726031	-1.73684	0.102151	-1.39457	0.174697	-1.19515	0.0164835	-1.72737	0.244814	-1.59093	0.0868831
A_51_P277075	Speer3	71026	NM_027650	ref|Mus musculus spermatogenesis associated glutamate (E)-rich protein 3 (Speer3), mRNA [NM_027650]	2.2775	0.0125948	0.8297	0.137645	1.49407	0.175933	1.05306	0.177841	1.55972	0.31843	1.84078	0.038498	0.556613	0.591769	4.09467	0.00523536	0.510914	0.862386	2.23906	0.0366091	0.742665	0.385641	2.59802	0.00352304	0.932003	0.2176	2.10242	0.120706	0.729097	0.361452	0.972275	0.134972	0.182505	0.87609	2.51154	0.147657
A_51_P277216	Ms4a7	109225	NM_001025610	ref|Mus musculus membrane-spanning 4-domains, subfamily A, member 7 (Ms4a7), transcript variant 2, mRNA [NM_001025610]	2.29848	0.00238474	3.41794	0.0495178	4.05709	0.00842582	1.87852	0.0458294	2.4679	0.33363	3.96348	0.000897014	3.95351	0.148118	4.04473	0.00212837	3.31594	0.196301	3.82794	0.00331196	3.65235	0.00907461	3.97017	0.00241187	4.09504	0.00194503	4.56617	0.0540048	3.56215	0.206048	4.3013	0.00227257	4.09075	0.156386	4.30241	0.0488519
A_51_P277431	Ccdc3	74186	NM_028804	ref|Mus musculus coiled-coil domain containing 3 (Ccdc3), mRNA [NM_028804]	-1.70906	0.0480642	-1.1083	0.31754	-1.3939	0.109974	-1.94505	0.0671179	-1.80151	0.229666	-1.23279	0.0222105	-0.606267	0.44275	-0.646154	0.111262	0.0132545	0.990503	-0.128975	0.796834	-0.16828	0.91144	-0.347686	0.151298	-0.466975	0.11037	-0.167897	0.606912	-0.147582	0.690754	0.161757	0.765544	-0.610977	0.545695	-0.191287	0.3587
A_51_P277563	Defb22	442835	NM_001002791	ref|Mus musculus defensin beta 22 (Defb22), mRNA [NM_001002791]	3.04153	0.00830039	0.327377	0.76983	0.498422	0.109105	2.27985	0.294697	1.48393	0.260067	0.607537	0.46058	0.2159	0.856692	-0.226343	0.58914	-0.7663	0.534948	-0.307001	0.417022	-0.368784	0.757103	-0.375843	0.402114	-0.721832	0.303386	-0.0891874	0.66034	-0.343496	0.814061	-0.449263	0.114888	0.0124778	0.992921	-0.00359591	0.991308
A_51_P277683	Ms4a1	12482	M62541	gb|Mouse CD20 cell surface protein mRNA, complete cds. [M62541]	-1.07796	0.0503665	-1.25088	0.123449	-0.714903	0.0603302	-1.51291	0.0164891	-1.68753	0.170386	-0.552777	0.297733	-0.609764	0.432215	-0.00696933	0.98229	-0.384919	0.756121	-0.21666	0.472402	-0.363787	0.632196	-0.325655	0.396796	0.208546	0.658727	-0.49797	0.318676	-0.00832819	0.982461	0.142524	0.392014	-1.07172	0.394819	0.196085	0.826243
A_51_P277994	Oas2	246728	NM_145227	ref|Mus musculus 2'-5' oligoadenylate synthetase 2 (Oas2), mRNA [NM_145227]	4.16258	0.00147817	2.59156	0.0649701	2.05331	0.0196595	4.06984	0.0305282	2.67529	0.180631	2.03548	0.00451474	3.21453	0.187305	1.60432	0.0398939	2.86613	0.21354	2.62239	0.00618622	3.84183	0.0184712	2.20208	0.0108667	2.88819	0.00478344	1.46512	0.149142	2.95685	0.174697	2.57791	0.0134681	4.67435	0.166646	3.39227	0.0498978
A_51_P278136	A_51_P278136	72371	A_51_P278136	Unknown	-1.71773	0.00852838	-0.966692	0.0562956	-1.08214	0.0219394	-1.87204	0.0401322	-0.920895	0.218655	-0.867155	0.00907309	-0.805338	0.164416	-0.722223	0.04635	-0.266488	0.316565	-0.558017	0.0269737	-0.657088	0.219286	-0.600917	0.0176838	-0.679413	0.00615205	-0.655957	0.0893365	-0.59599	0.18871	-0.652991	0.0387727	-0.831927	0.15216	-0.818174	0.0605473
A_51_P278653	Rprm	67874	NM_023396	ref|Mus musculus reprimo, TP53 dependent G2 arrest mediator candidate (Rprm), mRNA [NM_023396]	-1.5662	0.0338736	-1.59298	0.085576	-1.287	0.00462477	-0.761445	0.29857	-1.73035	0.244846	-0.975834	0.0135029	-1.86717	0.226296	-0.62404	0.116924	-0.529642	0.373369	-0.286362	0.346871	-1.78407	0.0180486	-0.8448	0.0192076	-1.59968	0.00272095	-0.602909	0.0807961	-0.997401	0.194107	-0.299829	0.116264	-1.23176	0.148257	-0.673972	0.108581
A_51_P279154	Bex1	19716	NM_009052	ref|Mus musculus brain expressed gene 1 (Bex1), mRNA [NM_009052]	-2.55873	0.00838898	-2.43038	0.0647092	-2.36143	0.0130112	-2.08664	0.0640698	-2.16861	0.261116	-2.28006	0.00121576	-2.14198	0.284434	-2.10564	0.0272124	-1.52266	0.21354	-1.26981	0.0295206	-2.01071	0.00758083	-2.45708	0.00639633	-2.09243	0.0047252	-2.81631	0.0819312	-1.50254	0.226212	-1.83972	0.00423947	-2.31144	0.176668	-2.01198	0.0558505
A_51_P279542	C5ar1	12273	NM_007577	ref|Mus musculus complement component 5a receptor 1 (C5ar1), transcript variant 1, mRNA [NM_007577]	1.97257	0.0198736	1.42002	0.168666	0.655883	0.316368	2.24787	0.17954	2.14298	0.236401	0.435303	0.51541	1.31839	0.44785	0.923321	0.104351	-0.871573	0.850435	0.628976	0.710482	1.26019	0.10044	0.874548	0.356871	0.652932	0.132143	0.371531	0.185293	0.369137	0.738293	0.611696	0.164377	1.16205	0.445817	0.298838	0.410248
A_51_P279575	Cdc25c	12532	NM_009860	ref|Mus musculus cell division cycle 25 homolog C (S. pombe) (Cdc25c), mRNA [NM_009860]	-0.938446	0.106566	2.30836	0.0844148	3.62025	0.0287229	-1.10428	0.109109	1.60941	0.183918	3.00849	0.00131585	2.63739	0.164416	3.10278	0.00876329	2.34306	0.196301	3.3262	0.0254321	1.76566	0.0493076	3.20348	0.00185722	2.10562	0.0072756	2.76894	0.0684758	2.77685	0.232957	3.46679	0.00509356	1.91772	0.193797	3.08684	0.0558505
A_51_P279606	Socs1	12703	NM_009896	ref|Mus musculus suppressor of cytokine signaling 1 (Socs1), mRNA [NM_009896]	3.91945	0.00240789	0.962614	0.0656707	1.6314	0.00402436	3.8393	0.0154513	1.39109	0.294651	2.45372	0.00165681	1.35325	0.182054	1.24987	0.0516883	1.11288	0.21354	1.86412	0.00944337	1.71851	0.00758083	1.81438	0.016871	2.0147	0.00585794	1.10445	0.122619	1.50425	0.199673	1.50029	0.0154308	1.94746	0.201586	2.28428	0.0498978
A_51_P279693	Cyp1a1	13076	NM_009992	ref|Mus musculus cytochrome P450, family 1, subfamily a, polypeptide 1 (Cyp1a1), transcript variant 1, mRNA [NM_009992]	-2.99235	0.228865	-2.00316	0.137448	-3.21991	0.00762326	-1.63694	0.0997365	-2.46866	0.143563	-3.61418	0.00298022	-1.81164	0.245817	0.377146	0.901033	-0.623136	0.367362	-2.88434	0.333584	-2.2981	0.0480947	-1.62879	0.0111644	-3.07666	0.026371	-1.42163	0.095348	-1.11085	0.214017	-1.20708	0.127185	-2.21342	0.257575	-2.86294	0.419087
A_51_P280117	Padi2	18600	NM_008812	ref|Mus musculus peptidyl arginine deiminase, type II (Padi2), mRNA [NM_008812]	0.804182	0.0129044	0.382815	0.150853	1.42739	0.0437453	-0.153867	0.735212	0.147807	0.253382	1.38638	0.0057044	0.486995	0.268664	1.55436	0.0102406	0.397172	0.584337	1.45659	0.00659779	0.483443	0.0360066	1.7288	0.00286754	0.707348	0.038474	1.54264	0.0571843	0.791787	0.200884	1.61827	0.00548739	0.614518	0.252258	1.71222	0.0498978
A_51_P280404	Epdr1	105298	NM_134065	ref|Mus musculus ependymin related protein 1 (zebrafish) (Epdr1), mRNA [NM_134065]	-1.51784	0.00620514	-0.521696	0.145711	-0.719832	0.0637633	-1.18933	0.0216714	-0.11402	0.702604	-0.491887	0.00675521	-0.184984	0.329951	-0.506815	0.0153982	-0.165656	0.371484	-0.248667	0.381373	-0.181075	0.579679	-0.454119	0.0670697	-0.359358	0.0840813	-0.757429	0.0763581	-0.0376959	0.752611	-0.485131	0.0217473	-0.396624	0.302351	-0.61883	0.286497
A_51_P280455	Prg4	96875	NM_021400	ref|Mus musculus proteoglycan 4 (megakaryocyte stimulating factor, articular superficial zone protein) (Prg4), transcript variant 1, mRNA [NM_021400]	2.02773	0.0158499	2.78785	0.0776152	0.699571	0.506295	2.18089	0.0698919	2.33831	0.177685	1.96388	0.010643	1.27345	0.216352	1.32285	0.0926785	1.6429	0.2729	0.839963	0.358507	2.91002	0.23661	1.56284	0.0813174	1.77859	0.0345198	1.54672	0.0717109	1.9911	0.330749	0.339077	0.658327	3.46919	0.257979	0.948725	0.188442
A_51_P280697	Gif	14603	NM_008118	ref|Mus musculus gastric intrinsic factor (Gif), mRNA [NM_008118]	-0.464069	0.395137	0.101753	0.881628	1.8343	0.0731011	-0.894797	0.154747	-0.366037	0.853786	2.00194	0.0446801	0.105765	0.949107	2.84179	0.0060542	1.53799	0.390476	3.11916	0.0162468	1.48826	0.164584	2.10323	0.0329721	0.595782	0.530587	2.04834	0.180977	1.09627	0.321846	2.53559	0.00548739	1.11625	0.312309	3.37132	0.105198
A_51_P280890	Phkg1	18682	NM_011079	ref|Mus musculus phosphorylase kinase gamma 1 (Phkg1), mRNA [NM_011079]	-1.59887	0.00603517	-0.768604	0.355638	-1.24797	0.0170047	-0.988235	0.185627	-0.0655446	0.953162	-1.35788	0.0106706	-1.26815	0.29152	-0.408755	0.210266	-0.425641	0.741768	-0.675506	0.263064	-0.505175	0.460618	-0.486293	0.255334	-0.787666	0.142639	-0.829225	0.0729749	-0.54125	0.468316	-0.750731	0.0528259	-1.38948	0.216901	-0.673853	0.098548
A_51_P280893	Pla2g1b	18778	NM_011107	ref|Mus musculus phospholipase A2, group IB, pancreas (Pla2g1b), mRNA [NM_011107]	-2.17636	0.0221616	-1.71597	0.126022	-0.524324	0.122831	-1.53308	0.0549942	-1.497	0.180745	-0.995278	0.0271889	-1.42564	0.257062	-0.415489	0.127932	-0.600478	0.322166	-0.429392	0.217855	-1.15004	0.0368546	-0.552887	0.0550052	-1.02351	0.0104002	-0.404268	0.429691	-0.814619	0.204843	-0.425476	0.0747088	-1.01419	0.206072	-0.899584	0.156377
A_51_P280947	Klrd1	16643	NM_010654	ref|Mus musculus killer cell lectin-like receptor, subfamily D, member 1 (Klrd1), mRNA [NM_010654]	0.833119	0.0552585	0.154007	0.560294	1.28905	0.0666533	-0.765666	0.110176	-0.20282	0.259044	1.52088	0.00431131	0.536052	0.400608	1.61059	0.00461237	0.50091	0.382764	1.95883	0.00396866	-0.0667823	0.907177	1.69341	0.00280015	0.861499	0.10002	1.61649	0.0835844	0.716604	0.298916	1.65824	0.010148	0.239369	0.356272	1.72098	0.0708289
A_51_P281033	Coro2a	107684	NM_178893	ref|Mus musculus coronin, actin binding protein 2A (Coro2a), transcript variant 1, mRNA [NM_178893]	1.52877	0.00350042	0.783204	0.0651313	0.86796	0.0228893	1.4749	0.0374107	0.96919	0.230155	0.895731	0.000793976	0.92117	0.222339	0.933305	0.0106826	0.570273	0.185773	0.777213	0.00836778	0.605591	0.128452	1.01223	0.00923654	0.885313	0.0125647	1.00531	0.0914911	0.929291	0.204843	0.642104	0.0401733	0.8654	0.176121	1.03525	0.0544711
A_51_P281568	Sult2a6	100043194	NM_001081325	ref|Mus musculus sulfotransferase family 2A, dehydroepiandrosterone (DHEA)-preferring, member 6 (Sult2a6), mRNA [NM_001081325]	-1.84415	0.129527	1.55567	0.675552	-1.76861	0.137872	-0.694703	0.251651	-0.322469	0.880395	-2.90766	0.0449019	-1.91589	0.295231	-0.122149	0.930628	-2.51122	0.212198	-1.7237	0.0615109	-0.784496	0.529623	1.00262	0.226972	-2.2079	0.0366631	-1.10632	0.42357	-0.684551	0.382295	-0.626731	0.0935691	-0.831864	0.539783	-1.01227	0.648362
A_51_P282279	A_51_P282279	NA	A_51_P282279	Unknown	-0.261867	0.244391	2.14712	0.111582	2.5903	0.0998307	-0.451153	0.133513	2.16156	0.239021	2.71188	0.00197278	1.88709	0.196623	2.37812	0.0228665	1.80408	0.301687	1.72579	0.0232822	1.30484	0.167057	2.44068	0.0126812	1.92794	0.0149803	2.24559	0.10148	1.91934	0.253373	2.56266	0.0402202	0.797925	0.488257	1.60125	0.0558505
A_51_P282557	C3ar1	12267	NM_009779	ref|Mus musculus complement component 3a receptor 1 (C3ar1), mRNA [NM_009779]	2.3299	0.00684783	2.53216	0.052166	2.64977	0.0181052	1.8992	0.041495	2.41768	0.217726	2.55379	0.000454323	3.07238	0.194937	2.41796	0.0078373	1.49677	0.182113	2.14367	0.00509773	2.45207	0.0276997	2.26771	0.0108438	2.77198	0.00281388	2.48942	0.0625146	2.26537	0.222763	2.445	0.00389405	3.01197	0.148257	2.3648	0.0487979
A_51_P282760	Per2	18627	NM_011066	ref|Mus musculus period homolog 2 (Drosophila) (Per2), mRNA [NM_011066]	-0.927466	0.00563595	-0.879546	0.118905	-1.68915	0.0144494	-0.593874	0.0893483	-0.863831	0.158226	-1.51394	0.000938485	-0.781044	0.318407	-1.38084	0.00673967	-0.752618	0.280984	-0.789612	0.0386793	-0.997082	0.136268	-0.882832	0.0128552	-1.30882	0.0209749	-0.92889	0.108969	-0.661539	0.305685	-1.02331	0.0163138	-0.870871	0.179421	-0.930392	0.0995792
A_51_P282799	Pml	18854	NM_008884	ref|Mus musculus promyelocytic leukemia (Pml), transcript variant 1, mRNA [NM_008884]	1.95082	0.00274935	0.651404	0.0538355	0.688674	0.0706675	1.9973	0.01461	0.609133	0.180745	0.646116	0.00135473	0.658586	0.182054	0.551082	0.0262858	0.466662	0.267559	0.405165	0.0719219	1.01447	0.0459019	0.615412	0.023578	0.726874	0.0136747	0.56357	0.167359	0.756907	0.150209	0.562365	0.0302385	1.08037	0.18619	0.719659	0.0903637
A_51_P282896	Mast4	328329	AK081750	gb|Mus musculus 16 days embryo head cDNA, RIKEN full-length enriched library, clone:C130073N23 product:RIKEN cDNA 4930420O11 gene, full insert sequence. [AK081750]	-1.55791	0.00731187	-0.575706	0.309315	-0.389592	0.0893246	-1.65048	0.120477	-1.03383	0.173216	-0.683251	0.021408	-0.638017	0.290204	-0.398703	0.167661	-0.249032	0.588441	-0.544279	0.062816	-0.644478	0.206272	-1.01902	0.155268	-0.796861	0.0396827	-0.498546	0.149274	-1.17847	0.345815	-0.860231	0.0154885	-1.12643	0.265627	-0.905221	0.112866
A_51_P282947	Dhrs3	20148	NM_011303	ref|Mus musculus dehydrogenase/reductase (SDR family) member 3 (Dhrs3), transcript variant 1, mRNA [NM_011303]	-0.868218	0.013173	-0.869941	0.0719163	-0.808683	0.144885	-0.637354	0.0553952	-0.652673	0.223599	-1.58196	0.0426248	-0.778557	0.271447	-0.725944	0.0975521	-0.728429	0.304948	-0.56764	0.120157	-0.625037	0.23901	-2.23039	0.390502	-0.451297	0.0468049	-0.206384	0.533348	-0.178199	0.464529	-0.557714	0.0366382	-0.421166	0.434898	-0.671428	0.0799303
A_51_P282983	Slc39a14	213053	NM_144808	ref|Mus musculus solute carrier family 39 (zinc transporter), member 14 (Slc39a14), transcript variant 3, mRNA [NM_144808]	3.11575	0.00267525	2.13052	0.087187	1.2112	0.0520438	3.00186	0.0129771	2.71534	0.17752	1.10205	0.0784301	1.84151	0.414317	0.571598	0.0725787	0.123329	0.734144	0.234324	0.0889274	1.44422	0.120379	0.767009	0.0614206	0.938457	0.0156795	0.634518	0.255108	0.567899	0.50918	0.1183	0.536452	1.79348	0.173903	0.574614	0.119343
A_51_P283004	Tinag	26944	NM_012033	ref|Mus musculus tubulointerstitial nephritis antigen (Tinag), mRNA [NM_012033]	-2.57442	0.0194149	-2.17627	0.0819434	-1.19071	0.0253693	-1.65846	0.128745	-2.10395	0.187759	-1.33279	0.0396956	-1.21132	0.315732	-0.666796	0.0319623	-0.488674	0.22866	-0.0812848	0.838655	-1.29697	0.0341151	-0.640843	0.00511164	-0.742815	0.00832848	-0.873435	0.208449	-0.829065	0.280299	-0.32851	0.0797368	-1.22155	0.316625	-0.215878	0.420023
A_51_P283384	Vmn1r237	171234	NM_134200	ref|Mus musculus vomeronasal 1 receptor 237 (Vmn1r237), mRNA [NM_134200]	-0.0669215	0.835801	-0.699735	0.494561	-0.616667	0.425279	-0.267531	0.787529	-0.615012	0.359432	-1.53137	0.0214066	-0.91809	0.381992	-0.360716	0.182265	-0.513979	0.367137	-0.158989	0.670298	-1.04526	0.357321	-0.407034	0.242243	-1.0572	0.263822	0.574088	0.0590948	-0.436589	0.745493	-0.749712	0.299762	-1.57475	0.233825	-0.130349	0.836292
A_51_P283473	Fibin	67606	NM_026271	ref|Mus musculus fin bud initiation factor homolog (zebrafish) (Fibin), mRNA [NM_026271]	-0.635463	0.0159275	-1.64289	0.110322	-1.97206	0.0210012	-0.967201	0.16504	-1.6947	0.337731	-2.02705	0.000630163	-1.38083	0.23	-1.09173	0.02331	-0.872966	0.185773	-0.858565	0.0353279	-1.29807	0.069464	-1.34561	0.00892399	-1.21985	0.0079173	-1.35576	0.12653	-0.956385	0.139622	-0.741437	0.0381466	-0.910998	0.146408	-1.03784	0.172434
A_51_P283499	Drd4	13491	NM_007878	ref|Mus musculus dopamine receptor D4 (Drd4), mRNA [NM_007878]	2.54842	0.00440609	2.27025	0.0836819	0.961318	0.0458797	1.88716	0.0488406	2.65872	0.247574	1.22607	0.104605	0.688356	0.534573	0.181348	0.65622	-0.167132	0.868743	0.482531	0.520346	0.825985	0.282466	0.626701	0.146812	0.353108	0.324775	0.14102	0.656833	0.651086	0.251263	-0.47731	0.375226	1.93769	0.366476	0.859232	0.0709283
A_51_P283516	Sox11	20666	NM_009234	ref|Mus musculus SRY-box containing gene 11 (Sox11), mRNA [NM_009234]	-1.65593	0.00402301	-1.18135	0.221773	-1.28104	0.0342246	-1.68598	0.0180585	-1.54483	0.234375	-1.2358	0.0106642	-1.86856	0.335821	-0.946378	0.0287943	-0.585197	0.439869	-0.787556	0.038637	-1.02051	0.034043	-1.17311	0.0356639	-0.560706	0.0986726	-1.15563	0.112519	-0.675486	0.312955	-0.751873	0.0426529	-1.00857	0.330253	-1.86617	0.0848163
A_51_P283954	Tbc1d17	233204	AK087754	gb|Mus musculus 2 days pregnant adult female ovary cDNA, RIKEN full-length enriched library, clone:E330015O10 product:interleukin-four induced gene 1, full insert sequence. [AK087754]	3.4403	0.00853016	1.63619	0.0540168	0.86101	0.117293	3.26683	0.0506431	1.86126	0.177916	0.780116	0.162645	0.847867	0.304341	0.462719	0.108077	0.486183	0.472127	0.15452	0.767628	0.921347	0.103034	0.689899	0.0158709	0.537423	0.0675038	0.0175354	0.908381	0.907646	0.432556	0.543973	0.0114442	0.969773	0.237719	0.654303	0.135896
A_51_P284665	Plcb1	18795	U85712	gb|Mus musculus phospholipase C-beta-1a mRNA, complete cds. [U85712]	-1.60713	0.005036	-0.0900156	0.845664	0.173322	0.802591	-1.57684	0.0295319	-0.874139	0.223139	0.304781	0.44416	-0.677814	0.164416	-0.349998	0.122706	-0.455321	0.358009	-0.395348	0.169781	-0.539517	0.273485	-0.647102	0.0847029	0.269034	0.615796	-0.46858	0.142772	-0.535289	0.577308	0.144895	0.578482	-0.447984	0.218304	-0.0520704	0.846365
A_51_P284930	A_51_P284930	NA	A_51_P284930	Unknown	2.61746	0.00997145	-0.2681	0.79193	-0.328345	0.741079	2.80415	0.0612574	0.275736	0.541904	-1.03502	0.0254818	-0.0358288	0.819678	-1.03022	0.0570308	0.236537	0.608189	-0.515743	0.249224	-0.340378	0.688291	0.574524	0.238878	-0.527092	0.189331	-0.83942	0.336155	-0.771765	0.493877	-0.527674	0.596782	-1.55584	0.172541	-0.343613	0.491078
A_51_P285020	ENSMUST00000133858	74516	ENSMUST00000133858	gb|Mus musculus 2 days pregnant adult female ovary cDNA, RIKEN full-length enriched library, clone:E330035H20 product:hypothetical protein, full insert sequence. [AK054516]	1.85623	0.00827073	0.316146	0.250425	0.113389	0.774423	1.51427	0.0308343	1.35099	0.211762	0.0414768	0.792157	0.684584	0.276014	-0.246012	0.154357	-0.277768	0.725581	0.0417901	0.844516	0.0604211	0.827801	0.250322	0.366493	-0.0253606	0.868509	-0.219009	0.198309	0.519204	0.283414	0.33663	0.0301901	0.650882	0.288251	-0.165703	0.735055
A_51_P285047	Cd160	54215	NM_018767	ref|Mus musculus CD160 antigen (Cd160), transcript variant 2, mRNA [NM_018767]	0.905298	0.0458826	1.11507	0.112311	2.92901	0.026664	0.248557	0.561305	0.426245	0.386251	3.19995	0.00054199	1.05013	0.509807	2.13076	0.00432924	0.194974	0.792715	2.45895	0.0154146	1.08185	0.0845653	3.30702	0.00623588	1.80183	0.00689531	3.36063	0.127447	1.04585	0.347019	2.22848	0.00247607	0.853138	0.267687	2.73802	0.0650967
A_51_P285206	Cd3d	12500	NM_013487	ref|Mus musculus CD3 antigen, delta polypeptide (Cd3d), mRNA [NM_013487]	0.567674	0.235593	-0.277918	0.179066	2.95334	0.0331496	-0.177872	0.75902	-0.518721	0.544347	2.42507	0.0013463	0.481046	0.429681	2.82467	0.0012862	-0.00109852	0.998289	2.8575	0.00445773	0.295894	0.498626	3.09421	0.00367696	0.819424	0.0843676	2.94086	0.0590855	0.319659	0.722161	3.25847	0.0031192	0.378372	0.588985	3.27114	0.0508323
A_51_P285299	Cryba4	12959	NM_021351	ref|Mus musculus crystallin, beta A4 (Cryba4), mRNA [NM_021351]	1.77774	0.00909897	-0.0425446	0.909046	1.16953	0.0551113	1.76661	0.0681295	0.596594	0.376099	1.28341	0.0597862	1.24307	0.167254	1.16902	0.0298591	0.714997	0.292679	1.13653	0.050356	0.463637	0.108979	1.20135	0.0362438	0.96802	0.0175315	1.54154	0.0671338	1.1818	0.278443	1.33926	0.00857673	1.95586	0.1987	1.51327	0.0589392
A_51_P285323	6720463M24Rik	77744	NM_175265	ref|Mus musculus RIKEN cDNA 6720463M24 gene (6720463M24Rik), mRNA [NM_175265]	-0.163508	0.275775	0.691389	0.117724	1.68339	0.00504255	-0.488416	0.11237	0.746389	0.186167	1.6896	0.000239136	1.38792	0.173889	1.80776	0.00436455	1.08802	0.185773	1.44209	0.0105628	0.947461	0.056701	1.56235	0.00678721	1.07626	0.00982573	1.64094	0.0598735	0.866744	0.263315	1.55608	0.00705265	0.826035	0.184996	1.54941	0.0489111
A_51_P285651	Cdkn3	72391	AK033341	gb|Mus musculus 15 days embryo male testis cDNA, RIKEN full-length enriched library, clone:8030497G14 product:weakly similar to CYCLIN-DEPENDENT KINASE INHIBITOR 3 (EC 3.1.3.48) [Sus scrofa], full insert sequence. [AK033341]	-0.489115	0.269942	2.57038	0.0808451	3.22159	0.00493696	-0.812982	0.114156	0.503987	0.678428	2.3559	0.0203033	2.28638	0.148118	2.97951	0.00527805	1.99712	0.390334	1.67819	0.218145	1.02959	0.164593	3.23677	0.00184825	2.22096	0.0127577	2.77931	0.0827762	2.22827	0.39221	2.9896	0.0177584	0.508969	0.812141	1.77884	0.130221
A_51_P285736	Pdcd1	18566	NM_008798	ref|Mus musculus programmed cell death 1 (Pdcd1), mRNA [NM_008798]	3.51854	0.00215824	1.57736	0.0643078	5.36702	0.00494577	2.76328	0.0451694	0.137386	0.958987	4.97734	0.000308787	3.07216	0.178984	4.92574	0.00501659	2.20311	0.204587	5.48167	0.00552223	2.64154	0.0297543	5.78861	0.00386805	2.58575	0.00482173	6.33864	0.0541314	2.16417	0.264157	5.61326	0.00227257	2.93378	0.161086	5.6333	0.0487979
A_51_P285756	Cxx1c	72865	NM_028375	ref|Mus musculus CAAX box 1 homolog C (human) (Cxx1c), mRNA [NM_028375]	-1.788	0.00432319	-1.03579	0.0771145	-0.472979	0.346405	-1.69878	0.0154568	-1.10851	0.170386	-0.792348	0.022793	-0.48382	0.376298	-0.605231	0.0214302	-0.176023	0.41539	-0.540798	0.0795829	-0.559199	0.0873583	-0.443116	0.13812	-0.437183	0.0754842	-0.357618	0.0935725	-0.38134	0.417923	-0.211591	0.237635	-0.56733	0.198665	-0.605773	0.0650967
A_51_P286131	D730039F16Rik	77996	NM_030021	ref|Mus musculus RIKEN cDNA D730039F16 gene (D730039F16Rik), mRNA [NM_030021]	-2.06041	0.0148878	-0.761649	0.0976069	-0.68348	0.0253693	-1.6943	0.0493327	-1.03172	0.255693	-0.823587	0.00490238	-0.858997	0.33387	-0.394589	0.0959629	-0.189141	0.550453	-0.24598	0.135694	-0.542872	0.161563	-0.593186	0.10609	-0.693316	0.00428531	-0.571721	0.146048	-0.417052	0.239604	-0.290563	0.0294515	-0.629865	0.156458	-0.564672	0.169102
A_51_P286460	Hist1h2ae	319166	NM_178187	ref|Mus musculus histone cluster 1, H2ae (Hist1h2ae), mRNA [NM_178187]	0.0512371	0.916554	0.557929	0.291825	1.03392	0.100445	-0.590756	0.223973	0.814617	0.176963	1.57952	0.0153715	1.18683	0.191347	1.7059	0.0158182	1.25939	0.340193	1.50895	0.0104325	0.78327	0.395819	1.7548	0.00695178	0.910528	0.0603949	1.84082	0.108002	0.972994	0.331297	1.51608	0.00768807	0.530743	0.483038	1.51018	0.0742508
A_51_P286496	Il2rb	16185	NM_008368	ref|Mus musculus interleukin 2 receptor, beta chain (Il2rb), mRNA [NM_008368]	2.19488	0.00576248	0.645026	0.097428	2.58018	0.0205926	0.869327	0.0995982	0.32113	0.492044	2.55703	0.000153054	1.30745	0.228157	2.56164	0.00368443	0.828069	0.26714	2.80358	0.00489515	1.06725	0.0627499	2.87519	0.00261093	1.45685	0.0205156	2.50435	0.0723472	1.36253	0.214149	2.69038	0.00379366	1.28069	0.191998	3.26895	0.0494064
A_51_P286737	Ccl2	20296	NM_011333	ref|Mus musculus chemokine (C-C motif) ligand 2 (Ccl2), mRNA [NM_011333]	7.8265	0.00137926	5.59717	0.0513798	4.9541	0.00253003	7.22223	0.0133747	5.70128	0.201915	5.38676	0.000761791	5.73096	0.182681	3.34759	0.0438034	3.60173	0.210722	4.09815	0.00409644	5.99889	0.0131464	4.50804	0.00621661	5.93974	0.00488947	4.53047	0.0822095	4.8743	0.185136	3.96629	0.00775725	6.14604	0.143665	4.6303	0.0487979
A_51_P287093	Ccnb1	268697	NM_172301	ref|Mus musculus cyclin B1 (Ccnb1), mRNA [NM_172301]	-0.772002	0.0951153	2.33738	0.0543879	3.7593	0.00318096	-0.631355	0.322279	1.84555	0.20233	3.57432	0.000978947	2.94352	0.167254	3.44878	0.0041845	3.32101	0.196301	2.95874	0.0188674	2.34682	0.0438842	3.99196	0.00287998	2.46229	0.0111934	3.77145	0.0823555	2.49022	0.225138	3.50845	0.00262668	2.20327	0.146408	3.63451	0.0522785
A_51_P287100	Cdh16	12556	NM_007663	ref|Mus musculus cadherin 16 (Cdh16), mRNA [NM_007663]	-2.42159	0.013102	-2.70413	0.064466	-1.64904	0.00915425	-1.89142	0.0550764	-3.158	0.181021	-2.49187	0.00171222	-2.57312	0.201551	-1.05983	0.0105551	-1.04922	0.215365	-0.458447	0.13654	-2.65252	0.0211164	-1.33854	0.0307926	-1.8248	0.00990608	-1.30769	0.118353	-1.84893	0.222837	-0.632126	0.0664913	-2.92348	0.14364	-1.20212	0.0488519
A_51_P287198	Krt23	94179	NM_033373	ref|Mus musculus keratin 23 (Krt23), mRNA [NM_033373]	-1.80222	0.00747064	-1.4794	0.0981822	-1.3742	0.0190145	-1.53082	0.0690865	-1.6532	0.209009	-1.47553	0.00264967	-1.68043	0.272375	-0.965093	0.0202754	-0.802589	0.207898	-0.559032	0.0123212	-1.40381	0.0280089	-1.34046	0.00563585	-1.09722	0.00353379	-1.22804	0.0834961	-0.985371	0.203169	-0.825838	0.00440031	-1.2704	0.175816	-1.02007	0.0488519
A_51_P287436	Cd209f	NA	NM_026956	ref|Mus musculus CD209f antigen (Cd209f), mRNA [NM_026956]	-1.70037	0.0101301	-0.744181	0.229161	-0.212447	0.595055	-1.99361	0.014645	-0.542696	0.356004	-0.798602	0.0455438	-0.0274319	0.959818	-0.0569985	0.899137	-0.00760263	0.984722	-0.26293	0.402146	-0.423303	0.141567	0.244386	0.633416	-0.280364	0.500168	0.59467	0.47115	0.373727	0.371854	-0.188613	0.737791	-0.547234	0.551176	-0.598558	0.360292
A_51_P287691	Kremen2	73016	NM_028416	ref|Mus musculus kringle containing transmembrane protein 2 (Kremen2), mRNA [NM_028416]	0.730496	0.00315281	0.130186	0.427993	1.44592	0.0256848	0.182128	0.835959	-0.570157	0.429428	1.6421	0.00129776	0.484845	0.391581	1.31989	0.0171557	0.249108	0.641285	1.70882	0.00477317	0.374364	0.424187	1.31385	0.161283	0.147693	0.353033	1.35813	0.140814	0.26599	0.447671	1.67751	0.0037612	-0.59084	0.628566	-0.335567	0.653999
[truncated: 1,723 more rows]
